# Supplementary material for: Time-Course RNAseq Reveals Exserohilum turcicum Effectors and Pathogenicity Determinants
Source: Front Microbiol. 2020 Mar 20;11:360. doi: 10.3389/fmicb.2020.00360 (PMC7099616; doi:10.3389/fmicb.2020.00360)
Supplement: Supplementary file 3 [file Table_3.XLSX]

## Sheet: 3A
Supplementary Table 3A Low-level overrepresented gene ontology terms of the biological process category.
		p-values
GOBPID_All	Term	13N_in vitro	13N_0dpi	13N_2dpi	13N_5dpi	13N_7dpi	13N_13dpi	23N_0dpi	23N_2dpi	23N_5dpi	23N_7dpi
GO:0019438	aromatic compound biosynthetic process	0.004
GO:0051716	cellular response to stimulus	0.001
GO:0044262	cellular carbohydrate metabolic process		0.033	0.001	0.005	0.02			0.007	0.028	0.0001
GO:0032940	secretion by cell					0.018					0.04
GO:0034637	cellular carbohydrate biosynthetic process			0.019						0.02
GO:0042440	pigment metabolic process			0.044							0.005
GO:0006091	generation of precursor metabolites and energy		0.002	0.0001	0.0001	0.001			0.0001	0.0001	0.0001
GO:0044281	small molecule metabolic process	0.002	0.009	0.0001	0.0001	0.0001			0.002	0.0001	0.0001
GO:0034470	ncRNA processing	0.026
GO:0007165	signal transduction	0.0001
GO:0044283	small molecule biosynthetic process	0.004		0.027	0.01	0.004				0.001	0.0001
GO:0006915	apoptotic process			0.011
GO:0006518	peptide metabolic process	0.0001	0.006	0.0001	0.0001	0.0001		0.006	0.0001	0.0001	0.0001
GO:0050790	regulation of catalytic activity					0.013					0.026
GO:0006414	translational elongation		0.0001	0.0001	0.0001				0.0001	0.0001	0.04
GO:0044724	single-organism carbohydrate catabolic process			0.0001	0.0001	0.013			0.0001	0.0001	0.002
GO:0005975	carbohydrate metabolic process		0.012	0.04		0.003			0.001
GO:0006725	cellular aromatic compound metabolic process	0.0001
GO:0000160	phosphorelay signal transduction system	0.022
GO:0006139	nucleobase-containing compound metabolic process	0.0001
GO:0006396	RNA processing	0.002
GO:0006399	tRNA metabolic process	0.008
GO:0007010	cytoskeleton organization	0.039
GO:0007049	cell cycle	0.018
GO:0007154	cell communication	0.0001
GO:0007264	small GTPase mediated signal transduction	0.004
GO:0009966	regulation of signal transduction	0.045
GO:0010646	regulation of cell communication	0.045
GO:0016071	mRNA metabolic process	0.009
GO:0018106	peptidyl-histidine phosphorylation	0.045
GO:0018130	heterocycle biosynthetic process	0.001
GO:0018193	peptidyl-amino acid modification	0.022
GO:0018202	peptidyl-histidine modification	0.039
GO:0023051	regulation of signaling	0.045
GO:0023052	signaling	0.0001
GO:0034654	nucleobase-containing compound biosynthetic process	0.021
GO:0035556	intracellular signal transduction	0.0001
GO:0044260	cellular macromolecule metabolic process	0.0001
GO:0048583	regulation of response to stimulus	0.045
GO:0050789	regulation of biological process	0.024
GO:0050794	regulation of cellular process	0.001
GO:0050896	response to stimulus	0.05
GO:0051188	cofactor biosynthetic process	0.026
GO:0051276	chromosome organization	0.001
GO:0065007	biological regulation	0.014
GO:0090304	nucleic acid metabolic process	0.0001
GO:1901360	organic cyclic compound metabolic process	0.0001
GO:1901362	organic cyclic compound biosynthetic process	0.001
GO:0009058	biosynthetic process	0.0001	0.017	0.001	0.0001	0.0001	0.017	0.017	0.002	0.0001	0.0001
GO:0044249	cellular biosynthetic process	0.0001	0.021	0.001	0.0001	0.0001	0.027	0.021	0.002	0.0001	0.0001
GO:1901576	organic substance biosynthetic process	0.0001	0.024	0.001	0.0001	0.0001	0.025	0.023	0.001	0.0001	0.0001
GO:0009987	cellular process	0.0001		0.013	0.0001	0.0001	0.035			0.0001	0.0001
GO:0006163	purine nucleotide metabolic process	0.02	0.001	0.0001	0.0001	0.0001		0.007	0.001	0.0001	0.0001
GO:0006412	translation	0.0001	0.005	0.0001	0.0001	0.0001		0.005	0.0001	0.0001	0.0001
GO:0006753	nucleoside phosphate metabolic process	0.034	0.009	0.001	0.0001	0.0001		0.039	0.024	0.0001	0.0001
GO:0009117	nucleotide metabolic process	0.017	0.006	0.0001	0.0001	0.0001		0.028	0.011	0.0001	0.0001
GO:0009123	nucleoside monophosphate metabolic process	0.042	0.045	0.0001	0.0001	0.0001		0.045	0.007	0.0001	0.0001
GO:0009141	nucleoside triphosphate metabolic process	0.025	0.003	0.0001	0.0001	0.0001		0.022	0.004	0.0001	0.0001
GO:0009144	purine nucleoside triphosphate metabolic process	0.031	0.002	0.0001	0.0001	0.0001		0.02	0.003	0.0001	0.0001
GO:0009150	purine ribonucleotide metabolic process	0.025	0.001	0.0001	0.0001	0.0001		0.006	0.001	0.0001	0.0001
GO:0009161	ribonucleoside monophosphate metabolic process	0.046	0.043	0.0001	0.0001	0.0001		0.043	0.006	0.0001	0.0001
GO:0009199	ribonucleoside triphosphate metabolic process	0.031	0.002	0.0001	0.0001	0.0001		0.02	0.003	0.0001	0.0001
GO:0009205	purine ribonucleoside triphosphate metabolic process	0.031	0.002	0.0001	0.0001	0.0001		0.02	0.003	0.0001	0.0001
GO:0009259	ribonucleotide metabolic process	0.025	0.001	0.0001	0.0001	0.0001		0.006	0.001	0.0001	0.0001
GO:0019693	ribose phosphate metabolic process	0.049	0.002	0.0001	0.0001	0.0001		0.012	0.001	0.0001	0.0001
GO:0043043	peptide biosynthetic process	0.0001	0.006	0.0001	0.0001	0.0001		0.006	0.0001	0.0001	0.0001
GO:0043603	cellular amide metabolic process	0.0001	0.008	0.0001	0.0001	0.0001		0.012	0.0001	0.0001	0.0001
GO:0043604	amide biosynthetic process	0.0001	0.006	0.0001	0.0001	0.0001		0.008	0.0001	0.0001	0.0001
GO:0044271	cellular nitrogen compound biosynthetic process	0.0001	0.026	0.001	0.0001	0.006		0.028	0.001	0.0001	0.0001
GO:0072521	purine-containing compound metabolic process	0.012	0.001	0.0001	0.0001	0.0001		0.009	0.003	0.0001	0.0001
GO:1901564	organonitrogen compound metabolic process	0.0001	0.003	0.0001	0.0001	0.0001		0.003	0.0001	0.0001	0.0001
GO:1901566	organonitrogen compound biosynthetic process	0.0001	0.002	0.0001	0.0001	0.0001		0.001	0.0001	0.0001	0.0001
GO:1901137	carbohydrate derivative biosynthetic process	0.011	0.031	0.005	0.0001	0.0001		0.031		0.0001	0.007
GO:0044710	single-organism metabolic process	0.003	0.031	0.0001	0.0001	0.0001			0.012	0.0001	0.0001
GO:0046034	ATP metabolic process	0.039	0.017	0.0001	0.0001	0.0001			0.002	0.0001	0.0001
GO:0055086	nucleobase-containing small molecule metabolic process	0.01	0.015	0.0001	0.001	0.0001				0.0001	0.0001
GO:1901135	carbohydrate derivative metabolic process	0.012	0.019	0.0001	0.0001	0.0001				0.0001	0.0001
GO:0019637	organophosphate metabolic process	0.011	0.032	0.033	0.003	0.0001				0.0001	0.0001
GO:0006082	organic acid metabolic process	0.005		0.005	0.0001	0.0001			0.002	0.0001	0.0001
GO:0006807	nitrogen compound metabolic process	0.0001		0.032	0.0001	0.001			0.021	0.0001	0.0001
GO:0019538	protein metabolic process	0.0001		0.0001	0.0001	0.0001			0.009	0.0001	0.0001
GO:0019752	carboxylic acid metabolic process	0.004		0.003	0.0001	0.0001			0.002	0.0001	0.0001
GO:0043436	oxoacid metabolic process	0.006		0.004	0.0001	0.0001			0.002	0.0001	0.0001
GO:0044267	cellular protein metabolic process	0.0001		0.0001	0.0001	0.0001			0.0001	0.0001	0.0001
GO:0009059	macromolecule biosynthetic process	0.0001		0.014	0.0001		0.05		0.001	0.002	0.019
GO:0034622	cellular macromolecular complex assembly	0.019		0.032	0.037					0.014
GO:0034645	cellular macromolecule biosynthetic process	0.0001		0.018	0.0001				0.0001	0.002	0.016
GO:0044237	cellular metabolic process	0.0001		0.034	0.0001	0.0001				0.0001	0.0001
GO:0044699	single-organism process	0.0001		0.001	0.001	0.0001				0.0001	0.0001
GO:0044711	single-organism biosynthetic process	0.0001		0.025	0.008	0.0001				0.0001	0.0001
GO:0044763	single-organism cellular process	0.0001		0.0001	0.0001	0.0001				0.0001	0.0001
GO:0006461	protein complex assembly	0.004		0.033		0.006				0.003	0.0001
GO:0006886	intracellular protein transport	0.0001		0.012		0.0001				0.0001	0.0001
GO:0008104	protein localization	0.0001		0.029		0.0001				0.0001	0.0001
GO:0015031	protein transport	0.0001		0.031		0.0001				0.0001	0.0001
GO:0015833	peptide transport	0.0001		0.035		0.0001				0.001	0.0001
GO:0022607	cellular component assembly	0.0001		0.033		0.012				0.001	0.0001
GO:0034613	cellular protein localization	0.0001		0.01		0.0001				0.0001	0.0001
GO:0042886	amide transport	0.0001		0.035		0.0001				0.001	0.0001
GO:0043933	macromolecular complex subunit organization	0.0001		0.029		0.007				0.0001	0.001
GO:0045184	establishment of protein localization	0.0001		0.038		0.0001				0.0001	0.0001
GO:0046907	intracellular transport	0.0001		0.032		0.0001				0.0001	0.0001
GO:0051641	cellular localization	0.0001		0.027		0.0001				0.0001	0.0001
GO:0051649	establishment of localization in cell	0.0001		0.032		0.0001				0.0001	0.0001
GO:0065003	macromolecular complex assembly	0.0001		0.035		0.007				0.0001	0.0001
GO:0070271	protein complex biogenesis	0.004		0.033		0.006				0.003	0.0001
GO:0070727	cellular macromolecule localization	0.0001		0.01		0.0001				0.0001	0.0001
GO:0071822	protein complex subunit organization	0.002		0.027		0.006				0.001	0.0001
GO:0006511	ubiquitin-dependent protein catabolic process	0.009		0.027		0.002					0.002
GO:0019941	modification-dependent protein catabolic process	0.009		0.027		0.002					0.002
GO:0030163	protein catabolic process	0.003		0.008		0.002					0.0001
GO:0044257	cellular protein catabolic process	0.009		0.027		0.002					0.002
GO:0044265	cellular macromolecule catabolic process	0.006		0.022		0.029					0.009
GO:0051603	proteolysis involved in cellular protein catabolic process	0.009		0.027		0.002					0.002
GO:0043632	modification-dependent macromolecule catabolic process	0.009		0.027							0.002
GO:0006457	protein folding	0.006			0.003	0.016				0.008	0.049
GO:0006520	cellular amino acid metabolic process	0.017			0.003	0.0001				0.0001	0.0001
GO:0008652	cellular amino acid biosynthetic process	0.032			0.028	0.013				0.002	0.0001
GO:0016053	organic acid biosynthetic process	0.024			0.028	0.019				0.005	0.002
GO:0034641	cellular nitrogen compound metabolic process	0.0001			0.006	0.004	0.028		0.041	0.0001	0.001
GO:0044238	primary metabolic process	0.0001			0.0001	0.0001	0.02			0.0001	0.0001
GO:0071704	organic substance metabolic process	0.0001			0.0001	0.0001	0.007			0.0001	0.0001
GO:0006325	chromatin organization	0.004								0.038
GO:0006333	chromatin assembly or disassembly	0.019								0.014
GO:0006413	translational initiation	0.034				0.007				0.019	0.015
GO:0006418	tRNA aminoacylation for protein translation	0.035				0.004				0.002	0.009
GO:0006996	organelle organization	0.0001									0.035
GO:0010467	gene expression	0.0001			0.002		0.044		0.002	0.004	0.005
GO:0016043	cellular component organization	0.0001								0.014	0.001
GO:0016070	RNA metabolic process	0.0001					0.044
GO:0016192	vesicle-mediated transport	0.0001				0.02					0.0001
GO:0022613	ribonucleoprotein complex biogenesis	0.029				0.001				0.01	0.01
GO:0033036	macromolecule localization	0.0001				0.0001				0.0001	0.0001
GO:0034660	ncRNA metabolic process	0.002				0.034					0.017
GO:0042254	ribosome biogenesis	0.029				0.001				0.01	0.01
GO:0043038	amino acid activation	0.031				0.008				0.002	0.015
GO:0043039	tRNA aminoacylation	0.031				0.008				0.002	0.015
GO:0043170	macromolecule metabolic process	0.0001				0.038
GO:0044085	cellular component biogenesis	0.0001				0.001				0.0001	0.0001
GO:0044700	single organism signaling	0.0001
GO:0046394	carboxylic acid biosynthetic process	0.024			0.028	0.019				0.005	0.002
GO:0046483	heterocycle metabolic process	0.0001					0.041
GO:0051186	cofactor metabolic process	0.029				0.043				0.019
GO:0071705	nitrogen compound transport	0.008				0.0001				0.005	0.0001
GO:0071840	cellular component organization or biogenesis	0.0001				0.039				0.002	0.0001
GO:1901607	alpha-amino acid biosynthetic process	0.031				0.044				0.012	0.0001
GO:0000271	polysaccharide biosynthetic process		0.048
GO:0005977	glycogen metabolic process		0.024
GO:0005978	glycogen biosynthetic process		0.024
GO:0005996	monosaccharide metabolic process		0.017	0.027		0.045			0.001
GO:0006006	glucose metabolic process		0.002	0.005	0.011				0.0001	0.001	0.042
GO:0006073	cellular glucan metabolic process		0.036							0.037
GO:0006094	gluconeogenesis		0.036	0.003					0.0001	0.037
GO:0006097	glyoxylate cycle		0.012
GO:0006099	tricarboxylic acid cycle		0.007		0.006				0.017	0.001
GO:0006112	energy reserve metabolic process		0.024
GO:0006164	purine nucleotide biosynthetic process		0.008	0.002	0.001	0.0001		0.008		0.0001	0.0001
GO:0006183	GTP biosynthetic process		0.024					0.024
GO:0006195	purine nucleotide catabolic process		0.012
GO:0006198	cAMP catabolic process		0.012
GO:0006213	pyrimidine nucleoside metabolic process		0.036					0.036
GO:0006228	UTP biosynthetic process		0.024					0.024
GO:0006241	CTP biosynthetic process		0.024					0.024
GO:0006278	RNA-dependent DNA biosynthetic process		0.036
GO:0006486	protein glycosylation				0.046
GO:0009101	glycoprotein biosynthetic process				0.046
GO:0043413	macromolecule glycosylation				0.046
GO:0006313	transposition, DNA-mediated				0.042
GO:0032196	transposition				0.042
GO:0042278	purine nucleoside metabolic process		0.004	0.024	0.042			0.001		0.045
GO:0042451	purine nucleoside biosynthetic process		0.003	0.024	0.042			0.001		0.045
GO:0046128	purine ribonucleoside metabolic process		0.004	0.024	0.042			0.001		0.045
GO:0046129	purine ribonucleoside biosynthetic process		0.003	0.024	0.042			0.001		0.045
GO:0009165	nucleotide biosynthetic process		0.021	0.042	0.041	0.001		0.021		0.0001	0.001
GO:0006119	oxidative phosphorylation				0.038	0.04
GO:0006544	glycine metabolic process				0.038					0.02
GO:0022900	electron transport chain				0.038	0.04
GO:0022904	respiratory electron transport chain				0.038	0.04
GO:0042773	ATP synthesis coupled electron transport				0.038	0.04
GO:0006323	DNA packaging				0.036				0.006
GO:0006733	oxidoreduction coenzyme metabolic process			0.038	0.031				0.002	0.012
GO:0009081	branched-chain amino acid metabolic process				0.028					0.004
GO:0032787	monocarboxylic acid metabolic process			0.011	0.027				0.016	0.029
GO:0015074	DNA integration				0.022
GO:0072524	pyridine-containing compound metabolic process			0.027	0.021	0.017			0.001	0.006	0.042
GO:0016051	carbohydrate biosynthetic process		0.017	0.001	0.02	0.045			0.0001	0.002	0.039
GO:0006108	malate metabolic process				0.019
GO:0055085	transmembrane transport		0.044	0.014	0.018	0.022				0.0001	0.008
GO:0019362	pyridine nucleotide metabolic process			0.019	0.014	0.027			0.001	0.002
GO:0008152	metabolic process				0.013		0.006
GO:0009082	branched-chain amino acid biosynthetic process				0.012	0.027				0.001	0.009
GO:0046496	nicotinamide nucleotide metabolic process			0.015	0.011	0.034			0.001	0.004	0.043
GO:0072350	tricarboxylic acid metabolic process				0.011				0.022	0.004
GO:0055114	oxidation-reduction process		0.004	0.026	0.01	0.011			0.045	0.0001	0.005
GO:0006101	citrate metabolic process				0.006				0.017	0.001
GO:0006551	leucine metabolic process				0.006					0.037
GO:0009060	aerobic respiration		0.007		0.006				0.017	0.001
GO:0009098	leucine biosynthetic process				0.006					0.037
GO:0009124	nucleoside monophosphate biosynthetic process			0.019	0.005	0.003				0.0001	0.006
GO:0006536	glutamate metabolic process				0.004
GO:0009156	ribonucleoside monophosphate biosynthetic process			0.015	0.004	0.001				0.0001	0.003
GO:0015672	monovalent inorganic cation transport			0.004	0.003					0.018
GO:0016052	carbohydrate catabolic process			0.005	0.003	0.005			0.0001	0.0001	0.014
GO:0009056	catabolic process			0.001	0.002					0.029	0.024
GO:0009127	purine nucleoside monophosphate biosynthetic process			0.01	0.002	0.002				0.0001	0.005
GO:0009168	purine ribonucleoside monophosphate biosynthetic process			0.01	0.002	0.002				0.0001	0.005
GO:0015980	energy derivation by oxidation of organic compounds		0.002	0.03	0.002	0.01			0.026	0.0001	0.006
GO:1901605	alpha-amino acid metabolic process				0.002	0.006				0.0001	0.0001
GO:0006090	pyruvate metabolic process			0.001	0.001	0.018			0.0001	0.001	0.003
GO:0006096	glycolytic process			0.001	0.001	0.025			0.0001	0.002	0.004
GO:0006165	nucleoside diphosphate phosphorylation			0.001	0.001	0.025			0.0001	0.002	0.004
GO:0006754	ATP biosynthetic process		0.021	0.001	0.001	0.005				0.0001	0.004
GO:0006757	ATP generation from ADP			0.001	0.001	0.025			0.0001	0.002	0.004
GO:0006818	hydrogen transport		0.041	0.001	0.001	0.028				0.002	0.012
GO:0009132	nucleoside diphosphate metabolic process			0.002	0.001				0.001	0.001
GO:0009135	purine nucleoside diphosphate metabolic process			0.001	0.001	0.025			0.0001	0.002	0.004
GO:0009142	nucleoside triphosphate biosynthetic process		0.002	0.0001	0.001	0.01		0.028		0.0001	0.006
GO:0009152	purine ribonucleotide biosynthetic process		0.006	0.004	0.001	0.0001		0.006		0.0001	0.0001
GO:0009179	purine ribonucleoside diphosphate metabolic process			0.001	0.001	0.025			0.0001	0.002	0.004
GO:0009185	ribonucleoside diphosphate metabolic process			0.001	0.001	0.025			0.0001	0.002	0.004
GO:0009260	ribonucleotide biosynthetic process		0.006	0.004	0.001	0.0001		0.006		0.0001	0.0001
GO:0015985	energy coupled proton transport, down electrochemical gradient		0.021	0.001	0.001	0.005				0.0001	0.004
GO:0015986	ATP synthesis coupled proton transport		0.021	0.001	0.001	0.005				0.0001	0.004
GO:0015992	proton transport		0.041	0.001	0.001	0.028				0.002	0.012
GO:0034220	ion transmembrane transport		0.024	0.001	0.001	0.003				0.0001	0.003
GO:0045333	cellular respiration		0.024		0.001	0.018			0.019	0.0001	0.013
GO:0046031	ADP metabolic process			0.001	0.001	0.025			0.0001	0.002	0.004
GO:0046390	ribose phosphate biosynthetic process		0.006	0.004	0.001	0.0001		0.006		0.0001	0.0001
GO:0046939	nucleotide phosphorylation			0.001	0.001	0.025			0.0001	0.002	0.004
GO:0072522	purine-containing compound biosynthetic process		0.01	0.002	0.001	0.0001		0.01		0.0001	0.0001
GO:0098655	cation transmembrane transport		0.024	0.001	0.001	0.003				0.0001	0.003
GO:0098660	inorganic ion transmembrane transport		0.024	0.001	0.001	0.003				0.0001	0.003
GO:0098662	inorganic cation transmembrane transport		0.024	0.001	0.001	0.003				0.0001	0.003
GO:1901575	organic substance catabolic process			0.0001	0.001	0.011				0.015	0.004
GO:1902600	hydrogen ion transmembrane transport		0.024	0.001	0.001	0.003				0.0001	0.003
GO:0009126	purine nucleoside monophosphate metabolic process		0.04	0.0001	0.0001	0.0001		0.04	0.005	0.0001	0.0001
GO:0009145	purine nucleoside triphosphate biosynthetic process		0.002	0.0001	0.0001	0.002		0.026		0.0001	0.002
GO:0009167	purine ribonucleoside monophosphate metabolic process		0.04	0.0001	0.0001	0.0001		0.04	0.005	0.0001	0.0001
GO:0009201	ribonucleoside triphosphate biosynthetic process		0.002	0.0001	0.0001	0.002		0.026		0.0001	0.002
GO:0009206	purine ribonucleoside triphosphate biosynthetic process		0.002	0.0001	0.0001	0.002		0.026		0.0001	0.002
GO:0043648	dicarboxylic acid metabolic process				0.0001					0.02	0.04
GO:0044712	single-organism catabolic process			0.004	0.0001				0.001
GO:0044723	single-organism carbohydrate metabolic process		0.004	0.0001	0.0001	0.0001			0.0001	0.001	0.001
GO:0000096	sulfur amino acid metabolic process					0.028
GO:0000105	histidine biosynthetic process										0.042
GO:0005984	disaccharide metabolic process										0.042
GO:0005991	trehalose metabolic process										0.042
GO:0006066	alcohol metabolic process							0.047
GO:0006144	purine nucleobase metabolic process									0.012
GO:0006177	GMP biosynthetic process							0.024
GO:0006188	IMP biosynthetic process									0.018
GO:0006189	'de novo' IMP biosynthetic process									0.045
GO:0006206	pyrimidine nucleobase metabolic process									0.045
GO:0006334	nucleosome assembly								0.005
GO:0006352	DNA-templated transcription, initiation					0.02					0.022
GO:0006364	rRNA processing					0.028
GO:0006417	regulation of translation									0.045
GO:0006422	aspartyl-tRNA aminoacylation									0.045
GO:0006476	protein deacetylation										0.025
GO:0006493	protein O-linked glycosylation									0.037
GO:0006526	arginine biosynthetic process									0.045
GO:0006541	glutamine metabolic process								0.049	0.007	0.025
GO:0006547	histidine metabolic process										0.042
GO:0006555	methionine metabolic process					0.04
GO:0006566	threonine metabolic process									0.037
GO:0006605	protein targeting									0.004	0.013
GO:0006612	protein targeting to membrane										0.04
GO:0006613	cotranslational protein targeting to membrane										0.04
GO:0006614	SRP-dependent cotranslational protein targeting to membrane										0.04
GO:0006629	lipid metabolic process					0.031
GO:0006732	coenzyme metabolic process								0.025	0.023
GO:0006766	vitamin metabolic process					0.045
GO:0006767	water-soluble vitamin metabolic process					0.045
GO:0006778	porphyrin-containing compound metabolic process			0.011							0.025
GO:0006779	porphyrin-containing compound biosynthetic process			0.043							0.042
GO:0006790	sulfur compound metabolic process					0.002					0.034
GO:0006793	phosphorus metabolic process					0.002				0.001	0.002
GO:0006796	phosphate-containing compound metabolic process					0.002				0.001	0.001
GO:0006801	superoxide metabolic process									0.043
GO:0006811	ion transport			0.042							0.03
GO:0006812	cation transport			0.001						0.034	0.028
GO:0006825	copper ion transport			0.019
GO:0006869	lipid transport										0.042
GO:0006887	exocytosis					0.027
GO:0006913	nucleocytoplasmic transport			0.003						0.024
GO:0006928	movement of cell or subcellular component									0.031
GO:0007015	actin filament organization									0.007	0.025
GO:0008154	actin polymerization or depolymerization									0.007	0.025
GO:0008219	cell death			0.011
GO:0008283	cell proliferation			0.021
GO:0008610	lipid biosynthetic process					0.036
GO:0008643	carbohydrate transport								0.031
GO:0009057	macromolecule catabolic process			0.012		0.019					0.038
GO:0009064	glutamine family amino acid metabolic process					0.003			0.045	0.009	0.001
GO:0009069	serine family amino acid metabolic process										0.01
GO:0009084	glutamine family amino acid biosynthetic process					0.028					0.007
GO:0009086	methionine biosynthetic process			0.043
GO:0009112	nucleobase metabolic process									0.001
GO:0009113	purine nucleobase biosynthetic process									0.037
GO:0009116	nucleoside metabolic process		0.007			0.014		0.015		0.001
GO:0009119	ribonucleoside metabolic process		0.004	0.019				0.004
GO:0009147	pyrimidine nucleoside triphosphate metabolic process		0.048					0.048
GO:0009148	pyrimidine nucleoside triphosphate biosynthetic process		0.036					0.036
GO:0009154	purine ribonucleotide catabolic process		0.012
GO:0009163	nucleoside biosynthetic process		0.004					0.003
GO:0009166	nucleotide catabolic process		0.048
GO:0009187	cyclic nucleotide metabolic process		0.036
GO:0009208	pyrimidine ribonucleoside triphosphate metabolic process		0.024					0.024
GO:0009209	pyrimidine ribonucleoside triphosphate biosynthetic process		0.024					0.024
GO:0009214	cyclic nucleotide catabolic process		0.012
GO:0009218	pyrimidine ribonucleotide metabolic process		0.024					0.024
GO:0009220	pyrimidine ribonucleotide biosynthetic process		0.024					0.024
GO:0009228	thiamine biosynthetic process									0.037
GO:0009250	glucan biosynthetic process		0.036							0.037
GO:0009261	ribonucleotide catabolic process		0.012
GO:0009311	oligosaccharide metabolic process										0.025
GO:0009712	catechol-containing compound metabolic process		0.036							0.037
GO:0010608	posttranscriptional regulation of gene expression									0.018	0.042
GO:0010876	lipid localization										0.042
GO:0012501	programmed cell death			0.011
GO:0016072	rRNA metabolic process					0.028
GO:0016226	iron-sulfur cluster assembly		0.048
GO:0016458	gene silencing										0.042
GO:0017038	protein import									0.018
GO:0019318	hexose metabolic process		0.01	0.029		0.039			0.0001	0.009	0.05
GO:0019319	hexose biosynthetic process		0.048	0.011					0.001	0.012
GO:0019725	cellular homeostasis									0.038	0.003
GO:0019856	pyrimidine nucleobase biosynthetic process									0.045
GO:0022406	membrane docking					0.027
GO:0030029	actin filament-based process									0.019
GO:0030036	actin cytoskeleton organization									0.019
GO:0030258	lipid modification					0.027
GO:0031163	metallo-sulfur cluster assembly		0.048
GO:0031497	chromatin assembly								0.005
GO:0032268	regulation of cellular protein metabolic process					0.034
GO:0033013	tetrapyrrole metabolic process			0.013						0.039	0.003
GO:0033014	tetrapyrrole biosynthetic process			0.044		0.018				0.02	0.005
GO:0033365	protein localization to organelle									0.004	0.006
GO:0033692	cellular polysaccharide biosynthetic process		0.048
GO:0034248	regulation of cellular amide metabolic process									0.045
GO:0034728	nucleosome organization								0.005
GO:0035601	protein deacylation										0.025
GO:0040029	regulation of gene expression, epigenetic										0.042
GO:0042455	ribonucleoside biosynthetic process		0.004					0.003
GO:0042592	homeostatic process										0.013
GO:0042724	thiamine-containing compound biosynthetic process									0.037
GO:0043623	cellular protein complex assembly			0.013		0.002					0.026
GO:0044042	glucan metabolic process		0.036							0.037
GO:0044248	cellular catabolic process			0.018
GO:0044255	cellular lipid metabolic process					0.016					0.031
GO:0044264	cellular polysaccharide metabolic process		0.048
GO:0044272	sulfur compound biosynthetic process					0.018
GO:0044743	protein transmembrane import into intracellular organelle									0.045
GO:0045047	protein targeting to ER										0.04
GO:0045454	cell redox homeostasis					0.025				0.024	0.004
GO:0046036	CTP metabolic process		0.024					0.024
GO:0046037	GMP metabolic process							0.024
GO:0046039	GTP metabolic process		0.024					0.024
GO:0046040	IMP metabolic process									0.018
GO:0046051	UTP metabolic process		0.024					0.024
GO:0046058	cAMP metabolic process		0.012
GO:0046112	nucleobase biosynthetic process									0.003
GO:0046131	pyrimidine ribonucleoside metabolic process		0.036					0.036
GO:0046132	pyrimidine ribonucleoside biosynthetic process		0.024					0.024
GO:0046134	pyrimidine nucleoside biosynthetic process		0.024					0.024
GO:0046148	pigment biosynthetic process									0.045	0.025
GO:0046364	monosaccharide biosynthetic process		0.048	0.011					0.001	0.012
GO:0046487	glyoxylate metabolic process		0.012
GO:0046903	secretion					0.018					0.04
GO:0048278	vesicle docking					0.04
GO:0051169	nuclear transport			0.003						0.024
GO:0051246	regulation of protein metabolic process					0.021
GO:0051258	protein polymerization			0.005						0.043	0.009
GO:0051336	regulation of hydrolase activity								0.017
GO:0051342	regulation of cyclic-nucleotide phosphodiesterase activity		0.024
GO:0052803	imidazole-containing compound metabolic process										0.042
GO:0065002	intracellular protein transmembrane transport									0.045
GO:0065004	protein-DNA complex assembly								0.005
GO:0065008	regulation of biological quality									0.028	0.002
GO:0065009	regulation of molecular function					0.017					0.031
GO:0070085	glycosylation					0.045					0.039
GO:0070972	protein localization to endoplasmic reticulum										0.016
GO:0071103	DNA conformation change								0.003
GO:0071702	organic substance transport					0.016					0.003
GO:0071806	protein transmembrane transport									0.045
GO:0071824	protein-DNA complex subunit organization								0.005
GO:0071941	nitrogen cycle metabolic process									0.037
GO:0071897	DNA biosynthetic process		0.048
GO:0072523	purine-containing compound catabolic process		0.012
GO:0072527	pyrimidine-containing compound metabolic process									0.002
GO:0072528	pyrimidine-containing compound biosynthetic process									0.002
GO:0072593	reactive oxygen species metabolic process									0.043
GO:0072594	establishment of protein localization to organelle									0.016	0.015
GO:0072599	establishment of protein localization to endoplasmic reticulum										0.04
GO:0090407	organophosphate biosynthetic process					0.002				0.0001	0.008
GO:0097435	supramolecular fiber organization									0.007	0.025
GO:0098732	macromolecule deacylation										0.025
GO:1901068	guanosine-containing compound metabolic process		0.048					0.001
GO:1901070	guanosine-containing compound biosynthetic process		0.048					0.001
GO:1901292	nucleoside phosphate catabolic process		0.048
GO:1901293	nucleoside phosphate biosynthetic process		0.032			0.002		0.032		0.0001	0.002
GO:1901657	glycosyl compound metabolic process		0.007			0.014		0.015		0.001
GO:1901659	glycosyl compound biosynthetic process		0.004					0.003
GO:1902580	single-organism cellular localization									0.018
GO:1902582	single-organism intracellular transport									0.018
GO:1902589	single-organism organelle organization									0.013	0.042

## Sheet: 3B
Supplementary Table 3B High-level summaries of the overrepresented gene ontology terms of the biological process category.
		Number of terms
GO ID	GO Description	13N_in vitro	13N_0dpi	13N_2dpi	13N_5dpi	13N_7dpi	13N_13dpi	23N_0dpi	23N_2dpi	23N_5dpi	23N_7dpi
GO:0008150	biological_process	494	98	394	1031	496	893	42	195	502	519
GO:0006412	translation	217	204	204	204	217		199	204	222	222
GO:0034641	cellular nitrogen compound metabolic process	133	51	75	74	151	10	18	29	148	151
GO:0009058	biosynthetic process	123	104	120	123	174	55	60	72	198	195
GO:0006810	transport	112	26	174	26	141			55	162	167
GO:0007165	signal transduction	100
GO:0006520	cellular amino acid metabolic process	72		6	46	79			5	97	87
GO:0044281	small molecule metabolic process	65	57	80	108	135		41	53	175	138
GO:0009056	catabolic process	50	4	77	27	77			27	27	77
GO:0006457	protein folding	49			49	49				49	49
GO:0006399	tRNA metabolic process	45				45				45	45
GO:0016192	vesicle-mediated transport	45				48					45
GO:0006461	protein complex assembly	26		31		26				31	31
GO:0006464	cellular protein modification process	21			6					3	5
GO:0051276	chromosome organization	15							14	13
GO:0007049	cell cycle	11
GO:0042254	ribosome biogenesis	8				22				8	8
GO:0007010	cytoskeleton organization	6								8	3
GO:0005975	carbohydrate metabolic process		210	226	36	223			226	38	40
GO:0006091	generation of precursor metabolites and energy		13	19	31	20			30	30	19
GO:0006259	DNA metabolic process		3		7
GO:0006605	protein targeting									4	14
GO:0006629	lipid metabolic process					49
GO:0006790	sulfur compound metabolic process		4	6		4				3	2
GO:0006913	nucleocytoplasmic transport			17						17
GO:0008219	cell death			3
GO:0008283	cell proliferation			2
GO:0022607	cellular component assembly		4						14
GO:0032196	transposition				5
GO:0034655	nucleobase-containing compound catabolic process		4
GO:0042592	homeostatic process					19				19	19
GO:0051186	cofactor metabolic process		4	24	19	19			19	19	24
GO:0055085	transmembrane transport		19	19	19	19				19	19
GO:0065003	macromolecular complex assembly			5					14	5	5

## Sheet: 3C
Supplementary Table 3C Low-level summaries of overrepresented gene ontology terms of the molecular function category.
		p-values
GOMFID	GO Term	13N_in vitro	13N_0dpi	13N_2dpi	13N_5dpi	13N_7dpi	13N_13dpi	23N_0dpi	23N_2dpi	23N_5dpi	23N_7dpi	23N_13dpi
GO:0000104	succinate dehydrogenase activity				0.019				0.003	0.039
GO:0000155	phosphorelay sensor kinase activity	0.023
GO:0000156	phosphorelay response regulator activity	0.02
GO:0000166	nucleotide binding	0.0001		0.0001		0.0001		0.028	0.043	0.0001	0.0001	0.031
GO:0000287	magnesium ion binding			0.048				0.045		0.02
GO:0000334	3-hydroxyanthranilate 3,4-dioxygenase activity								0.047
GO:0001882	nucleoside binding	0.005		0.0001	0.033	0.02				0.0001	0.0001
GO:0001883	purine nucleoside binding	0.006		0.0001	0.029	0.023				0.0001	0.0001
GO:0003676	nucleic acid binding	0.024
GO:0003677	DNA binding	0.022
GO:0003678	DNA helicase activity	0.001				0.048					0.01
GO:0003682	chromatin binding									0.028
GO:0003723	RNA binding	0.0001	0.04		0.012	0.002			0.006	0.0001	0.0001
GO:0003724	RNA helicase activity	0.002				0.01					0.023
GO:0003735	structural constituent of ribosome	0.0001	0.011	0.0001	0.0001	0.0001		0.003	0.0001	0.0001	0.0001
GO:0003743	translation initiation factor activity	0.027				0.005				0.004	0.01
GO:0003746	translation elongation factor activity		0.001	0.0001	0.0001				0.001	0.003
GO:0003755	peptidyl-prolyl cis-trans isomerase activity	0.032
GO:0003756	protein disulfide isomerase activity								0.012	0.011
GO:0003774	motor activity									0.035
GO:0003779	actin binding	0.032			0.024
GO:0003824	catalytic activity			0.029		0.002	0.002					0.01
GO:0003838	sterol 24-C-methyltransferase activity				0.029
GO:0003870	5-aminolevulinate synthase activity								0.047
GO:0003871	5-methyltetrahydropteroyltriglutamate-homocysteine S-methyltransferase activity		0.03	0.049				0.033
GO:0003887	DNA-directed DNA polymerase activity	0.025
GO:0003899	DNA-directed 5'-3' RNA polymerase activity										0.009
GO:0003922	GMP synthase (glutamine-hydrolyzing) activity								0.047
GO:0003924	GTPase activity			0.0001	0.012			0.012	0.016	0.001	0.012
GO:0003938	IMP dehydrogenase activity			0.018				0.022
GO:0003954	NADH dehydrogenase activity			0.014	0.011	0.011					0.011
GO:0003959	NADPH dehydrogenase activity							0.033
GO:0003984	acetolactate synthase activity									0.034
GO:0003994	aconitate hydratase activity		0.02
GO:0003995	acyl-CoA dehydrogenase activity			0.041
GO:0004003	ATP-dependent DNA helicase activity	0.001									0.012
GO:0004004	ATP-dependent RNA helicase activity	0.004				0.003					0.011
GO:0004033	aldo-keto reductase (NADP) activity								0.036
GO:0004040	amidase activity										0.036
GO:0004069	L-aspartate:2-oxoglutarate aminotransferase activity			0.049	0.005					0.034
GO:0004088	carbamoyl-phosphate synthase (glutamine-hydrolyzing) activity								0.047
GO:0004092	carnitine O-acetyltransferase activity				0.029
GO:0004096	catalase activity			0.02					0.02
GO:0004104	cholinesterase activity					0.034
GO:0004108	citrate (Si)-synthase activity				0.029
GO:0004112	cyclic-nucleotide phosphodiesterase activity		0.03
GO:0004114	3',5'-cyclic-nucleotide phosphodiesterase activity		0.02
GO:0004115	3',5'-cyclic-AMP phosphodiesterase activity		0.01						0.047
GO:0004128	cytochrome-b5 reductase activity, acting on NAD(P)H							0.043
GO:0004129	cytochrome-c oxidase activity									0.039
GO:0004160	dihydroxy-acid dehydratase activity							0.022
GO:0004169	dolichyl-phosphate-mannose-protein mannosyltransferase activity									0.034
GO:0004175	endopeptidase activity				0.015	0.03					0.007
GO:0004180	carboxypeptidase activity			0.049	0.027					0.032
GO:0004185	serine-type carboxypeptidase activity			0.049	0.027					0.032
GO:0004222	metalloendopeptidase activity				0.021	0.023				0.003	0.026
GO:0004298	threonine-type endopeptidase activity	0.023		0.003		0.001					0.0001
GO:0004306	ethanolamine-phosphate cytidylyltransferase activity								0.047
GO:0004345	glucose-6-phosphate dehydrogenase activity								0.047
GO:0004347	glucose-6-phosphate isomerase activity								0.047
GO:0004351	glutamate decarboxylase activity		0.03
GO:0004355	glutamate synthase (NADPH) activity								0.047
GO:0004360	glutamine-fructose-6-phosphate transaminase (isomerizing) activity								0.047
GO:0004365	glyceraldehyde-3-phosphate dehydrogenase (NAD+) (phosphorylating) activity		0.02	0.018
GO:0004372	glycine hydroxymethyltransferase activity				0.029
GO:0004373	glycogen (starch) synthase activity		0.01
GO:0004386	helicase activity	0.001				0.04					0.04
GO:0004396	hexokinase activity							0.043
GO:0004402	histone acetyltransferase activity	0.007
GO:0004410	homocitrate synthase activity							0.011	0.047
GO:0004427	inorganic diphosphatase activity			0.049				0.006	0.013
GO:0004449	isocitrate dehydrogenase (NAD+) activity		0.02		0.029
GO:0004451	isocitrate lyase activity			0.018
GO:0004466	long-chain-acyl-CoA dehydrogenase activity			0.049						0.034
GO:0004467	long-chain fatty acid-CoA ligase activity			0.0001						0.036
GO:0004474	malate synthase activity		0.01
GO:0004489	methylenetetrahydrofolate reductase (NAD(P)H) activity				0.029
GO:0004512	inositol-3-phosphate synthase activity								0.047
GO:0004550	nucleoside diphosphate kinase activity		0.02					0.022
GO:0004553	hydrolase activity, hydrolyzing O-glycosyl compounds					0.045
GO:0004571	mannosyl-oligosaccharide 1,2-alpha-mannosidase activity										0.033
GO:0004576	oligosaccharyl transferase activity					0.019
GO:0004591	oxoglutarate dehydrogenase (succinyl-transferring) activity								0.047
GO:0004608	phosphatidylethanolamine N-methyltransferase activity								0.047
GO:0004611	phosphoenolpyruvate carboxykinase activity								0.047
GO:0004612	phosphoenolpyruvate carboxykinase (ATP) activity								0.047
GO:0004614	phosphoglucomutase activity							0.011	0.047
GO:0004617	phosphoglycerate dehydrogenase activity			0.049
GO:0004618	phosphoglycerate kinase activity								0.047
GO:0004620	phospholipase activity	0.027
GO:0004673	protein histidine kinase activity	0.023
GO:0004721	phosphoprotein phosphatase activity	0.011				0.009					0.003
GO:0004722	protein serine/threonine phosphatase activity				0.018					0.016	0.022
GO:0004723	calcium-dependent protein serine/threonine phosphatase activity				0.018					0.016	0.022
GO:0004724	magnesium-dependent protein serine/threonine phosphatase activity				0.018					0.016	0.022
GO:0004727	prenylated protein tyrosine phosphatase activity					0.01					0.02
GO:0004736	pyruvate carboxylase activity		0.02
GO:0004738	pyruvate dehydrogenase activity		0.04
GO:0004739	pyruvate dehydrogenase (acetyl-transferring) activity		0.03
GO:0004746	riboflavin synthase activity			0.018
GO:0004749	ribose phosphate diphosphokinase activity									0.034
GO:0004766	spermidine synthase activity								0.047
GO:0004774	succinate-CoA ligase activity			0.035
GO:0004775	succinate-CoA ligase (ADP-forming) activity			0.049
GO:0004784	superoxide dismutase activity										0.036
GO:0004794	L-threonine ammonia-lyase activity				0.029
GO:0004801	sedoheptulose-7-phosphate:D-glyceraldehyde-3-phosphate glyceronetransferase activity								0.047
GO:0004803	transposase activity				0.038
GO:0004812	aminoacyl-tRNA ligase activity	0.017				0.001				0.001	0.005
GO:0004815	aspartate-tRNA ligase activity									0.04
GO:0004817	cysteine-tRNA ligase activity			0.018
GO:0004854	xanthine dehydrogenase activity				0.029
GO:0004871	signal transducer activity	0.001				0.035					0.032
GO:0004872	receptor activity	0.036
GO:0005047	signal recognition particle binding								0.047
GO:0005092	GDP-dissociation inhibitor activity				0.029
GO:0005093	Rab GDP-dissociation inhibitor activity								0.047
GO:0005198	structural molecule activity	0.0001	0.019	0.0001	0.0001	0.0001		0.001	0.0001	0.0001	0.0001
GO:0005351	sugar:proton symporter activity								0.017
GO:0005375	copper ion transmembrane transporter activity			0.023
GO:0005402	cation:sugar symporter activity								0.017
GO:0005488	binding										0.009
GO:0005509	calcium ion binding									0.001	0.034
GO:0005515	protein binding	0.0001				0.006					0.002
GO:0005524	ATP binding	0.0001				0.0001			0.05	0.0001	0.0001
GO:0005525	GTP binding	0.006		0.0001	0.029	0.023				0.0001	0.0001
GO:0005543	phospholipid binding										0.044
GO:0008026	ATP-dependent helicase activity	0.003				0.026					0.015
GO:0008047	enzyme activator activity	0.011
GO:0008081	phosphoric diester hydrolase activity			0.014
GO:0008092	cytoskeletal protein binding	0.027			0.031
GO:0008094	DNA-dependent ATPase activity	0.0001									0.014
GO:0008106	alcohol dehydrogenase (NADP+) activity				0.0001				0.02
GO:0008121	ubiquinol-cytochrome-c reductase activity				0.033	0.034				0.002	0.012
GO:0008134	transcription factor binding			0.0001
GO:0008135	translation factor activity, RNA binding	0.007	0.004	0.001	0.005	0.001			0.001	0.0001	0.004
GO:0008137	NADH dehydrogenase (ubiquinone) activity			0.01	0.005						0.02
GO:0008170	N-methyltransferase activity	0.032
GO:0008172	S-methyltransferase activity										0.044
GO:0008175	tRNA methyltransferase activity										0.043
GO:0008177	succinate dehydrogenase (ubiquinone) activity				0.038				0.02	0.04
GO:0008186	RNA-dependent ATPase activity	0.004				0.003					0.011
GO:0008194	UDP-glycosyltransferase activity					0.005
GO:0008199	ferric iron binding		0.04							0.011
GO:0008233	peptidase activity				0.017	0.006
GO:0008236	serine-type peptidase activity				0.016	0.012
GO:0008237	metallopeptidase activity									0.047
GO:0008238	exopeptidase activity				0.018	0.035
GO:0008276	protein methyltransferase activity	0.037
GO:0008289	lipid binding	0.037									0.022
GO:0008312	7S RNA binding										0.033
GO:0008320	protein transmembrane transporter activity	0.002				0.001					0.002
GO:0008324	cation transmembrane transporter activity			0.006
GO:0008374	O-acyltransferase activity	0.032								0.009
GO:0008375	acetylglucosaminyltransferase activity					0.015
GO:0008408	3'-5' exonuclease activity	0.032
GO:0008410	CoA-transferase activity		0.04
GO:0008420	CTD phosphatase activity				0.018					0.016	0.022
GO:0008422	beta-glucosidase activity				0.04
GO:0008443	phosphofructokinase activity	0.023				0.048
GO:0008483	transaminase activity					0.001				0.01	0.008
GO:0008553	hydrogen-exporting ATPase activity, phosphorylative mechanism		0.04		0.017			0.043
GO:0008565	protein transporter activity	0.0001		0.02		0.0001				0.003	0.0001
GO:0008597	calcium-dependent protein serine/threonine phosphatase regulator activity				0.018					0.016	0.022
GO:0008607	phosphorylase kinase regulator activity	0.032
GO:0008733	L-arabinose isomerase activity								0.015
GO:0008738	L-fuculose-phosphate aldolase activity									0.034
GO:0008757	S-adenosylmethionine-dependent methyltransferase activity	0.045
GO:0008812	choline dehydrogenase activity							0.032
GO:0008819	cobinamide kinase activity	0.032
GO:0008863	formate dehydrogenase (NAD+) activity							0.033
GO:0009045	xylose isomerase activity			0.049
GO:0009055	electron carrier activity									0.003	0.024
GO:0009374	biotin binding									0.04
GO:0010181	FMN binding			0.003	0.013
GO:0015002	heme-copper terminal oxidase activity									0.039
GO:0015075	ion transmembrane transporter activity			0.002		0.027				0.038	0.001
GO:0015077	monovalent inorganic cation transmembrane transporter activity			0.01	0.037	0.048				0.0001	0.009
GO:0015078	hydrogen ion transmembrane transporter activity	0.036		0.002	0.008	0.002				0.0001	0.0001
GO:0015144	carbohydrate transmembrane transporter activity								0.018
GO:0015197	peptide transporter activity	0.0001		0.02		0.0001				0.003	0.0001
GO:0015293	symporter activity								0.03
GO:0015294	solute:cation symporter activity								0.03
GO:0015295	solute:proton symporter activity								0.017
GO:0015399	primary active transmembrane transporter activity	0.0001		0.0001	0.012	0.0001				0.001	0.0001
GO:0015405	P-P-bond-hydrolysis-driven transmembrane transporter activity	0.0001		0.0001	0.012	0.0001				0.001	0.0001
GO:0015450	P-P-bond-hydrolysis-driven protein transmembrane transporter activity	0.002				0.001					0.002
GO:0015462	ATPase-coupled protein transmembrane transporter activity	0.004				0.003					0.011
GO:0015645	fatty acid ligase activity			0.001						0.016
GO:0015662	ATPase activity, coupled to transmembrane movement of ions, phosphorylative mechanism	0.032		0.021	0.024					0.025
GO:0015924	mannosyl-oligosaccharide mannosidase activity										0.033
GO:0015926	glucosidase activity					0.01
GO:0015930	glutamate synthase activity								0.047
GO:0016149	translation release factor activity, codon specific								0.047
GO:0016209	antioxidant activity			0.023						0.035
GO:0016298	lipase activity	0.025
GO:0016301	kinase activity	0.02				0.037					0.006
GO:0016303	1-phosphatidylinositol-3-kinase activity										0.036
GO:0016408	C-acyltransferase activity									0.016
GO:0016417	S-acyltransferase activity									0.048
GO:0016423	tRNA (guanine) methyltransferase activity										0.043
GO:0016462	pyrophosphatase activity	0.0001		0.0001	0.013	0.0001		0.037		0.0001	0.0001
GO:0016491	oxidoreductase activity			0.026
GO:0016538	cyclin-dependent protein serine/threonine kinase regulator activity	0.027
GO:0016620	oxidoreductase activity, acting on the aldehyde or oxo group of donors, NAD or NADP as acceptor		0.049		0.01
GO:0016627	oxidoreductase activity, acting on the CH-CH group of donors			0.042	0.008	0.019			0.001		0.016
GO:0016628	oxidoreductase activity, acting on the CH-CH group of donors, NAD or NADP as acceptor			0.034	0.004						0.007
GO:0016635	oxidoreductase activity, acting on the CH-CH group of donors, quinone or related compound as acceptor								0.04	0.039
GO:0016639	oxidoreductase activity, acting on the CH-NH2 group of donors, NAD or NADP as acceptor			0.049
GO:0016651	oxidoreductase activity, acting on NAD(P)H			0.013	0.023					0.009
GO:0016655	oxidoreductase activity, acting on NAD(P)H, quinone or similar compound as acceptor			0.021
GO:0016661	oxidoreductase activity, acting on other nitrogenous compounds as donors					0.021
GO:0016662	oxidoreductase activity, acting on other nitrogenous compounds as donors, cytochrome as acceptor	0.032
GO:0016667	oxidoreductase activity, acting on a sulfur group of donors					0.048
GO:0016675	oxidoreductase activity, acting on a heme group of donors									0.039
GO:0016676	oxidoreductase activity, acting on a heme group of donors, oxygen as acceptor									0.039
GO:0016679	oxidoreductase activity, acting on diphenols and related substances as donors					0.022				0.001	0.007
GO:0016681	oxidoreductase activity, acting on diphenols and related substances as donors, cytochrome as acceptor				0.033	0.034				0.002	0.012
GO:0016684	oxidoreductase activity, acting on peroxide as acceptor			0.04
GO:0016701	oxidoreductase activity, acting on single donors with incorporation of molecular oxygen		0.016							0.005
GO:0016702	oxidoreductase activity, acting on single donors with incorporation of molecular oxygen, incorporation of two atoms of oxygen								0.026	0.014
GO:0016708	oxidoreductase activity, acting on paired donors, with incorporation or reduction of molecular oxygen, NAD(P)H as one donor, and incorporation of two atoms of oxygen into one donor				0.029
GO:0016721	oxidoreductase activity, acting on superoxide radicals as acceptor										0.036
GO:0016725	oxidoreductase activity, acting on CH or CH2 groups				0.038
GO:0016726	oxidoreductase activity, acting on CH or CH2 groups, NAD or NADP as acceptor				0.029
GO:0016740	transferase activity	0.0001				0.0001	0.023			0.004	0.009	0.005
GO:0016744	transferase activity, transferring aldehyde or ketonic groups			0.035					0.029	0.015
GO:0016746	transferase activity, transferring acyl groups									0.014
GO:0016757	transferase activity, transferring glycosyl groups					0.004				0.038
GO:0016758	transferase activity, transferring hexosyl groups	0.031			0.021	0.004
GO:0016765	transferase activity, transferring alkyl or aryl (other than methyl) groups									0.031
GO:0016769	transferase activity, transferring nitrogenous groups	0.032				0.026				0.01	0.039
GO:0016772	transferase activity, transferring phosphorus-containing groups	0.0001				0.017					0.002	0.04
GO:0016773	phosphotransferase activity, alcohol group as acceptor	0.05				0.038					0.019
GO:0016775	phosphotransferase activity, nitrogenous group as acceptor	0.023
GO:0016776	phosphotransferase activity, phosphate group as acceptor			0.003						0.036
GO:0016779	nucleotidyltransferase activity	0.0001
GO:0016787	hydrolase activity	0.043				0.004
GO:0016788	hydrolase activity, acting on ester bonds						0.032
GO:0016791	phosphatase activity					0.044					0.049
GO:0016817	hydrolase activity, acting on acid anhydrides	0.0001		0.0001	0.015	0.0001		0.038		0.0001	0.0001
GO:0016818	hydrolase activity, acting on acid anhydrides, in phosphorus-containing anhydrides	0.0001		0.0001	0.014	0.0001		0.037		0.0001	0.0001
GO:0016820	hydrolase activity, acting on acid anhydrides, catalyzing transmembrane movement of substances	0.0001		0.0001	0.021	0.0001				0.001	0.0001
GO:0016830	carbon-carbon lyase activity					0.021				0.039	0.032
GO:0016853	isomerase activity			0.031					0.002
GO:0016859	cis-trans isomerase activity	0.032
GO:0016860	intramolecular oxidoreductase activity			0.016					0.006
GO:0016861	intramolecular oxidoreductase activity, interconverting aldoses and ketoses			0.018					0.015
GO:0016864	intramolecular oxidoreductase activity, transposing S-S bonds								0.012	0.011
GO:0016866	intramolecular transferase activity					0.05
GO:0016868	intramolecular transferase activity, phosphotransferases										0.036
GO:0016874	ligase activity	0.004				0.045					0.021
GO:0016875	ligase activity, forming carbon-oxygen bonds	0.015				0.002				0.002	0.008
GO:0016876	ligase activity, forming aminoacyl-tRNA and related compounds	0.015				0.002				0.002	0.008
GO:0016877	ligase activity, forming carbon-sulfur bonds			0.001
GO:0016879	ligase activity, forming carbon-nitrogen bonds	0.034
GO:0016884	carbon-nitrogen ligase activity, with glutamine as amido-N-donor								0.045
GO:0016887	ATPase activity	0.0001		0.005		0.0001				0.002	0.0001
GO:0016903	oxidoreductase activity, acting on the aldehyde or oxo group of donors		0.009	0.047	0.008				0.046
GO:0016937	short-branched-chain-acyl-CoA dehydrogenase activity			0.049						0.034
GO:0017018	myosin phosphatase activity				0.018					0.016	0.022
GO:0017020	myosin phosphatase regulator activity				0.018					0.016	0.022
GO:0017076	purine nucleotide binding	0.0001		0.003		0.0001			0.02	0.0001	0.0001
GO:0017099	very-long-chain-acyl-CoA dehydrogenase activity			0.049						0.034
GO:0017111	nucleoside-triphosphatase activity	0.0001		0.0001	0.011	0.0001				0.0001	0.0001
GO:0017116	single-stranded DNA-dependent ATP-dependent DNA helicase activity	0.004				0.003					0.011
GO:0017171	serine hydrolase activity				0.016	0.012
GO:0017172	cysteine dioxygenase activity								0.047
GO:0018553	3-(2,3-dihydroxyphenyl)propionate 1,2-dioxygenase activity		0.01
GO:0018554	1,2-dihydroxynaphthalene dioxygenase activity		0.01
GO:0018576	catechol 1,2-dioxygenase activity		0.03							0.034
GO:0018719	6-aminohexanoate transaminase activity		0.04
GO:0018720	phenol kinase activity	0.032
GO:0019001	guanyl nucleotide binding	0.005		0.0001	0.033	0.02				0.0001	0.0001
GO:0019114	catechol dioxygenase activity		0.03							0.034
GO:0019200	carbohydrate kinase activity	0.006				0.033
GO:0019205	nucleobase-containing compound kinase activity	0.005
GO:0019206	nucleoside kinase activity	0.02
GO:0019207	kinase regulator activity	0.021
GO:0019208	phosphatase regulator activity				0.04
GO:0019209	kinase activator activity	0.023
GO:0019829	cation-transporting ATPase activity	0.01		0.0001	0.0001	0.001				0.0001	0.001
GO:0019842	vitamin binding			0.049	0.022	0.037				0.001	0.011
GO:0019843	rRNA binding				0.038
GO:0019887	protein kinase regulator activity	0.021
GO:0019888	protein phosphatase regulator activity				0.024					0.025	0.015
GO:0019904	protein domain specific binding			0.049
GO:0019914	cyclin-dependent protein kinase activating kinase regulator activity	0.032
GO:0022804	active transmembrane transporter activity			0.0001		0.011			0.048		0.014
GO:0022853	active ion transmembrane transporter activity	0.0001		0.0001	0.012	0.0001				0.001	0.0001
GO:0022857	transmembrane transporter activity			0.001		0.02				0.041	0.001
GO:0022884	macromolecule transmembrane transporter activity	0.002				0.001					0.002
GO:0022890	inorganic cation transmembrane transporter activity	0.035		0.004						0.001	0.02
GO:0022891	substrate-specific transmembrane transporter activity			0.005		0.024				0.028	0.001
GO:0022892	substrate-specific transporter activity			0.001	0.049	0.001				0.001	0.0001
GO:0030170	pyridoxal phosphate binding	0.036			0.003	0.008				0.002	0.008
GO:0030234	enzyme regulator activity	0.001				0.025					0.026
GO:0030295	protein kinase activator activity	0.023
GO:0030554	adenyl nucleotide binding	0.0001				0.0001				0.0001	0.0001
GO:0030976	thiamine pyrophosphate binding									0.039
GO:0031406	carboxylic acid binding									0.048
GO:0031955	short-chain fatty acid-CoA ligase activity			0.0001						0.036
GO:0031956	medium-chain fatty acid-CoA ligase activity			0.0001						0.036
GO:0031957	very long-chain fatty acid-CoA ligase activity			0.0001						0.036
GO:0032440	2-alkenal reductase [NAD(P)] activity		0.02		0.029			0.022
GO:0032549	ribonucleoside binding	0.006		0.0001	0.029	0.023				0.0001	0.0001
GO:0032550	purine ribonucleoside binding	0.006		0.0001	0.029	0.023				0.0001	0.0001
GO:0032553	ribonucleotide binding	0.0001		0.0001	0.019	0.0001			0.014	0.0001	0.0001
GO:0032555	purine ribonucleotide binding	0.0001		0.002		0.0001			0.019	0.0001	0.0001
GO:0032559	adenyl ribonucleotide binding	0.0001				0.0001				0.0001	0.0001
GO:0032561	guanyl ribonucleotide binding	0.006		0.0001	0.029	0.023				0.0001	0.0001
GO:0032942	inositol tetrakisphosphate 2-kinase activity	0.032
GO:0033293	monocarboxylic acid binding									0.04
GO:0034061	DNA polymerase activity	0.017
GO:0034062	5'-3' RNA polymerase activity										0.009
GO:0034212	peptide N-acetyltransferase activity	0.006								0.038
GO:0035004	phosphatidylinositol 3-kinase activity	0.012				0.016					0.043
GO:0035251	UDP-glucosyltransferase activity					0.037				0.032	0.044
GO:0035639	purine ribonucleoside triphosphate binding	0.0001		0.003		0.0001			0.018	0.0001	0.0001
GO:0036094	small molecule binding	0.0001		0.0001	0.024	0.0001				0.0001	0.0001	0.014
GO:0036440	citrate synthase activity				0.029
GO:0036442	hydrogen-exporting ATPase activity	0.048	0.039	0.0001	0.0001	0.0001				0.0001	0.0001
GO:0038023	signaling receptor activity	0.02
GO:0042085	5-methyltetrahydropteroyltri-L-glutamate-dependent methyltransferase activity		0.03	0.049				0.033
GO:0042556	eukaryotic elongation factor-2 kinase regulator activity	0.032
GO:0042557	eukaryotic elongation factor-2 kinase activator activity	0.032
GO:0042578	phosphoric ester hydrolase activity	0.03
GO:0042623	ATPase activity, coupled	0.0001		0.01		0.0001				0.006	0.0001
GO:0042624	ATPase activity, uncoupled	0.004				0.003					0.011
GO:0042625	ATPase coupled ion transmembrane transporter activity	0.0001		0.0001	0.008	0.0001				0.0001	0.0001
GO:0042626	ATPase activity, coupled to transmembrane movement of substances	0.0001		0.0001	0.019	0.0001				0.001	0.0001
GO:0042887	amide transmembrane transporter activity	0.002				0.001					0.002
GO:0043142	single-stranded DNA-dependent ATPase activity	0.004				0.003					0.011
GO:0043168	anion binding	0.0001		0.0001	0.01	0.0001			0.044	0.0001	0.0001	0.02
GO:0043177	organic acid binding									0.048
GO:0043492	ATPase activity, coupled to movement of substances	0.0001		0.0001	0.019	0.0001				0.001	0.0001
GO:0043743	LPPG:FO 2-phospho-L-lactate transferase activity	0.032
GO:0043746	N2-acetyl-L-lysine aminotransferase activity		0.04
GO:0043760	acetyldiaminopimelate aminotransferase activity		0.04
GO:0043771	cytidine kinase activity	0.032
GO:0043798	glycerate 2-kinase activity	0.032
GO:0043820	propionyl-CoA dehydrogenase activity			0.049						0.034
GO:0043830	thiol-driven fumarate reductase activity			0.049						0.034
GO:0043840	branched-chain amino acid:2-keto-4-methylthiobutyrate aminotransferase activity		0.04
GO:0043841	(S)-lactate 2-kinase activity	0.032
GO:0043891	glyceraldehyde-3-phosphate dehydrogenase (NAD(P)+) (phosphorylating) activity		0.02	0.018
GO:0044769	ATPase activity, coupled to transmembrane movement of ions, rotational mechanism		0.035	0.0001	0.0001	0.001				0.0001	0.0001
GO:0045181	glutamate synthase activity, NAD(P)H as acceptor								0.047
GO:0046527	glucosyltransferase activity					0.037				0.032	0.044
GO:0046571	aspartate-2-keto-4-methylthiobutyrate transaminase activity		0.04
GO:0046912	transferase activity, transferring acyl groups, acyl groups converted into alkyl on transfer			0.015	0.009	0.046				0.003
GO:0046933	proton-transporting ATP synthase activity, rotational mechanism		0.033	0.0001	0.0001	0.001				0.0001	0.0001
GO:0046961	proton-transporting ATPase activity, rotational mechanism		0.035	0.0001	0.0001	0.001				0.0001	0.0001
GO:0047115	trans-1,2-dihydrobenzene-1,2-diol dehydrogenase activity				0.029
GO:0047681	aryl-alcohol dehydrogenase (NADP+) activity				0.038
GO:0048037	cofactor binding			0.011
GO:0050136	NADH dehydrogenase (quinone) activity			0.01	0.005						0.02
GO:0050184	phosphatidylcholine desaturase activity				0.029
GO:0050497	transferase activity, transferring alkylthio groups								0.047
GO:0050524	coenzyme-B sulfoethylthiotransferase activity								0.047
GO:0050661	NADP binding					0.016					0.017
GO:0051082	unfolded protein binding	0.009			0.023	0.027		0.042		0.013
GO:0051119	sugar transmembrane transporter activity								0.018
GO:0051213	dioxygenase activity		0.033							0.038
GO:0051287	NAD binding			0.006
GO:0051536	iron-sulfur cluster binding		0.042	0.001	0.005	0.042				0.011	0.004
GO:0051537	2 iron, 2 sulfur cluster binding			0.049
GO:0051539	4 iron, 4 sulfur cluster binding									0.006
GO:0051540	metal cluster binding		0.042	0.001	0.005	0.042				0.011	0.004
GO:0051731	polynucleotide 5'-hydroxyl-kinase activity	0.032
GO:0051734	ATP-dependent polynucleotide kinase activity	0.032
GO:0051735	GTP-dependent polynucleotide kinase activity	0.032
GO:0051765	inositol tetrakisphosphate kinase activity	0.032
GO:0051920	peroxiredoxin activity			0.001						0.003
GO:0052742	phosphatidylinositol kinase activity					0.022				0.036	0.007
GO:0060089	molecular transducer activity	0.036
GO:0061733	peptide-lysine-N-acetyltransferase activity	0.007
GO:0070003	threonine-type peptidase activity	0.023		0.003		0.001					0.0001
GO:0070008	serine-type exopeptidase activity			0.049	0.027					0.032
GO:0070011	peptidase activity, acting on L-amino acid peptides				0.01	0.014				0.032
GO:0070035	purine NTP-dependent helicase activity	0.003				0.026					0.015
GO:0070279	vitamin B6 binding	0.036			0.003	0.008				0.002	0.008
GO:0070548	L-glutamine aminotransferase activity								0.047
GO:0097159	organic cyclic compound binding	0.022								0.036	0.004
GO:0097367	carbohydrate derivative binding	0.0001		0.0001	0.014	0.0001		0.046	0.011	0.0001	0.0001
GO:0097747	RNA polymerase activity										0.009
GO:0098772	molecular function regulator	0.0001				0.017					0.025
GO:1901265	nucleoside phosphate binding	0.0001		0.0001		0.0001		0.028	0.043	0.0001	0.0001	0.031
GO:1901363	heterocyclic compound binding	0.022								0.034	0.004
GO:1901476	carbohydrate transporter activity								0.018
GO:1901505	carbohydrate derivative transporter activity									0.039
GO:1901681	sulfur compound binding			0.03						0.003
GO:1904680	peptide transmembrane transporter activity	0.002				0.001					0.002

## Sheet: 3D
Supplementary Table 3D High-level summaries of overrepresented gene ontology terms of the molecular function category.
		Number of terms
GO term	GO description	13N_in vitro	13N_0dpi	13N_2dpi	13N_5dpi	13N_7dpi	13N_13dpi	23N_0dpi	23N_2dpi	23N_5dpi	23N_7dpi	23N_13dpi
GO:0003674	molecular_function	1581	73	1343	522	2045	905	232	639	911	1682	1066
GO:0016887	ATPase activity	665	31	149	126	183		4		149	190
GO:0003677	DNA binding	320
GO:0016829	lyase activity	172	5	2	2	3		2	1	6	3
GO:0003735	structural constituent of ribosome	134	134	134	134	134		134	134	134	134
GO:0016853	isomerase activity	124		11				1	69	4	3
GO:0004386	helicase activity	108				104					108
GO:0008565	protein transporter activity	87		31		87				31	87
GO:0003723	RNA binding	85	85		85	85			85	85	95
GO:0016810	hydrolase activity, acting on carbon-nitrogen (but not peptide) bonds	69									6
GO:0016301	kinase activity	59	2			32		6	1		38
GO:0016779	nucleotidyltransferase activity	48							1		45
GO:0004871	signal transducer activity	43				38					38
GO:0016746	transferase activity, transferring acyl groups	43	1	7	9	7		1	2	19
GO:0016798	hydrolase activity, acting on glycosyl bonds	34			14	114					10
GO:0022857	transmembrane transporter activity	30	31	158	137	139		4	57	144	139
GO:0008233	peptidase activity	24		35	76	80				53	38
GO:0008135	translation factor activity, RNA binding	23	5	5	5	23			6	28	23
GO:0016874	ligase activity	23	2	15		68			23	58	68
GO:0008092	cytoskeletal protein binding	22			22
GO:0016491	oxidoreductase activity	22	17	581	81	38		40	66	77	92
GO:0016791	phosphatase activity	21			21	43				21	43
GO:0016757	transferase activity, transferring glycosyl groups	18	1		18	30				17	13
GO:0005198	structural molecule activity	15	15	15	15	15		15	15	15	15
GO:0008168	methyltransferase activity	15	3	3	2			3	1		13
GO:0004518	nuclease activity	4
GO:0003924	GTPase activity			44	44			44	44	44	44
GO:0008134	transcription factor binding			5
GO:0008289	lipid binding										2
GO:0016765	transferase activity, transferring alkyl or aryl (other than methyl) groups			2					1	3
GO:0019843	rRNA binding				4
GO:0030234	enzyme regulator activity				21				1	21	21
GO:0043167	ion binding		4	146	169	665		31	525	755	727
GO:0051082	unfolded protein binding				30	30		30		30
