# Supplementary material for: Time-Course RNAseq Reveals Exserohilum turcicum Effectors and Pathogenicity Determinants
Source: Front Microbiol. 2020 Mar 20;11:360. doi: 10.3389/fmicb.2020.00360 (PMC7099616; doi:10.3389/fmicb.2020.00360)
Supplement: Supplementary file 6 [file Table_6.XLSX]

## Sheet: Summary
Supplementary Table 6 Functional annotation of secondary metabolite biosynthesis enzymes from the Joint Genome Initiative user annotations, Pathogen-Host Interactions database and NCBI.
				PHI-BLAST											NCBI-BLAST
ProtID	Annotation	JGI user annotation	Effect on pathogenicity	Subject identifier	Percent identity	Alignment length	Mismatches	Gap opens	Query start	Query end	Subject start	Subject end	Expect value	Bit score	Description	Max score	Total score	Query coverage	Expect value	Identity	Accession
21011	NPS3		Unaffected	PHI:722#I1RXV6#PGL1#5518#Fusarium_graminearum_(related:_Gibberella_zeae)#unaffected_pathogenicity	60.674	2197	792	23	136	2322	1	2135	0	2700	Nonribosomal peptide synthetase 3 [Bipolaris maydis]	3447	5701	99	0	82	gi|59876590|AAX09985.1
28805			N/A	No hit	N/A	N/A	N/A	N/A	N/A	N/A	N/A	N/A	N/A	N/A	nonribosomal peptide [Colletotrichum orbiculare MAFF 240422]	994	994	0.98	0	0.49	gi|477532499|ENH84118.1
29755	HC-toxin synthase	StHTS1	N/A	No hit	N/A	N/A	N/A	N/A	N/A	N/A	N/A	N/A	N/A	N/A	HC-toxin synthetase [Pyrenophora tritici-repentis Pt-1C-BFP]	7182	7663	0.99	0	0.8	gi|189212038|XP_001942346.1
33341	PKS5		Unaffected	PHI:728#Q6RKH5#PKS5#5518#Fusarium_graminearum_(related:_Gibberella_zeae)#unaffected_pathogenicity	45.803	417	222	2	11	425	1	415	1.4e-121	392	polyketide synthase [Diplodia corticola]	2495	2495	0.99	0	0.6	gi|1148911930|XP_020128343.1
34554				PHI:3387#W7MT31#FVEG_12523#117187#Fusarium_verticillioides#unaffected_pathogenicity	49.782	229	112	2	127	355	274	499	1.19e-62	232	putative polyketide synthase [Metarhizium anisopliae]	313	607	0.47	5e-85	0.63	gi|672376760|KFG79044.1
36641	Tentoxin synthase	StNPS3		No hit	N/A	N/A	N/A	N/A	N/A	N/A	N/A	N/A	N/A	N/A	RecName: Full=Nonribosomal peptide synthetase TES; AltName: Full=Tentoxin synthase; Short=TES	3439	5614	0.99	0	0.82	gi|1148367372|A0A144KPJ6.1
39554	PKS7		Unaffected	PHI:726#Q6RKH3#PKS7#5518#Fusarium_graminearum#unaffected_pathogenicity	40.93	430	218	6	17	427	1	413	2.48e-86	291	hypothetical protein SAPIO_CDS7388 [Scedosporium apiospermum]	3795	3795	0.99	0	0.69	gi|1027068786|XP_016641092.1
39764				No hit	N/A	N/A	N/A	N/A	N/A	N/A	N/A	N/A	N/A	N/A	acetyl-CoA synthetase-like protein [Alternaria alternata]	1473	1473	0.99	0	0.72	gi|1070561824|XP_018381055.1
43041				No hit	N/A	N/A	N/A	N/A	N/A	N/A	N/A	N/A	N/A	N/A	hypothetical protein SNOG_01846 [Parastagonospora nodorum SN15]	1454	1454	0.99	0	0.81	gi|169598095|XP_001792471.1
47468	Ace1		Effector	PHI:325#Q6ZX14#ACE1#318829#Magnaporthe_oryzae#effector_(plant_avirulence_determinant)	43.64	1879	981	33	3	1872	11	1820	0	1466	hypothetical protein FOQG_17497 [Fusarium oxysporum f. sp. raphani 54005]	4135	4135	0.99	0	0.56	gi|590050287|EXK77811.1
54477				No hit	N/A	N/A	N/A	N/A	N/A	N/A	N/A	N/A	N/A	N/A	hypothetical protein COCSADRAFT_121744 [Bipolaris sorokiniana ND90Pr]	1548	2146	1	0	0.35	gi|628080666|XP_007702183.1
85461	NPS6	StNPS6	Reduced virulence	PHI:2261#G8DNS9#NPS6#45130#Bipolaris_sorokiniana_(related:_Cochliobolus_sativus)#reduced_virulence	85.111	1941	280	3	1	1934	1	1939	0	3449	nonribosomal peptide synthetase 6 [Stemphylium lycopersici]	3268	3268	0.99	0	0.84	gi|909992407|KNG49863.1
92491	PKS23	StPKS23	Unaffected	PHI:718#Q6RKH4#PKS6#5518#Fusarium_graminearum_(related:_Gibberella_zeae)#unaffected_pathogenicity	40.217	184	105	4	607	789	1	180	3.7e-29	117	polyketide synthase [Stemphylium lycopersici]	3707	3707	0.99	0	0.73	gi|909990358|KNG47856.1
93994	PKS8	StPKS8	Unaffected	PHI:726#Q6RKH3#PKS7#5518#Fusarium_graminearum_(related:_Gibberella_zeae)#unaffected_pathogenicity	46.539	419	218	2	10	428	1	413	1.69e-115	375	polyketide synthase [Stemphylium lycopersici]	4487	4487	0.99	0	0.9	gi|909988201|KNG45775.1
94054	PKS25	StPKS25	Unaffected	PHI:730#I1RSU2#KSA1#5518#Fusarium_graminearum#unaffected_pathogenicity	63.721	430	150	4	1	428	1	426	0	556	3-oxoacyl-synthase-like protein [Alternaria alternata]	670	670	0.95	0	0.9	gi|1070540218|XP_018391480.1
97841				PHI:4217#E3QPY3#NPS6#31870#Colletotrichum_graminicola#reduced_virulence	41.544	1088	585	17	3	1053	215	1288	0	778	hypothetical protein PFICI_05764 [Pestalotiopsis fici W106-1]	1606	2123	0.99	0	0.52	gi|630017101|XP_007832536.1
100517	PKS12	StPKS12		PHI:255#Q9Y8A2#FUM1_(FUM5)#5127#Fusarium_fujikuroi#unaffected_pathogenicity	41.942	2606	1323	46	7	2484	31	2574	0	1921	hypothetical protein COCCADRAFT_110874 [Bipolaris zeicola 26-R-13]	3455	3455	0.99	0	0.7	gi|628241093|XP_007717952.1
101057				No hit	N/A	N/A	N/A	N/A	N/A	N/A	N/A	N/A	N/A	N/A	hypothetical protein CH063_05897 [Colletotrichum higginsianum]	634	634	0.99	0	0.83	gi|380493588|CCF33768.1
103204	PKS9	StPKS9		PHI:726#Q6RKH3#PKS7#5518#Fusarium_graminearum_(related:_Gibberella_zeae)#unaffected_pathogenicity	46.377	414	220	2	24	436	1	413	1.62e-114	372	polyketide synthase PKS9 [Bipolaris sorokiniana ND90Pr]	3190	3190	0.99	0	0.72	gi|628084134|XP_007703917.1
104817				No hit	N/A	N/A	N/A	N/A	N/A	N/A	N/A	N/A	N/A	N/A	acetyl-CoA synthetase-like protein [Paraphaeosphaeria sporulosa]	1989	1989	0.99	0	0.82	gi|1066291307|XP_018033694.1
111387	dimethylallyl tryptophan synthase 1 [Stemphylium lycopersici]			No hit	N/A	N/A	N/A	N/A	N/A	N/A	N/A	N/A	N/A	N/A	dimethylallyl tryptophan synthase 1 [Stemphylium lycopersici]	800	800	0.99	0	0.86	gi|909986904|KNG44546.1
141443	NPS2	StNPS2	Reduced virulence	PHI:4234#Q5D6D7#nps2#5016#Cochliobolus_heterostrophus#reduced_virulence	71.198	5385	1457	22	1	5306	10	5379	0	7891	nonribosomal peptide synthetase 2 [Bipolaris maydis]	7451	7451	0.99	0	0.71	gi|59876557|AAX09984.1
144230				No hit	N/A	N/A	N/A	N/A	N/A	N/A	N/A	N/A	N/A	N/A	hypothetical protein COCCADRAFT_32283 [Bipolaris zeicola 26-R-13]	1602	1602	0.99	0	0.78	gi|628184402|XP_007707037.1
152662				No hit	N/A	N/A	N/A	N/A	N/A	N/A	N/A	N/A	N/A	N/A	Conidial yellow pigment biosynthesis polyketide synthase [Talaromyces marneffei PM1]	1357	1357	0.98	0	0.42	gi|679988457|KFX41554.1
154973	6-methylsaliclic acid synthase	StPKS22		No hit	N/A	N/A	N/A	N/A	N/A	N/A	N/A	N/A	N/A	N/A	6-methylsalicylic acid synthase [Pyrenophora tritici-repentis Pt-1C-BFP]	3672	3672	0.88	0	0.82	gi|189202832|XP_001937752.1
155455	Terpenoid synthase			No hit	N/A	N/A	N/A	N/A	N/A	N/A	N/A	N/A	N/A	N/A	terpenoid synthase [Alternaria alternata]	626	626	0.92	0	0.79	gi|1070546846|XP_018387751.1
158064	Ace1		Effector	PHI:325#Q6ZX14#ACE1#318829#Magnaporthe_oryzae#effector_(plant_avirulence_determinant)	40.486	2633	1467	40	1	2580	5	2590	0	1841	putative polyketide synthase [Clohesyomyces aquaticus]	4298	4298	0.99	0	0.77	gi|1183377194|ORY02745.1
158567				No hit	N/A	N/A	N/A	N/A	N/A	N/A	N/A	N/A	N/A	N/A	polyketide synthase protein [Colletotrichum incanum]	2813	2813	0.99	0	0.6	gi|1020446218|KZL80415.1
161582	Dep5		Mixed	PHI:2379#D2E9X0#DEP5#29001#Alternaria_brassicicola#mixed	52.083	2400	1028	34	1	2305	1	2373	0	2334	hypothetical protein COCVIDRAFT_31971 [Bipolaris victoriae FI3]	3719	3719	0.99	0	0.83	gi|953416311|XP_014550227.1
161586	PKS4	St unique PKS, upregulated in planta	Unaffected	PHI:714#Q2VLJ2#PKS4_(ZEA1)#5518#Fusarium_graminearum#unaffected_pathogenicity	46.421	2389	1195	32	6	2364	11	2344	0	2058	polyketide synthase [Colletotrichum orbiculare MAFF 240422]	2803	2803	0.99	0	0.62	gi|477531763|ENH83454.1
165292	FAS2		Loss of pathogenicity	PHI:96#P43098#FAS2#5476#Candida_albicans#loss_of_pathogenicity	64.557	1896	628	13	1	1863	1	1885	0	2481	fatty acid synthase subunit alpha [Stemphylium lycopersici]	3435	3435	0.99	0	0.96	gi|909992138|KNG49599.1
166785	AAR1	StAAR1	Reduced virulence	PHI:2259#G8DNT1#AAR1#45130#Bipolaris_sorokiniana_(related:_Cochliobolus_sativus)#reduced_virulence	92.791	1179	85	0	1	1179	3	1181	0	2284	alpha-aminoadipate reductase protein [Bipolaris sorokiniana ND90Pr]	2128	2128	0.99	0	0.93	gi|628055239|XP_007694654.1
171983	PKS7	StPKS6	Unaffected	PHI:726#Q6RKH3#PKS7#5518#Fusarium_graminearum_(related:_Gibberella_zeae)#unaffected_pathogenicity	44.444	423	211	4	6	414	1	413	8.9e-112	365	PKSN polyketide synthase for alternapyrone biosynthesis [Alternaria solani]	4028	4028	0.99	0	0.81	gi|57157400|BAD83684.1
173669	Tyrocidine synthase 1	StNPS10		No hit	N/A	N/A	N/A	N/A	N/A	N/A	N/A	N/A	N/A	N/A	tyrocidine synthetase 1 [Stemphylium lycopersici]	2266	2266	0.99	0	0.93	gi|909994072|KNG51506.1
174734	PKSF	StPKS16		PHI:325#Q6ZX14#ACE1#318829#Magnaporthe_oryzae#effector_(plant_avirulence_determinant)	40.304	2563	1396	53	7	2486	9	2520	0	1766	polyketide synthase PksF [Alternaria alternata]	4850	4850	0.99	0	0.86	gi|395617375|AFN68297.1
175651	PKS1	StPKS18	Unaffected	PHI:2260#G8DNT0#PKS1#45130#Bipolaris_sorokiniana#unaffected_pathogenicity	92.404	2159	157	3	1	2158	1	2153	0	4119	polyketide synthase [Setosphaeria turcica]	3972	3972	0.99	0	0.99	gi|332380653|AEE68981.1
179218	BcBOA6	PKS:NPS1	Reduced virulence	PHI:2290#B1GVX7#BcBOA6#40559#Botrytis_cinerea#reduced_virulence	41.945	1316	699	25	1	1301	1	1266	0	969	Polyketide synthase-nonribosomal peptide synthetase [Neonectria ditissima]	2074	3472	0.99	0	0.46	gi|936415939|KPM44244.1
179280	NPS4	StNPS4		No hit	N/A	N/A	N/A	N/A	N/A	N/A	N/A	N/A	N/A	N/A	nonribosomal peptide synthetase 4 [Bipolaris maydis]	11393	11393	0.99	0	0.8	gi|59876617|AAX09986.1
181366	Lovastatin diketide synthase LovF 15	StPKS14	Unaffected	PHI:726#Q6RKH3#PKS7#5518#Fusarium_graminearum_(related:_Gibberella_zeae)#unaffected_pathogenicity	41.587	416	232	5	80	487	1	413	1.42e-88	298	Lovastatin diketide synthase LovF 15 [Colletotrichum chlorophyti]	4311	4311	0.98	0	0.88	gi|1128257009|OLN85678.1
184365	PKS2	StPKS5		PHI:726#Q6RKH3#PKS7#5518#Fusarium_graminearum_(related:_Gibberella_zeae)#unaffected_pathogenicity	49.395	413	207	2	16	426	1	413	1.02e-123	399	polyketide synthase PKS2 [Bipolaris sorokiniana ND90Pr]	4312	4312	0.99	0	0.84	gi|628081178|XP_007702439.1
185084	phenolpthiocerol synthesis polyketide synthase ppsa			PHI:3387#W7MT31#FVEG_12523#117187#Fusarium_verticillioides#unaffected_pathogenicity	42.37	1291	675	21	11	1274	60	1308	0	988	phenolpthiocerol synthesis polyketide synthase ppsa [Stemphylium lycopersici]	3740	3740	0.99	0	0.74	gi|909990393|KNG47890.1
18754		StNPS12	Reduced virulence	B6RIT9#PHI:2296#tmpL#29001#Alternaria_brassicicola#reduced_virulence	54.475	1028	449	8	1	1012	1	1025	0	1100	EntF, Non-ribosomal peptide synthetase module protein [Pyrenophora tritici-repentis]	1599	1599	0.99	0	0.74	PWO18226.1
20015		StDbmC		No hit											oxidoreductase [Ascochyta rabiei]	483	483	0.99	4e-168	0.63	KZM27894.1
22370		StPKS10	Unaffected	Q6RKH3#PHI:726#PKS7#5518#Fusarium_graminearum#unaffected_pathogenicity	41.687	415	223	3	6	403	1	413	1.16e-97	323	putative mycocerosic acid synthase [Colletotrichum sublineola]	3336	3336	0.99	0	0.67	KDN64005.1
99181		HTS1 like NRPS	Reduced virulence	I6YWH2#PHI:2923#AaNPS6#5599#Alternaria_alternata#reduced_virulence	44.776	67	37	0	5574	5640	1171	1237	4.15e-08	58.2	EntF, Non-ribosomal peptide synthetase modules protein [Pyrenophora tritici-repentis]	10921	10921	0.99	0	0.84	PZC93061.1
152438		LAE1 (LAEA regulator of secondary metabolism, google)	Reduced virulence	Q2KNE4#PHI:3881#LaeA#5059#Aspergillus_flavus#reduced_virulence	51.536	293	133	6	15	305	82	367	7.41e-104	310	LaeA-like protein [Bipolaris maydis]	590	590	0.94	0	0.97	AEP40318.1
170198		HC toxin ToxA homolog	Lethal	Q00357#PHI:60#TOXA#5017#Cochliobolus_carbonum#lethal	44.677	526	284	3	16	538	24	545	3.68e-143	427	MFS transporter [Pyrenophora tritici-repentis Pt-1C-BFP]				0	0.87	XP_001942345.1
165293		HC toxin ToxC homolog	Reduced virulence	Q92215#PHI:97#TOXC#5017#Cochliobolus_carbonum#reduced_virulence	52.367	2070	969	8	18	2081	10	2068	0	2234	beta subunit of fatty acid synthase [Stemphylium lycopersici]				0	0.96	KNG49600.1
168565		HC toxin ToxD homolog		No hit											carbohydrate esterase family 5 protein [Setosphaeria turcica Et28A]				0	1	XP_008024310.1
170199		HC toxin ToxE homolog		No hit											transcription factor TOXE [Pyrenophora tritici-repentis Pt-1C-BFP]				0	0.71	XP_001942347.1
86779		HC toxin ToxF homolog	Loss of pathogenicity	Q9Y885#PHI:157#TOXF#5017#Cochliobolus_carbonum#loss_of_pathogenicity	62.963	351	115	3	17	355	9	356	2.56e-160	456	RecName: Full=Putative branched-chain-amino-acid aminotransferase TOXF				7e-158	0.63	Q9Y885.1
168012		HC toxin ToxG homolog	Reduced virulence	Q9UW18#PHI:469#TOXG#5017#Cochliobolus_carbonum#reduced_virulence	45.179	363	191	4	13	368	16	377	3.93e-103	311	lyase [Alternaria alternata]				0	0.83	OWY43946.1
