# Supplementary material for: Time-Course RNAseq Reveals Exserohilum turcicum Effectors and Pathogenicity Determinants
Source: Front Microbiol. 2020 Mar 20;11:360. doi: 10.3389/fmicb.2020.00360 (PMC7099616; doi:10.3389/fmicb.2020.00360)
Supplement: Supplementary file 7 [file Table_7.XLSX]

## Sheet: Sheet1
Supplementary Table 7 Investigation of Exserohilum turcicum proteins putatively identified as candidate effectors. The most significant hits (e-value < 1x10-5, percentage identity > 40%) from BLASTp analysis against the Pathogen-Host Interactions database (Urban et al., 2017) are given. Read count values and InterProScan (IPR), gene ontology, KEGG and KOG annotations based on the genome sequence …
					PHI-base				NCBI BLAST														Read count values												IPR						GO						KEGG		KOG
Protein identifier	Signal peptide (yes/no)	Length (aa)	Number of cysteine residues	Predicted as a short, secreted protein (yes/no)	PHI accession number	Description	Host	Effect of virulence	Description	% identity	Alignment length	Mismatches	Gap open	Query start	Query end	Subject start	Subject end	Expect value	Bit score	Accession	Length	GI	13N_in vitro	13N_0dpi	13N_2dpi	13N_5dpi	13N_7dpi	13N_13dpi	23N_0dpi	23N_2dpi	23N_5dpi	23N_7dpi	23N_13dpi	23N_SL	#proteinId	iprDesc					#proteinId	goName					#proteinId	KEGG	proteinId
17984	Yes	228	14	Yes	N/A	N/A	N/A	N/A	glycoside hydrolase family 45 protein [Exserohilum turcica Et28A]	100	227	0	0	1	227	1	227	4.8e-136	492.7	XP_008020030.1	227 aa protein	GI:636577383	0.769281	8.32667e-17	8.32667e-17	8.32667e-17	5.58742	570.345	8.32667e-17	1.80339	8.32667e-17	8.32667e-17	672.086	2041.03	17984	Glycoside hydrolase, family 45	Barwin-related endoglucanase				17984	carbohydrate metabolic process	cellulase activity
18126	Yes	283	6	Yes	N/A	N/A	N/A	N/A	hypothetical protein SETTUDRAFT_18126 [Exserohilum turcica Et28A]	100	282	0	0	1	282	1	282	1.1e-155	558.1	XP_008020052.1	282 aa protein	GI:636577427	0.814836	8.32667e-17	8.32667e-17	8.32667e-17	8.32667e-17	6.1017	8.32667e-17	8.32667e-17	8.32667e-17	8.32667e-17	23.4056	40.9513
18486	Yes	77	8	Yes	N/A	N/A	N/A	N/A	extracellular protein 48 [Passalora fulva]	52.6	78	35	1	1	76	1	78	1.3e-13	84.3	AQA29269.1	78 aa protein	GI:1140397921	8.32667e-17	8.32667e-17	8.32667e-17	8.32667e-17	8.32667e-17	16.3541	8.32667e-17	8.32667e-17	8.32667e-17	8.32667e-17	92.4769	211.719	18486	EGF-like region, conserved site
18525	Yes	113	8	Yes	PHI:458	MHP1	Magnaporthe_oryzae	reduced_virulence	hydrophobin 5 [Stemphylium lycopersici]	57.1	112	35	2	1	112	1	99	9.3e-24	118.6	KNG44823.1	99 aa protein	GI:909987194	0.0883609	8.32667e-17	8.32667e-17	8.32667e-17	8.32667e-17	8.28396	8.32667e-17	8.32667e-17	8.32667e-17	8.32667e-17	13.2734	30.4245	18525	Hydrophobin 2					18525	cell communication	cell wall	extracellular region
19126	Yes	256	10	Yes	PHI:179	PELA	Nectria_haematococca	reduced_virulence	polysaccharide lyase family 3 protein [Exserohilum turcica Et28A]	100	255	0	0	1	255	1	255	7.2e-141	508.8	XP_008024877.1	255 aa protein	GI:636587077	0.0114568	8.32667e-17	8.32667e-17	8.32667e-17	1.42063	99.788	8.32667e-17	8.32667e-17	8.32667e-17	8.32667e-17	93.6982	298.272	19126	Pectate lyase, catalytic	Pectin lyase fold/virulence factor				19126	extracellular region	pectate lyase activity
19432	Yes	228	2	Yes	PHI:571	XYL1	Cochliobolus_carbonum	unaffected_pathogenicity	glycoside hydrolase family 11 protein [Exserohilum turcica Et28A]	100	227	0	0	1	227	1	227	2.5e-124	453.8	XP_008024912.1	227 aa protein	GI:636587147	0.906117	2.49278	5.72753	8.32667e-17	26.4248	2943.76	1.40718	1.80339	1.50011	8.32667e-17	8761.01	30798.9	19432	Glycoside hydrolase, family 11	Concanavalin A-like lectin/glucanase				19432	carbohydrate metabolic process	hydrolase activity, hydrolyzing O-glycosyl compounds
19807	Yes	280	2	Yes	N/A	N/A	N/A	N/A	phosphatidylinositol glycan class L [Alternaria alternata]	86.6	276	37	0	1	276	1	276	1.5e-139	504.6	XP_018388565.1	276 aa protein	GI:1070546020	2.3064	8.32667e-17	8.32667e-17	8.32667e-17	8.32667e-17	87.2179	8.32667e-17	8.32667e-17	8.32667e-17	8.32667e-17	57.6712	198.853	19807	N-acetylglucosaminyl phosphatidylinositol deacetylase					19807	N-acetylglucosaminylphosphatidylinositol deacetylase activity							19807
19810	Yes	249	4	Yes	I1RIQ3	GzOB015	Fusarium_graminearum	unaffected_pathogenicity	glycoside hydrolase family 61 protein [Exserohilum turcica Et28A]	100	248	0	0	1	248	1	248	1.8e-144	520.8	XP_008024957.1	248 aa protein	GI:636587237	0.121574	8.32667e-17	8.32667e-17	8.32667e-17	8.32667e-17	108.269	8.32667e-17	8.32667e-17	8.32667e-17	8.32667e-17	294.765	1265.56	19810	Glycoside hydrolase, family 61
19945	Yes	134	11	Yes	N/A	N/A	N/A	N/A	hypothetical protein SETTUDRAFT_19945 [Exserohilum turcica Et28A]	100	133	0	0	1	133	1	133	4e-74	286.2	XP_008024970.1	133 aa protein	GI:636587263	0.217038	8.32667e-17	1.45761	9.8119	36.149	50.983	8.32667e-17	8.32667e-17	26.3725	45.31	24.0008	10.5406	19945	EGF-like region, conserved site
20098	Yes	175	14	Yes	N/A	N/A	N/A	N/A	IDI-2 precursor, partial [Metarhizium brunneum ARSEF 3297]	41.4	152	55	6	29	174	17	140	4.3e-20	107.1	XP_014543669.1	140 aa protein	GI:953398854	18.1393	1.22207	8.32667e-17	8.32667e-17	2.80941	647.467	0.0405159	8.32667e-17	8.32667e-17	3.05786	1410.8	4363.93
20113	Yes	103	5	Yes	N/A	N/A	N/A	N/A	hypothetical protein COCC4DRAFT_205011 [Bipolaris maydis ATCC 48331]	75.5	102	24	1	1	102	1	101	6.7e-37	162.2	XP_014074785.1	102 aa protein	GI:928511965	0.217038	8.32667e-17	8.32667e-17	8.32667e-17	8.32667e-17	2.96466	8.32667e-17	8.32667e-17	8.32667e-17	8.32667e-17	7.80915	3.52295
20330	Yes	218	3	Yes	N/A	N/A	N/A	N/A	hypothetical protein CC77DRAFT_1011849 [Alternaria alternata]	50	184	89	2	9	192	6	186	2.8e-45	191	XP_018382198.1	208 aa protein	GI:1070558664	1.29551	8.32667e-17	8.32667e-17	8.32667e-17	8.32667e-17	14.972	8.32667e-17	8.32667e-17	8.32667e-17	8.32667e-17	21.3809	65.5137
20439	Yes	340	7	Yes	N/A	N/A	N/A	N/A	GlcNAc-PI de-N-acetylase, partial [Tessaracoccus bendigoensis DSM 12906]	30.5	308	179	8	10	316	13	286	5.3e-22	114.4	SHJ87238.1	405 aa protein	GI:1110155134	0.387263	8.32667e-17	8.32667e-17	8.32667e-17	8.32667e-17	2.90423	8.32667e-17	8.32667e-17	8.32667e-17	1.54936	6.53914	25.746
20645	Yes	83	8	Yes	N/A	N/A	N/A	N/A	hypothetical protein COCSADRAFT_34760 [Bipolaris sorokiniana ND90Pr]	78	82	18	0	1	82	1	82	2.1e-33	150.2	XP_007697495.1	82 aa protein	GI:628064422	1.11206	8.32667e-17	8.32667e-17	8.32667e-17	8.32667e-17	455.571	8.32667e-17	8.32667e-17	1.50011	1.54936	479.846	1657.39	20645	EGF-like region, conserved site
20746	Yes	242	2	Yes	PHI:4980	XEG1	Phytophthora_sojae	effector_(plant_avirulence_determinant)	glycoside hydrolase family 12 protein [Exserohilum turcica Et28A]	100	241	0	0	1	241	1	241	2.9e-131	476.9	XP_008026923.1	241 aa protein	GI:636591169	0.343618	8.32667e-17	1.45761	8.32667e-17	4.19837	49.3961	8.32667e-17	8.32667e-17	8.32667e-17	8.32667e-17	52.7977	97.094	20746	Glycoside hydrolase, family 12	Concanavalin A-like lectin/glucanase				20746	cellulase activity	polysaccharide catabolic process
20945	Yes	293	8	Yes	PHI:2451	FAEB1	Fusarium_graminearum	unaffected_pathogenicity	carbohydrate esterase family 1 protein [Bipolaris maydis ATCC 48331]	76.4	292	69	0	1	292	1	292	1e-127	465.3	XP_014073580.1	292 aa protein	GI:928509553	0.0344779	8.32667e-17	8.32667e-17	1.67616	8.32667e-17	155.419	8.32667e-17	8.32667e-17	1.50011	1.54936	249.778	928.707	20945	Esterase, PHB depolymerase					20945	extracellular region
21044	Yes	82	6	Yes	N/A	N/A	N/A	N/A	hypothetical protein SETTUDRAFT_21044 [Exserohilum turcica Et28A]	100	81	0	0	1	81	1	81	1.4e-34	154.1	XP_008027972.1	81 aa protein	GI:636593267	4.25963	8.32667e-17	8.32667e-17	1.67616	1.42063	27.0413	8.32667e-17	8.32667e-17	8.32667e-17	8.32667e-17	37.5567	28.0853
21093	Yes	106	8	Yes	N/A	N/A	N/A	N/A	Hydrophobin [Metarhizium rileyi RCEF 4871]	45.5	112	48	4	4	105	3	111	2.5e-18	100.5	OAA41803.1	111 aa protein	GI:1025654302	0.177248	8.32667e-17	8.32667e-17	8.32667e-17	2.80941	1167.87	8.32667e-17	8.32667e-17	8.32667e-17	8.32667e-17	2156.85	7545.35	21093	Fungal hydrophobin					21093	cell wall	structural constituent of cell wall
21278	Yes	222	16	Yes	N/A	N/A	N/A	N/A	cytochrome p450 4a10 [Stemphylium lycopersici]	58.4	125	52	0	86	210	2	126	7.1e-36	159.8	KNG52050.1	619 aa protein	GI:909994624	0.343618	8.32667e-17	8.32667e-17	8.32667e-17	8.32667e-17	1.8535	8.32667e-17	8.32667e-17	8.32667e-17	8.32667e-17	12.8088	29.2549	21278	N/apple PAN	Apple-like
22378	Yes	212	2	Yes	N/A	N/A	N/A	N/A	glycoside hydrolase family 16 protein [Exserohilum turcica Et28A]	100	211	0	0	1	211	1	211	1.9e-118	434.1	XP_008029324.1	211 aa protein	GI:636595971	7.0379	8.32667e-17	8.32667e-17	8.32667e-17	8.32667e-17	36.1308	8.32667e-17	1.80339	8.32667e-17	8.32667e-17	40.5384	90.0762	22378	Glycoside hydrolase, family 16	Concanavalin A-like lectin/glucanase				22378	carbohydrate metabolic process	hydrolase activity, hydrolyzing O-glycosyl compounds
22418	Yes	96	6	Yes	N/A	N/A	N/A	N/A	hypothetical protein SETTUDRAFT_22418 [Exserohilum turcica Et28A]	100	95	0	0	1	95	1	95	1.1e-49	204.5	XP_008029330.1	95 aa protein	GI:636595983	0.814836	8.32667e-17	8.32667e-17	8.32667e-17	8.32667e-17	9.61109	8.32667e-17	8.32667e-17	8.32667e-17	8.32667e-17	14.6374	31.5942
23005	Yes	175	3	Yes	N/A	N/A	N/A	N/A	ricin B lectin [Colletotrichum gloeosporioides Cg-14]	69.7	175	52	1	1	174	1	175	3.1e-66	260.4	EQB43797.1	175 aa protein	GI:530460485	0.0114568	8.32667e-17	1.45761	8.32667e-17	4.19837	196.858	8.32667e-17	1.80339	8.32667e-17	8.32667e-17	173.836	690.1	23005	Peptidase M, neutral zinc metallopeptidases, zinc-binding site					23005	metallopeptidase activity	proteolysis	zinc ion binding
23149	Yes	191	2	Yes	N/A	N/A	N/A	N/A	c2h2 transcription [Diplodia corticola]	40.4	208	83	11	2	180	19	214	8.3e-17	96.3	XP_020134350.1	223 aa protein	GI:1148898479	15.7776	8.32667e-17	8.32667e-17	8.32667e-17	1.42063	84.6078	8.32667e-17	8.32667e-17	1.50011	3.05786	125.328	374.298	23149	RNA polymerase II, heptapeptide repeat, eukaryotic					23149	DNA binding	DNA-directed RNA polymerase II, core complex	transcription from RNA polymerase II promoter
23171	Yes	85	2	Yes	N/A	N/A	N/A	N/A	cytochrome P450 phenylacetate hydroxylase-like protein [Alternaria alternata]	90.2	61	6	0	1	61	1	61	2.4e-24	120.2	XP_018387466.1	517 aa protein	GI:1070548378	3.89207	8.32667e-17	1.45761	8.32667e-17	4.19837	68.3289	8.32667e-17	8.32667e-17	1.50011	8.32667e-17	86.3656	207.04
23409	Yes	259	15	Yes	N/A	N/A	N/A	N/A	2 iron, 2 sulfur cluster binding [Ascochyta rabiei]	64.5	197	61	4	1	189	1	196	9.8e-53	216.1	KZM21776.1	392 aa protein	GI:1020701159	5.63756	8.32667e-17	8.32667e-17	8.32667e-17	1.42063	48.365	8.32667e-17	8.32667e-17	8.32667e-17	8.32667e-17	63.3022	126.335
23766	Yes	153	6	Yes	N/A	N/A	N/A	N/A	major allergen alt [Diplodia corticola]	33.6	149	80	7	1	142	1	137	6.3e-07	63.2	XP_020128016.1	146 aa protein	GI:1148913052	521.249	8.32667e-17	14.2688	32.5953	269.525	7431.3	8.32667e-17	21.0127	19.0568	217.334	5482.14	18157.5
23774	Yes	230	2	Yes	N/A	N/A	N/A	N/A	hypothetical protein CC77DRAFT_1055983 [Alternaria alternata]	48.2	226	82	3	1	226	1	191	1.5e-33	152.1	XP_018391284.1	191 aa protein	GI:1070539922	0.300557	8.32667e-17	8.32667e-17	8.32667e-17	8.32667e-17	2.69298	8.32667e-17	8.32667e-17	8.32667e-17	8.32667e-17	2.73709	1.1839															23774
23892	Yes	346	11	Yes	N/A	N/A	N/A	N/A	hypothetical protein CC77DRAFT_1056401 [Alternaria alternata]	89	319	35	0	5	323	4	322	1e-174	621.7	XP_018391739.1	332 aa protein	GI:1070540700	0.453532	8.32667e-17	8.32667e-17	8.32667e-17	8.32667e-17	6.83124	8.32667e-17	8.32667e-17	8.32667e-17	8.32667e-17	9.35213	26.9156
24037	Yes	340	13	Yes	N/A	N/A	N/A	N/A	hypothetical protein COCSADRAFT_180380 [Bipolaris sorokiniana ND90Pr]	63.6	332	81	5	1	329	1	295	2.6e-93	351.3	XP_007698736.1	295 aa protein	GI:628068165	1.41027	8.32667e-17	8.32667e-17	8.32667e-17	8.32667e-17	26.8698	8.32667e-17	8.32667e-17	8.32667e-17	8.32667e-17	32.3343	40.9513	24037	N/apple PAN	Apple-like												24037
24093	Yes	125	8	Yes	N/A	N/A	N/A	N/A	2-succinylbenzoate-CoA ligase [Stemphylium lycopersici]	58.5	65	20	2	1	61	1	62	8.7e-07	62.4	KNG47290.1	690 aa protein	GI:909989785	2.53625	8.32667e-17	8.32667e-17	8.32667e-17	8.32667e-17	41.0143	8.32667e-17	8.32667e-17	8.32667e-17	8.32667e-17	85.5342	350.905
24117	Yes	135	2	Yes	Q2LK92	BcPIC5__BcFKBP12	Botrytis_cinerea	reduced_virulence__increased_virulence_(hypervirulence)__unaffected_pathogenicity	fk506-binding protein 2 precursor [Stemphylium lycopersici]	78.1	137	25	1	3	134	13	149	4.6e-54	219.5	KNG46262.1	149 aa protein	GI:909988718	179.627	8.32667e-17	2.88075	6.55721	40.3165	1370.97	8.32667e-17	8.32667e-17	13.2042	43.801	1839.06	4844.65	24117	Peptidyl-prolyl cis-trans isomerase, FKBP-type					24117	cyclophilin	cyclophilin-type peptidyl-prolyl cis-trans isomerase activity	FK506-sensitive peptidyl-prolyl cis-trans isomerase	protein folding		24117	Peptidylprolyl isomerase.	24117
24360	Yes	172	7	Yes	N/A	N/A	N/A	N/A	FAD dependent sulfhydryl oxidase Erv2 [Pyrenophora tritici-repentis Pt-1C-BFP]	71.3	171	49	0	1	171	1	171	2e-70	274.2	XP_001933180.1	183 aa protein	GI:189193683	7.42808	8.32667e-17	1.45761	8.32667e-17	8.32667e-17	50.6181	8.32667e-17	8.32667e-17	8.32667e-17	1.54936	50.2053	166.103	24360	Erv1/Alr	Aspartic acid and asparagine hydroxylation site												24360
24570	Yes	219	4	Yes	PHI:69	CUTA	Botrytis_cinerea	unaffected_pathogenicity	carbohydrate esterase family 5 protein [Exserohilum turcica Et28A]	100	218	0	0	1	218	1	218	5.8e-115	422.5	XP_008031203.1	218 aa protein	GI:636599729	1.22668	8.32667e-17	8.32667e-17	8.32667e-17	8.32667e-17	9.1297	8.32667e-17	8.32667e-17	8.32667e-17	8.32667e-17	5.66744	40.9513	24570	Cutinase, monofunctional	Cutinase				24570	cutinase activity	extracellular region	hydrolase activity	metabolic process
25148	Yes	162	9	Yes	PHI:569	XYL3	Fusarium_oxysporum	unaffected_pathogenicity	carbohydrate-binding module family 1 protein [Exserohilum turcica Et28A]	100	161	0	0	1	161	1	161	1.6e-85	324.3	XP_008021239.1	161 aa protein	GI:636579801	0.951825	8.32667e-17	8.32667e-17	8.32667e-17	1.42063	7.5408	8.32667e-17	8.32667e-17	8.32667e-17	8.32667e-17	28.6853	38.612	25148	Cellulose-binding region, fungal					25148	carbohydrate metabolic process	cellulose binding	extracellular region	hydrolase activity, hydrolyzing O-glycosyl compounds				25148
25241	Yes	127	3	Yes	N/A	N/A	N/A	N/A	cell death in tomato 1 [Pyrenochaeta sp. DS3sAY3a]	62.8	86	31	1	1	85	1	86	4.8e-21	109.8	OAL49902.1	191 aa protein	GI:1029185335	1.82375	8.32667e-17	8.32667e-17	8.32667e-17	1.42063	144.477	8.32667e-17	8.32667e-17	8.32667e-17	1.54936	199.968	768.466
25296	Yes	267	5	Yes	N/A	N/A	N/A	N/A	glycoside hydrolase family 61 protein [Exserohilum turcica Et28A]	100	266	0	0	1	266	1	266	2.9e-156	560.1	XP_008021808.1	266 aa protein	GI:636580939	3.77719	8.32667e-17	8.32667e-17	8.32667e-17	1.42063	27.1204	8.32667e-17	8.32667e-17	8.32667e-17	1.54936	40.1725	138.031	25296	Glycoside hydrolase, family 61
25426	Yes	73	8	Yes	N/A	N/A	N/A	N/A	hypothetical protein SETTUDRAFT_25426 [Exserohilum turcica Et28A]	100	72	0	0	1	72	1	72	2.9e-34	152.9	XP_008021828.1	72 aa protein	GI:636580979	2.05357	8.32667e-17	8.32667e-17	8.32667e-17	4.19837	80.8006	8.32667e-17	8.32667e-17	8.32667e-17	3.05786	61.5083	107.621
26122	Yes	283	3	Yes	N/A	N/A	N/A	N/A	integral membrane protein [Stemphylium lycopersici]	66.4	265	80	4	2	263	407	665	7.3e-86	326.2	KNG47669.1	1709 aa protein	GI:909990165	2.26043	8.32667e-17	8.32667e-17	1.67616	8.32667e-17	21.5076	8.32667e-17	8.32667e-17	8.32667e-17	8.32667e-17	25.595	101.773	26122	Low-density lipoprotein receptor, YWTD repeat					26122	membrane							26122
26175	Yes	295	3	Yes	N/A	N/A	N/A	N/A	glycoside hydrolase family 20 protein [Exserohilum turcica Et28A]	100	294	0	0	1	294	1	294	9.1e-164	585.1	XP_008022422.1	294 aa protein	GI:636582167	51.3507	8.32667e-17	4.30408	22.831	44.4839	217.598	8.32667e-17	8.32667e-17	43.93	108.688	278.747	643.315	26175	Glycoside hydrolase, family 20	Beta-N-acetylhexosaminidase-like				26175	beta-N-acetylhexosaminidase activity	carbohydrate metabolic process						26175
26293	Yes	347	6	Yes	N/A	N/A	N/A	N/A	class II peroxidase [Bipolaris oryzae ATCC 44560]	76.9	346	75	2	1	346	7	347	2.8e-148	533.9	XP_007692824.1	347 aa protein	GI:627920012	1.11206	8.32667e-17	8.32667e-17	8.32667e-17	1.42063	4.17129	8.32667e-17	8.32667e-17	8.32667e-17	8.32667e-17	6.63192	14.0496	26293	Haem peroxidase, plant/fungal/bacterial	Fungal lignin peroxidase				26293	electron transport	heme binding	L-ascorbate peroxidase activity	peroxidase activity	response to oxidative stress	26293	L-ascorbate peroxidase.
27206	Yes	259	4	Yes	PHI:1581	GzOB021	Fusarium_graminearum	unaffected_pathogenicity	glycoside hydrolase family 61 protein [Exserohilum turcica Et28A]	100	258	0	0	1	258	1	258	5.2e-147	529.3	XP_008023696.1	258 aa protein	GI:636584715	8.32667e-17	8.32667e-17	8.32667e-17	8.32667e-17	1.42063	94.4952	8.32667e-17	8.32667e-17	8.32667e-17	8.32667e-17	193.741	294.763	27206	Glycoside hydrolase, family 61
27223	Yes	230	6	Yes	PHI:3378	Plegl1	Pyrenochaeta_lycopersici	unaffected_pathogenicity	glycoside hydrolase family 61 protein [Exserohilum turcica Et28A]	100	229	0	0	1	229	1	229	1.9e-124	454.1	XP_008023697.1	229 aa protein	GI:636584717	0.104495	8.32667e-17	8.32667e-17	4.92996	12.5331	1025.27	8.32667e-17	8.32667e-17	8.32667e-17	8.32667e-17	1784.17	4859.86	27223	Glycoside hydrolase, family 61
27249	Yes	222	6	Yes	N/A	N/A	N/A	N/A	hypothetical protein COCC4DRAFT_39148 [Bipolaris maydis ATCC 48331]	74.8	218	54	1	1	218	1	217	1.4e-92	348.2	XP_014080664.1	220 aa protein	GI:928523734	10.6403	8.32667e-17	8.32667e-17	8.32667e-17	1.42063	200.296	8.32667e-17	8.32667e-17	8.32667e-17	8.32667e-17	258.399	767.297
27270	Yes	306	5	Yes	PHI:257	GAS2	Magnaporthe_oryzae	reduced_virulence	cell surface protein [Stemphylium lycopersici]	90.1	304	29	1	1	304	1	303	2e-145	524.2	KNG48760.1	305 aa protein	GI:909991288	0.65574	8.32667e-17	8.32667e-17	8.32667e-17	1.42063	2.76934	8.32667e-17	8.32667e-17	8.32667e-17	1.54936	4.00433	16.3888
27272	Yes	253	4	Yes	N/A	N/A	N/A	N/A	hypothetical protein COCSADRAFT_41199 [Bipolaris sorokiniana ND90Pr]	44.6	177	92	2	1	171	1	177	1.6e-28	135.6	XP_007704878.1	184 aa protein	GI:628086056	0.217038	8.32667e-17	8.32667e-17	8.32667e-17	8.32667e-17	6.61506	8.32667e-17	8.32667e-17	8.32667e-17	8.32667e-17	5.52417	4.69253
27275	Yes	177	4	Yes	N/A	N/A	N/A	N/A	hypothetical protein COCC4DRAFT_80271 [Bipolaris maydis ATCC 48331]	58.6	181	63	5	1	176	1	174	5.9e-33	149.8	XP_014080580.1	174 aa protein	GI:928523566	22.0138	8.32667e-17	8.32667e-17	8.32667e-17	2.80941	530.568	8.32667e-17	8.32667e-17	2.96278	8.32667e-17	677.311	2471.46
27404	Yes	328	2	Yes	PHI:222	PELB	Colletotrichum_gloeosporioides	reduced_virulence	polysaccharide lyase family 1 protein [Exserohilum turcica Et28A]	100	327	0	0	1	327	1	327	4.9e-182	646	XP_008023720.1	327 aa protein	GI:636584763	0.0732877	8.32667e-17	8.32667e-17	8.32667e-17	8.32667e-17	13.5363	8.32667e-17	8.32667e-17	8.32667e-17	8.32667e-17	17.4364	28.0853	27404	Pectate lyase/Amb allergen	Pectin lyase fold/virulence factor
27619	Yes	177	5	Yes	N/A	N/A	N/A	N/A	hypothetical protein COCC4DRAFT_45997 [Bipolaris maydis ATCC 48331]	57.7	175	66	3	8	174	9	183	3.8e-48	200.3	XP_014072423.1	185 aa protein	GI:928507163	4.32854	8.32667e-17	8.32667e-17	8.32667e-17	8.32667e-17	20.1787	8.32667e-17	8.32667e-17	8.32667e-17	1.54936	24.2358	59.6655
27795	Yes	243	16	Yes	N/A	N/A	N/A	N/A	Acetyl-CoA synthetase-like protein [Aureobasidium pullulans]	47.3	224	99	6	16	230	27	240	2.8e-33	151.4	OBW67758.1	455 aa protein	GI:1041762996	55.6361	8.32667e-17	2.88075	9.8119	38.9273	635.256	8.32667e-17	1.80339	27.8356	67.945	642.635	1904.18
27861	Yes	345	2	Yes	N/A	N/A	N/A	N/A	glycoside hydrolase family 61 protein [Exserohilum turcica Et28A]	100	344	0	0	1	344	1	344	2.2e-185	657.1	XP_008024355.1	344 aa protein	GI:636586033	44.9798	8.32667e-17	4.30408	8.32667e-17	20.8682	1264.64	8.32667e-17	8.32667e-17	1.50011	8.32667e-17	1864.57	4239.95	27861	Glycoside hydrolase, family 61													27861
27866	Yes	277	2	Yes	N/A	N/A	N/A	N/A	aspergillopepsin-2 [Stemphylium lycopersici]	75.4	276	68	0	1	276	1	276	3.2e-110	407.1	KNG51011.1	276 aa protein	GI:909993570	33.9331	8.32667e-17	1.45761	6.55721	15.3115	855.312	8.32667e-17	1.80339	2.96278	8.32667e-17	562.29	961.456	27866	Peptidase G1, eqolisin	Concanavalin A-like lectin/glucanase				27866	aspartic-type endopeptidase activity	proteolysis
28053	Yes	135	4	Yes	N/A	N/A	N/A	N/A	hypothetical protein COCMIDRAFT_83440 [Bipolaris oryzae ATCC 44560]	41.4	133	72	2	1	129	1	131	2.7e-22	114	XP_007683576.1	131 aa protein	GI:627821473	8.32667e-17	0.0353364	8.32667e-17	8.32667e-17	15.3115	401.925	1.25767	8.32667e-17	8.32667e-17	1.54936	356.874	748.582
28054	Yes	222	4	Yes	PHI:3216	MoCDIP4	Magnaporthe_oryzae	effector_(plant_avirulence_determinant)	glycoside hydrolase family 61 protein [Exserohilum turcica Et28A]	100	221	0	0	1	221	1	221	2.8e-125	456.8	XP_008024527.1	221 aa protein	GI:636586377	1.38731	0.0353364	8.32667e-17	8.32667e-17	11.144	1069.98	1.25767	8.32667e-17	8.32667e-17	8.32667e-17	1416.1	3438.75	28054	Glycoside hydrolase, family 61
28296	Yes	196	4	Yes	N/A	N/A	N/A	N/A	hypothetical protein CC77DRAFT_1015422 [Alternaria alternata]	39.2	209	107	4	1	194	1	204	2.3e-30	141.4	XP_018391513.1	204 aa protein	GI:1070540260	39.2732	1.22207	1.45761	3.30288	26.4248	1314.15	0.0405159	3.54902	1.50011	6.07552	1190.64	3864.5
28371	Yes	86	8	Yes	N/A	N/A	N/A	N/A	hypothetical protein COCCADRAFT_41169 [Bipolaris zeicola 26-R-13]	78.8	85	17	1	1	85	1	84	3e-30	139.8	XP_007717413.1	84 aa protein	GI:628237393	0.0114568	8.32667e-17	8.32667e-17	8.32667e-17	8.32667e-17	30.5005	8.32667e-17	8.32667e-17	8.32667e-17	8.32667e-17	77.1792	72.5316
28446	Yes	230	4	Yes	N/A	N/A	N/A	N/A	hypothetical protein SETTUDRAFT_28446 [Exserohilum turcica Et28A]	100	229	0	0	1	229	1	229	1.5e-121	444.5	XP_008025899.1	229 aa protein	GI:636589121	0.0344779	8.32667e-17	8.32667e-17	8.32667e-17	1.42063	21.1741	8.32667e-17	8.32667e-17	8.32667e-17	1.54936	17.8196	42.1209
29144	Yes	253	3	Yes	N/A	N/A	N/A	N/A	celp0028 effector like protein [Stemphylium lycopersici]	46.6	253	128	4	1	250	1	249	8.7e-54	219.5	KNG45831.1	251 aa protein	GI:909988260	0.365377	8.32667e-17	8.32667e-17	8.32667e-17	1.42063	11.5635	8.32667e-17	8.32667e-17	8.32667e-17	8.32667e-17	4.50218	23.4067
29245	Yes	293	3	Yes	N/A	N/A	N/A	N/A	glycoside hydrolase family 131 protein [Bipolaris victoriae FI3]	72.4	293	72	3	1	292	1	285	5.4e-116	426.4	XP_014562329.1	285 aa protein	GI:953440515	5.77532	8.32667e-17	5.72753	4.92996	108.385	566.847	8.32667e-17	3.54902	35.1513	86.0529	461.476	912.332
29747	Yes	129	13	Yes	N/A	N/A	N/A	N/A	hypothetical protein COCC4DRAFT_152636 [Bipolaris maydis ATCC 48331]	64.5	124	32	1	1	124	1	112	1.9e-33	151	XP_014073598.1	125 aa protein	GI:928509589	0.587941	8.32667e-17	8.32667e-17	8.32667e-17	1.42063	41.0669	8.32667e-17	8.32667e-17	1.50011	8.32667e-17	34.1745	29.2549
29782	Yes	110	3	Yes	N/A	N/A	N/A	N/A	hypothetical protein SETTUDRAFT_29782 [Exserohilum turcica Et28A]	100	108	0	0	1	108	1	108	5.4e-53	215.7	XP_008020153.1	108 aa protein	GI:636577629	2.72012	8.32667e-17	8.32667e-17	8.32667e-17	1.42063	18.85	8.32667e-17	8.32667e-17	8.32667e-17	1.54936	22.8763	141.54
29940	Yes	282	5	Yes	N/A	N/A	N/A	N/A	glycosyltransferase family 2 protein [Exserohilum turcica Et28A]	100	281	0	0	1	281	1	281	5.9e-160	572.4	XP_008020172.1	281 aa protein	GI:636577667	61.6173	8.32667e-17	8.32667e-17	3.30288	8.36567	664.719	8.32667e-17	3.54902	2.96278	3.05786	723.799	1694.82
29962	Yes	103	4	Yes	N/A	N/A	N/A	N/A	hypothetical protein SETTUDRAFT_29962 [Exserohilum turcica Et28A]	100	102	0	0	1	102	1	102	2.5e-52	213.4	XP_008020173.1	102 aa protein	GI:636577669	1.59399	8.32667e-17	8.32667e-17	8.32667e-17	8.32667e-17	4.17129	8.32667e-17	8.32667e-17	1.50011	8.32667e-17	6.63192	17.5585
30034	Yes	152	7	Yes	N/A	N/A	N/A	N/A	hypothetical protein SETTUDRAFT_30034 [Exserohilum turcica Et28A]	100	151	0	0	1	151	1	151	4.4e-77	296.2	XP_008020182.1	151 aa protein	GI:636577687	0.300557	8.32667e-17	8.32667e-17	8.32667e-17	8.32667e-17	1.27356	8.32667e-17	8.32667e-17	8.32667e-17	8.32667e-17	0.0465468	1.1839
30079	Yes	171	2	Yes	N/A	N/A	N/A	N/A	histidine permease [Colletotrichum salicis]	44.1	170	89	3	1	169	1	165	2.2e-32	147.9	KXH27014.1	166 aa protein	GI:996579732	0.279302	8.32667e-17	8.32667e-17	8.32667e-17	2.80941	6.44659	8.32667e-17	8.32667e-17	8.32667e-17	1.54936	2.96212	8.20138
30080	Yes	121	7	Yes	PHI:5286	SIX5	Fusarium_oxysporum	effector_(plant_avirulence_determinant)	secreted in xylem 5 [Fusarium oxysporum f. sp. cepae]	38.9	90	53	1	18	105	18	107	4.3e-11	76.6	ALQ80804.1	122 aa protein	GI:959098841	0.678401	8.32667e-17	8.32667e-17	8.32667e-17	8.32667e-17	2.51333	8.32667e-17	8.32667e-17	8.32667e-17	8.32667e-17	0.0914131	5.86214
30084	Yes	302	6	Yes	Q6WER3	FGL1__Fgl1	Fusarium_graminearum	reduced_virulence	Lip3 precursor [Cladonia grayi]	49.5	305	147	4	1	300	1	303	5.1e-77	297	ACY56478.1	309 aa protein	GI:262348760	4.46636	8.32667e-17	8.32667e-17	8.32667e-17	1.42063	133.935	8.32667e-17	8.32667e-17	8.32667e-17	8.32667e-17	98.2463	232.772	30084	Lipase, class 3	Lipase 3, N-terminal				30084	lipid metabolic process	triacylglycerol lipase activity				30084	Triacylglycerol lipase.	30084
30114	Yes	221	6	Yes	N/A	N/A	N/A	N/A	nadh-ubiquinone oxidoreductase kda mitochondrial [Diplodia corticola]	71.9	210	54	2	11	220	634	838	1.4e-79	305.1	XP_020126455.1	838 aa protein	GI:1148917654	23.8019	8.32667e-17	1.45761	1.67616	2.80941	650.44	8.32667e-17	8.32667e-17	8.32667e-17	8.32667e-17	837.265	2231.68	30114	NADH ubiquinone oxidoreductase, 20 kDa subunit	NADH dehydrogenase (ubiquinone), 20 kDa subunit				30114	mitochondrial electron transport, NADH to ubiquinone	NADH dehydrogenase (ubiquinone) activity						30114
30203	Yes	312	6	Yes	N/A	N/A	N/A	N/A	alpha/beta-hydrolase [Alternaria alternata]	72.3	310	85	1	1	309	1	310	2.9e-128	467.2	XP_018384413.1	310 aa protein	GI:1070554788	4.92571	8.32667e-17	8.32667e-17	8.32667e-17	8.32667e-17	5.10288	8.32667e-17	8.32667e-17	8.32667e-17	8.32667e-17	1.59913	12.8799	30203	Lipase, class 3					30203	1-oxa-2-oxocycloheptane lactonase activity	3,4-dihydrocoumarin hydrolase activity	butyrolactone/sulfolactone hydrolase activity	lipase/phospholipase/triacylglycerol lipase activity	lipid metabolic process	30203	Carboxylic ester hydrolases.	30203
30334	Yes	159	4	Yes	N/A	N/A	N/A	N/A	hypothetical protein CC77DRAFT_701971 [Alternaria alternata]	56.1	82	30	1	83	158	24	105	1.4e-20	108.6	XP_018388635.1	105 aa protein	GI:1070546160	0.0114568	8.32667e-17	8.32667e-17	8.32667e-17	8.32667e-17	34.0784	8.32667e-17	8.32667e-17	8.32667e-17	8.32667e-17	193.569	428.102	30334	Ribonuclease/ribotoxin					30334	ribonuclease activity	RNA binding
30392	Yes	151	13	Yes	N/A	N/A	N/A	N/A	hypothetical protein SETTUDRAFT_30392 [Exserohilum turcica Et28A]	100	150	0	0	1	150	1	150	8.2e-84	318.5	XP_008020223.1	150 aa protein	GI:636577769	0.99757	8.32667e-17	8.32667e-17	8.32667e-17	8.32667e-17	4.23685	8.32667e-17	8.32667e-17	8.32667e-17	8.32667e-17	7.90357	2.35341
30401	Yes	335	11	Yes	N/A	N/A	N/A	N/A	peptidase m35 [Diplodia corticola]	44.7	253	122	3	39	291	45	279	2.1e-55	225.3	XP_020130367.1	279 aa protein	GI:1148907870	6.73951	8.32667e-17	8.32667e-17	8.32667e-17	8.32667e-17	35.0345	8.32667e-17	8.32667e-17	8.32667e-17	8.32667e-17	47.0462	141.54	30401	Peptidase M, neutral zinc metallopeptidases, zinc-binding site					30401	metallopeptidase activity	proteolysis	zinc ion binding
30571	Yes	135	2	Yes	N/A	N/A	N/A	N/A	hypothetical protein UCDDA912_g06518 [Diaporthe ampelina]	52.6	135	62	2	1	134	1	134	1.8e-21	111.3	KKY33539.1	134 aa protein	GI:821079981	0.196932	8.32667e-17	8.32667e-17	8.32667e-17	1.42063	9.66763	8.32667e-17	8.32667e-17	8.32667e-17	8.32667e-17	15.9226	21.0674
30578	Yes	110	8	Yes	N/A	N/A	N/A	N/A	hypothetical protein SETTUDRAFT_30578 [Exserohilum turcica Et28A]	100	109	0	0	1	109	1	109	8.7e-59	235	XP_008020241.1	109 aa protein	GI:636577805	8.32667e-17	8.32667e-17	8.32667e-17	8.32667e-17	8.32667e-17	9.28513	8.32667e-17	8.32667e-17	8.32667e-17	8.32667e-17	8.22933	38.612
30944	Yes	121	8	Yes	N/A	N/A	N/A	N/A	hypothetical protein COCC4DRAFT_205324 [Bipolaris maydis ATCC 48331]	59.4	101	37	1	6	102	7	107	4.6e-29	136.3	XP_014074632.1	108 aa protein	GI:928511659	0.928966	8.32667e-17	8.32667e-17	8.32667e-17	8.32667e-17	5.56673	8.32667e-17	8.32667e-17	8.32667e-17	8.32667e-17	9.26702	15.2192
30965	Yes	309	4	Yes	N/A	N/A	N/A	N/A	hypothetical protein COCC4DRAFT_149866 [Bipolaris maydis ATCC 48331]	91.5	307	26	0	1	307	1	307	2.9e-168	600.1	XP_014074653.1	308 aa protein	GI:928511701	5.59164	1.22207	8.32667e-17	8.32667e-17	8.32667e-17	200.948	0.0405159	8.32667e-17	1.50011	1.54936	185.939	860.868
31369	Yes	221	11	Yes	N/A	N/A	N/A	N/A	WSC-domain-containing protein [Alternaria alternata]	33.6	235	116	8	8	218	7	225	2.6e-14	88.2	XP_018384292.1	227 aa protein	GI:1070554546	8.32667e-17	8.32667e-17	8.32667e-17	8.32667e-17	8.32667e-17	20.7626	8.32667e-17	8.32667e-17	8.32667e-17	8.32667e-17	42.4877	101.773	31369	Carbohydrate-binding WSC													31369
31621	Yes	209	6	Yes	N/A	N/A	N/A	N/A	hypothetical protein SETTUDRAFT_31621 [Exserohilum turcica Et28A]	100	208	0	0	1	208	1	208	1.5e-104	387.9	XP_008025077.1	208 aa protein	GI:636587477	0.387263	8.32667e-17	8.32667e-17	8.32667e-17	8.32667e-17	27.5625	8.32667e-17	8.32667e-17	8.32667e-17	8.32667e-17	18.0828	64.3441
31636	Yes	132	4	Yes	N/A	N/A	N/A	N/A	hypothetical protein COCMIDRAFT_83440 [Bipolaris oryzae ATCC 44560]	46.3	134	62	3	1	127	1	131	1.7e-24	121.3	XP_007683576.1	131 aa protein	GI:627821473	1.1579	8.32667e-17	8.32667e-17	8.32667e-17	1.42063	22.6263	8.32667e-17	1.80339	8.32667e-17	8.32667e-17	21.7621	45.6299
31713	Yes	134	5	Yes	N/A	N/A	N/A	N/A	hypothetical protein SETTUDRAFT_31713 [Exserohilum turcica Et28A]	100	133	0	0	1	133	1	133	4.1e-71	276.2	XP_008025091.1	133 aa protein	GI:636587505	1.50211	8.32667e-17	8.32667e-17	8.32667e-17	1.42063	6.69143	8.32667e-17	8.32667e-17	8.32667e-17	8.32667e-17	6.80005	16.3888
31815	Yes	167	2	Yes	N/A	N/A	N/A	N/A	Ribonuclease/ribotoxin [Cordyceps confragosa RCEF 1005]	74.4	168	41	1	1	166	1	168	1.8e-68	267.7	OAA82339.1	168 aa protein	GI:1025695058	0.322004	8.32667e-17	8.32667e-17	1.67616	8.32667e-17	78.487	8.32667e-17	8.32667e-17	8.32667e-17	8.32667e-17	162.59	586.003	31815	Ribonuclease/ribotoxin					31815	ribonuclease activity	RNA binding
31857	Yes	133	5	Yes	N/A	N/A	N/A	N/A	hypothetical protein SETTUDRAFT_31857 [Exserohilum turcica Et28A]	100	132	0	0	1	132	1	132	1.9e-68	267.3	XP_008026970.1	132 aa protein	GI:636591263	2.44431	8.32667e-17	8.32667e-17	8.32667e-17	8.32667e-17	47.4659	8.32667e-17	8.32667e-17	8.32667e-17	1.54936	83.1048	301.781
32413	Yes	107	6	Yes	N/A	N/A	N/A	N/A	hypothetical protein CC84DRAFT_1176528 [Paraphaeosphaeria sporulosa]	40.5	131	53	4	1	106	1	131	4.4e-15	89.7	XP_018034644.1	131 aa protein	GI:1066285679	0.542929	8.32667e-17	8.32667e-17	8.32667e-17	8.32667e-17	4.60423	8.32667e-17	8.32667e-17	8.32667e-17	8.32667e-17	16.8589	46.7995
32787	Yes	219	2	Yes	N/A	N/A	N/A	N/A	hypothetical protein COCMIDRAFT_107457, partial [Bipolaris oryzae ATCC 44560]	35.7	235	123	7	4	218	38	264	2.9e-13	84.7	XP_007692517.1	264 aa protein	GI:627919096	1.68588	8.32667e-17	8.32667e-17	8.32667e-17	8.32667e-17	24.6914	8.32667e-17	8.32667e-17	8.32667e-17	8.32667e-17	45.2961	128.674
32981	Yes	267	3	Yes	N/A	N/A	N/A	N/A	gpi ethanolamine phosphate transferase 1 [Stemphylium lycopersici]	73.9	253	60	2	1	253	1	247	3.2e-99	370.5	KNG52028.1	1741 aa protein	GI:909994602	6.46405	8.32667e-17	8.32667e-17	1.67616	4.19837	176.772	8.32667e-17	8.32667e-17	1.50011	7.58448	289.037	750.922	32981	Ribosomal protein L47, mitochondrial					32981	mitochondrial ribosome	structural constituent of ribosome	translation					32981
33161	Yes	126	5	Yes	N/A	N/A	N/A	N/A	hypothetical protein SETTUDRAFT_33161 [Exserohilum turcica Et28A]	100	125	0	0	1	125	1	125	3.5e-64	253.1	XP_008028109.1	125 aa protein	GI:636593541	0.258272	8.32667e-17	8.32667e-17	8.32667e-17	8.32667e-17	1.36018	8.32667e-17	8.32667e-17	8.32667e-17	8.32667e-17	1.38318	8.32667e-17
33415	Yes	154	4	Yes	N/A	N/A	N/A	N/A	hypothetical protein COCCADRAFT_6938 [Bipolaris zeicola 26-R-13]	86.5	156	18	1	1	153	1	156	8.6e-73	282	XP_007714556.1	156 aa protein	GI:628219256	0.258272	8.32667e-17	8.32667e-17	8.32667e-17	8.32667e-17	11.6497	8.32667e-17	8.32667e-17	8.32667e-17	8.32667e-17	5.79528	22.237
33490	Yes	350	5	Yes	N/A	N/A	N/A	N/A	hypothetical protein TW65_06865 [Stemphylium lycopersici]	71.6	348	81	2	1	348	1	330	1.9e-136	494.6	KNG46408.1	331 aa protein	GI:909988869	0.387263	8.32667e-17	8.32667e-17	8.32667e-17	8.32667e-17	34.9979	8.32667e-17	8.32667e-17	8.32667e-17	8.32667e-17	45.7337	143.88
33751	Yes	246	4	Yes	N/A	N/A	N/A	N/A	ATP-dependent protease La [Paraphaeosphaeria sporulosa]	33.3	246	133	9	9	245	11	234	1.3e-17	99.4	XP_018040068.1	1207 aa protein	GI:1066275213	0.0114568	8.32667e-17	8.32667e-17	8.32667e-17	8.32667e-17	36.952	8.32667e-17	8.32667e-17	8.32667e-17	8.32667e-17	27.5135	149.728
33846	Yes	331	2	Yes	N/A	N/A	N/A	N/A	lectin family integral membrane [Stemphylium lycopersici]	79.2	240	50	0	1	240	1	240	7.5e-114	419.5	KNG48107.1	457 aa protein	GI:909990625	16.9929	8.32667e-17	8.32667e-17	1.67616	4.19837	132.591	8.32667e-17	8.32667e-17	1.50011	1.54936	194.424	528.69	33846	Dihydroorotase region	Legume-like lectin	Amidohydrolase 3	Concanavalin A-like lectin/glucanase	Metal-dependent hydrolase, composite	33846	hydrolase activity, acting on carbon-nitrogen (but not peptide) bonds	membrane						33846
34238	Yes	286	4	Yes	N/A	N/A	N/A	N/A	chromatin remodeling complex subunit [Stemphylium lycopersici]	48.3	271	103	10	18	263	254	512	1.8e-39	172.2	KNG49423.1	1276 aa protein	GI:909991962	0.431353	8.32667e-17	8.32667e-17	8.32667e-17	8.32667e-17	1.8535	8.32667e-17	8.32667e-17	8.32667e-17	8.32667e-17	12.8088	32.7638															34238
34559	Yes	286	12	Yes	N/A	N/A	N/A	N/A	secreted in xylem 13, partial [Fusarium oxysporum f. cubense]	27.6	250	130	9	42	281	40	248	1.2e-14	89.7	ALQ80840.1	248 aa protein	GI:959098913	8.32667e-17	8.32667e-17	2.88075	96.0614	494.566	1286.88	8.32667e-17	8.78774	263.395	650.41	488.75	453.834
34628	Yes	150	6	Yes	N/A	N/A	N/A	N/A	membrane-bound lytic murein transglycosylase d precursor [Colletotrichum orbiculare MAFF 240422]	47	151	69	4	1	148	1	143	1.4e-27	131.7	ENH81564.1	143 aa protein	GI:477529814	0.0114568	8.32667e-17	8.32667e-17	8.32667e-17	8.32667e-17	13.2889	8.32667e-17	8.32667e-17	8.32667e-17	8.32667e-17	12.2879	30.4245	34628	Peptidoglycan-binding LysM					34628	cell wall catabolic process
34695	Yes	247	15	Yes	N/A	N/A	N/A	N/A	WSC-domain-containing protein [Alternaria alternata]	34.9	255	131	8	1	243	1	232	7.2e-29	136.7	XP_018384294.1	236 aa protein	GI:1070554550	0.0114568	8.32667e-17	8.32667e-17	8.32667e-17	8.32667e-17	119.399	8.32667e-17	8.32667e-17	8.32667e-17	8.32667e-17	188.846	415.236	34695	Carbohydrate-binding WSC													34695
34927	Yes	256	9	Yes	N/A	N/A	N/A	N/A	hypothetical protein SETTUDRAFT_34927 [Exserohilum turcica Et28A]	100	255	0	0	1	255	1	255	9.1e-136	491.9	XP_008030130.1	255 aa protein	GI:636597583	0.475788	8.32667e-17	8.32667e-17	8.32667e-17	8.32667e-17	12.0221	8.32667e-17	8.32667e-17	8.32667e-17	8.32667e-17	12.2188	26.9156
35078	Yes	305	16	Yes	N/A	N/A	N/A	N/A	hypothetical protein SETTUDRAFT_35078 [Exserohilum turcica Et28A]	100	304	0	0	1	304	1	304	2.9e-173	616.7	XP_008030142.1	304 aa protein	GI:636597607	8.32667e-17	8.32667e-17	8.32667e-17	1.67616	12.5331	20.8385	8.32667e-17	8.32667e-17	4.42566	16.6386	11.3534	16.3888
35191	Yes	189	6	Yes	N/A	N/A	N/A	N/A	f-box domain-containing protein [Stemphylium lycopersici]	54.3	188	85	1	1	187	146	333	6.5e-46	193	KNG47326.1	334 aa protein	GI:909989821	1.3414	8.32667e-17	8.32667e-17	8.32667e-17	8.32667e-17	4.35643	8.32667e-17	8.32667e-17	8.32667e-17	8.32667e-17	10.4522	14.0496
35206	Yes	331	4	Yes	N/A	N/A	N/A	N/A	carbonic anhydrase [Stemphylium lycopersici]	70.5	295	81	2	1	289	1	295	6.3e-113	416.4	KNG47340.1	383 aa protein	GI:909989835	0.475788	8.32667e-17	8.32667e-17	8.32667e-17	1.42063	82.5049	8.32667e-17	8.32667e-17	1.50011	8.32667e-17	172.051	647.993	35206	Carbonic anhydrase, eukaryotic					35206	carbonate dehydratase activity	one-carbon compound metabolic process	zinc ion binding			35206	Carbonate dehydratase.	35206
35300	Yes	160	10	Yes	N/A	N/A	N/A	N/A	hypothetical protein SETTUDRAFT_35300 [Exserohilum turcica Et28A]	100	159	0	0	1	159	1	159	2.4e-81	310.5	XP_008030673.1	159 aa protein	GI:636598669	1.77779	8.32667e-17	8.32667e-17	8.32667e-17	1.42063	26.9579	8.32667e-17	8.32667e-17	8.32667e-17	8.32667e-17	34.9439	92.4154															35300
35343	Yes	110	6	Yes	N/A	N/A	N/A	N/A	hypothetical protein COCMIDRAFT_102731 [Bipolaris oryzae ATCC 44560]	51.4	105	46	4	1	105	1	100	1.7e-22	114.4	XP_007690768.1	106 aa protein	GI:627909056	0.217038	8.32667e-17	8.32667e-17	8.32667e-17	8.32667e-17	8.32667e-17	8.32667e-17	8.32667e-17	8.32667e-17	8.32667e-17	8.32667e-17	1.1839
35438	Yes	123	7	Yes	N/A	N/A	N/A	N/A	hypothetical protein SETTUDRAFT_35438 [Exserohilum turcica Et28A]	100	122	0	0	1	122	1	122	1.9e-54	220.7	XP_008030693.1	122 aa protein	GI:636598709	0.453532	8.32667e-17	8.32667e-17	8.32667e-17	8.32667e-17	1.56298	8.32667e-17	8.32667e-17	8.32667e-17	8.32667e-17	5.17317	7.03175
35553	Yes	164	6	Yes	N/A	N/A	N/A	N/A	hypothetical protein COCSADRAFT_35852 [Bipolaris sorokiniana ND90Pr]	65.6	163	55	1	1	163	1	162	1e-55	225.3	XP_007698417.1	162 aa protein	GI:628067344	2.03059	8.32667e-17	8.32667e-17	8.32667e-17	1.42063	16.4883	8.32667e-17	8.32667e-17	4.42566	8.32667e-17	27.9323	54.987
35612	Yes	220	5	Yes	N/A	N/A	N/A	N/A	secreted protein [Stemphylium lycopersici]	65.3	190	49	2	8	197	7	179	1.5e-57	231.9	KNG49147.1	625 aa protein	GI:909991679	0.769281	8.32667e-17	8.32667e-17	8.32667e-17	8.32667e-17	9.28513	8.32667e-17	8.32667e-17	8.32667e-17	8.32667e-17	8.22933	50.3084
35820	Yes	329	12	Yes	PHI:3378	Plegl1	Pyrenochaeta_lycopersici	unaffected_pathogenicity	carbohydrate-binding module family 1 protein [Exserohilum turcica Et28A]	100	328	0	0	1	328	1	328	5.9e-180	639	XP_008031251.1	328 aa protein	GI:636599825	8.32667e-17	8.32667e-17	8.32667e-17	8.32667e-17	5.58742	306.23	8.32667e-17	8.32667e-17	1.50011	8.32667e-17	157.296	226.924	35820	Cellulose-binding region, fungal	Glycoside hydrolase, family 61				35820	carbohydrate metabolic process	cellulose binding	extracellular region	hydrolase activity, hydrolyzing O-glycosyl compounds				35820
36415	Yes	289	10	Yes	N/A	N/A	N/A	N/A	hypothetical protein SETTUDRAFT_36415 [Exserohilum turcica Et28A]	100	288	0	0	1	288	1	288	1.8e-156	560.8	XP_008021300.1	288 aa protein	GI:636579923	3.13381	8.32667e-17	8.32667e-17	8.32667e-17	1.42063	18.6844	8.32667e-17	8.32667e-17	8.32667e-17	8.32667e-17	18.9935	38.612															36415
36448	Yes	297	4	Yes	N/A	N/A	N/A	N/A	endonuclease exonuclease phosphatase family protein [Stemphylium lycopersici]	81.3	294	54	1	1	294	1	293	9.9e-142	511.9	KNG50306.1	439 aa protein	GI:909992854	4.2826	8.32667e-17	8.32667e-17	8.32667e-17	1.42063	141.405	8.32667e-17	8.32667e-17	8.32667e-17	8.32667e-17	158.412	474.887	36448	Endonuclease/exonuclease/phosphatase
36456	Yes	175	6	Yes	N/A	N/A	N/A	N/A	hypothetical protein IQ06DRAFT_29940 [Stagonospora sp. SRC1lsM3a]	50.4	131	61	3	39	167	56	184	8.1e-27	129.4	OAK98213.1	192 aa protein	GI:1028895953	0.431353	8.32667e-17	8.32667e-17	8.32667e-17	8.32667e-17	0.241814	8.32667e-17	8.32667e-17	8.32667e-17	8.32667e-17	7.59957	18.7281
36669	Yes	293	8	Yes	N/A	N/A	N/A	N/A	hypothetical protein SETTUDRAFT_36669 [Exserohilum turcica Et28A]	100	292	0	0	1	292	1	292	3.9e-159	569.7	XP_008021863.1	292 aa protein	GI:636581049	4.53526	8.32667e-17	8.32667e-17	8.32667e-17	2.80941	43.3501	8.32667e-17	8.32667e-17	2.96278	1.54936	71.0549	178.969															36669
36689	Yes	171	10	Yes	N/A	N/A	N/A	N/A	hypothetical protein SETTUDRAFT_36689 [Exserohilum turcica Et28A]	100	170	0	0	1	170	1	170	1.4e-87	331.3	XP_008021867.1	170 aa protein	GI:636581057	2.32938	8.32667e-17	8.32667e-17	8.32667e-17	8.32667e-17	3.75623	8.32667e-17	8.32667e-17	8.32667e-17	8.32667e-17	0.134689	11.7103
36911	Yes	102	8	Yes	N/A	N/A	N/A	N/A	hypothetical protein GGTG_05116 [Gaeumannomyces tritici R3-111a-1]	50.6	77	33	4	27	101	33	106	5.1e-13	82.8	XP_009221179.1	106 aa protein	GI:685404641	8.71317	8.32667e-17	1.45761	8.32667e-17	8.32667e-17	102.22	8.32667e-17	8.32667e-17	8.32667e-17	8.32667e-17	84.4454	409.387
37065	Yes	232	7	Yes	N/A	N/A	N/A	N/A	carbohydrate esterase family 5 protein [Exserohilum turcica Et28A]	100	231	0	0	1	231	1	231	2.6e-129	470.3	XP_008021903.1	231 aa protein	GI:636581129	8.32667e-17	8.32667e-17	8.32667e-17	8.32667e-17	8.32667e-17	2.96466	8.32667e-17	8.32667e-17	8.32667e-17	8.32667e-17	7.80915	31.5942	37065	Cutinase					37065	hydrolase activity	metabolic process
37231	Yes	180	2	Yes	N/A	N/A	N/A	N/A	hypothetical protein TW65_90077 [Stemphylium lycopersici]	55.2	181	66	7	1	177	1	170	1.1e-23	119	KNG52659.1	172 aa protein	GI:909995238	0.139471	8.32667e-17	8.32667e-17	8.32667e-17	8.32667e-17	5.68656	8.32667e-17	8.32667e-17	8.32667e-17	8.32667e-17	11.8215	31.5942															37231
37488	Yes	188	4	Yes	N/A	N/A	N/A	N/A	cytochrome c oxidase subunit vib protein [Stemphylium lycopersici]	51.4	72	35	0	1	72	1	72	2.3e-11	78.2	KNG47686.1	402 aa protein	GI:909990182	6.92314	8.32667e-17	8.32667e-17	8.32667e-17	1.42063	17.937	8.32667e-17	8.32667e-17	1.50011	8.32667e-17	33.2069	49.1388	37488	Immunoglobulin-like
37618	Yes	114	5	Yes	N/A	N/A	N/A	N/A	hypothetical protein SETTUDRAFT_37618 [Exserohilum turcica Et28A]	100	113	0	0	1	113	1	113	5.3e-59	235.7	XP_008022494.1	113 aa protein	GI:636582311	0.104495	8.32667e-17	8.32667e-17	8.32667e-17	5.58742	17.467	8.32667e-17	8.32667e-17	8.32667e-17	8.32667e-17	20.223	7.03175
37643	Yes	326	14	Yes	N/A	N/A	N/A	N/A	hypothetical protein COCC4DRAFT_58099 [Bipolaris maydis ATCC 48331]	50.2	243	105	4	1	231	1	239	4.8e-57	230.7	XP_014082145.1	240 aa protein	GI:928526696	8.32667e-17	8.32667e-17	8.32667e-17	8.32667e-17	8.32667e-17	12.3198	8.32667e-17	8.32667e-17	8.32667e-17	8.32667e-17	18.6529	66.6834
37831	Yes	182	2	Yes	N/A	N/A	N/A	N/A	hypothetical protein SETTUDRAFT_37831 [Exserohilum turcica Et28A]	100	181	0	0	1	181	1	181	5.4e-98	365.9	XP_008022921.1	181 aa protein	GI:636583165	0.409259	8.32667e-17	8.32667e-17	8.32667e-17	8.32667e-17	2.76934	8.32667e-17	8.32667e-17	8.32667e-17	8.32667e-17	4.00433	22.237
38032	Yes	148	9	Yes	N/A	N/A	N/A	N/A	small secreted protein [Stemphylium lycopersici]	71.6	148	40	2	1	146	1	148	1.2e-50	208.4	KNG44617.1	149 aa protein	GI:909986980	0.0114568	8.32667e-17	8.32667e-17	8.32667e-17	8.32667e-17	28.9053	8.32667e-17	8.32667e-17	8.32667e-17	8.32667e-17	19.4293	36.2727
38373	Yes	187	4	Yes	N/A	N/A	N/A	N/A	hypothetical protein IQ06DRAFT_299069 [Stagonospora sp. SRC1lsM3a]	52.4	187	85	3	1	186	1	184	6.8e-48	199.5	OAK93576.1	184 aa protein	GI:1028891297	0.678401	8.32667e-17	8.32667e-17	8.32667e-17	8.32667e-17	4.02581	8.32667e-17	8.32667e-17	8.32667e-17	8.32667e-17	4.09123	18.7281
38556	Yes	219	6	Yes	N/A	N/A	N/A	N/A	hypothetical protein SETTUDRAFT_38556 [Exserohilum turcica Et28A]	100	218	0	0	1	218	1	218	7.4e-118	432.2	XP_008023752.1	218 aa protein	GI:636584827	3.80017	8.32667e-17	8.32667e-17	8.32667e-17	8.32667e-17	29.612	8.32667e-17	8.32667e-17	8.32667e-17	8.32667e-17	37.667	47.9691
38927	Yes	296	9	Yes	N/A	N/A	N/A	N/A	hypothetical protein TW65_97095 [Stemphylium lycopersici]	46.3	270	138	3	24	292	25	288	3.8e-61	244.2	KNG46201.1	292 aa protein	GI:909988656	2.28341	8.32667e-17	8.32667e-17	8.32667e-17	8.32667e-17	94.3744	8.32667e-17	8.32667e-17	8.32667e-17	8.32667e-17	84.2983	465.53
39423	Yes	322	5	Yes	N/A	N/A	N/A	N/A	major allergen alt a1, partial [Alternaria planifunda]	50.4	133	65	1	176	308	4	135	1e-30	143.3	ACI43995.1	136 aa protein	GI:209363453	0.158064	8.32667e-17	8.32667e-17	8.32667e-17	8.32667e-17	77.8432	8.32667e-17	8.32667e-17	1.50011	8.32667e-17	109.187	217.567
39527	Yes	228	9	Yes	N/A	N/A	N/A	N/A	hypothetical protein SETTUDRAFT_39527 [Exserohilum turcica Et28A]	100	227	0	0	1	227	1	227	2.4e-127	463.8	XP_008025907.1	227 aa protein	GI:636589137	0.431353	0.0353364	8.32667e-17	8.32667e-17	1.42063	7.87186	1.25767	8.32667e-17	8.32667e-17	8.32667e-17	5.59794	14.0496
39855	Yes	321	12	Yes	N/A	N/A	N/A	N/A	geranylgeranyl pyrophosphate synthase [Stemphylium lycopersici]	82.6	322	33	1	16	314	705	1026	9.3e-162	578.6	KNG51078.1	1053 aa protein	GI:909993641	0.365377	8.32667e-17	8.32667e-17	8.32667e-17	8.32667e-17	10.8194	8.32667e-17	8.32667e-17	8.32667e-17	8.32667e-17	13.4301	54.987
40282	Yes	114	7	Yes	N/A	N/A	N/A	N/A	hypothetical protein SETTUDRAFT_40282 [Exserohilum turcica Et28A]	100	113	0	0	1	113	1	113	3.2e-64	253.1	XP_008027887.1	113 aa protein	GI:636593097	0.453532	8.32667e-17	8.32667e-17	8.32667e-17	8.32667e-17	0.0439979	8.32667e-17	8.32667e-17	8.32667e-17	8.32667e-17	1.29106	8.32667e-17
40318	Yes	306	16	Yes	N/A	N/A	N/A	N/A	hypothetical protein SETTUDRAFT_40318 [Exserohilum turcica Et28A]	100	305	0	0	1	305	1	305	1e-173	618.2	XP_008030006.1	305 aa protein	GI:636597335	0.104495	1.22207	2.88075	45.6142	243.132	731.214	0.0405159	3.54902	87.8233	344.088	221.902	262.013
40351	Yes	107	10	Yes	N/A	N/A	N/A	N/A	hypothetical protein SETTUDRAFT_40351 [Exserohilum turcica Et28A]	100	105	0	0	1	105	1	105	1.7e-56	227.3	XP_008026817.1	105 aa protein	GI:636590957	0.0344779	29.558	24.2338	21.2036	25.0357	20.3256	44.2265	26.252	24.9094	22.6747	28.1314	25.746
41216	Yes	230	2	Yes	PHI:2712	NLP2	Verticillium_dahliae	reduced_virulence	necrosis-and ethylene-inducing protein 1 precursor [Stemphylium lycopersici]	65.5	238	73	1	1	229	1	238	1.1e-84	322	KNG44024.1	238 aa protein	GI:909986359	13.0258	0.0353364	8.32667e-17	8.32667e-17	2.80941	56.4106	1.25767	8.32667e-17	1.50011	8.32667e-17	75.4399	140.371	41216	Necrosis inducing
41741	Yes	203	2	Yes	N/A	N/A	N/A	N/A	hypothetical protein COCMIDRAFT_90493 [Bipolaris oryzae ATCC 44560]	33.3	237	101	4	9	189	5	240	4.4e-24	120.6	XP_007686177.1	241 aa protein	GI:627829017	0.258272	8.32667e-17	8.32667e-17	8.32667e-17	8.32667e-17	22.4499	8.32667e-17	8.32667e-17	8.32667e-17	8.32667e-17	17.8759	59.6655
42278	Yes	253	4	Yes	N/A	N/A	N/A	N/A	oxidoreductase ucpA [Pyrenochaeta sp. DS3sAY3a]	84.9	252	38	0	1	252	1	252	7.4e-114	419.1	OAL44890.1	252 aa protein	GI:1029180309	26.14	8.32667e-17	1.45761	8.32667e-17	8.36567	254.081	8.32667e-17	8.32667e-17	2.96278	1.54936	221.327	763.788	42278	Short-chain dehydrogenase/reductase SDR	Glucose/ribitol dehydrogenase	NAD(P)-binding			42278	binding	carbonyl reductase (NADPH) activity	catalytic activity	metabolic process	oxidoreductase activity	42278	Carbonyl reductase (NADPH).	42278
42859	Yes	266	2	Yes	N/A	N/A	N/A	N/A	hypothetical protein COCC4DRAFT_79212 [Bipolaris maydis ATCC 48331]	51.8	280	107	9	1	263	1	269	7.4e-64	253.1	XP_014081956.1	274 aa protein	GI:928526318	4.81087	8.32667e-17	8.32667e-17	8.32667e-17	2.80941	67.939	8.32667e-17	8.32667e-17	8.32667e-17	8.32667e-17	67.8205	219.906	42859	Peptidase aspartic, catalytic					42859	aspartic-type endopeptidase activity	proteolysis
43065	Yes	150	4	Yes	N/A	N/A	N/A	N/A	bola-like protein [Stemphylium lycopersici]	76.2	151	34	1	1	149	1	151	3.1e-51	210.3	KNG46428.1	151 aa protein	GI:909988889	4.74197	0.0353364	8.32667e-17	8.32667e-17	8.32667e-17	85.7637	1.25767	8.32667e-17	8.32667e-17	8.32667e-17	114.694	243.299	43065	BolA-like protein													43065
43978	Yes	332	4	Yes	N/A	N/A	N/A	N/A	twin-arginine translocation pathway signal protein [Stemphylium lycopersici]	78.9	337	64	2	1	331	1	336	3.9e-131	476.9	KNG48672.1	336 aa protein	GI:909991198	4.16774	8.32667e-17	8.32667e-17	8.32667e-17	8.32667e-17	22.0492	8.32667e-17	8.32667e-17	8.32667e-17	1.54936	42.5515	56.1566	43978	Ferritin/ribonucleotide reductase-like					43978	oxidoreductase activity	transition metal ion binding
44298	Yes	302	8	Yes	N/A	N/A	N/A	N/A	hypothetical protein TW65_05886 [Stemphylium lycopersici]	48.9	315	116	14	1	301	1	284	1.1e-58	236.1	KNG47335.1	284 aa protein	GI:909989830	4.78791	8.32667e-17	8.32667e-17	8.32667e-17	1.42063	27.0001	8.32667e-17	1.80339	8.32667e-17	8.32667e-17	36.2499	51.4781
45067	Yes	299	4	Yes	PHI:2451	FAEB1	Fusarium_graminearum	unaffected_pathogenicity	carbohydrate esterase family 1 protein [Exserohilum turcica Et28A]	100	298	0	0	1	298	1	298	1.2e-171	611.3	XP_008021340.1	298 aa protein	GI:636580003	2.51326	8.32667e-17	8.32667e-17	1.67616	1.42063	236.01	8.32667e-17	8.32667e-17	8.32667e-17	1.54936	269.522	520.503	45067	Esterase, PHB depolymerase					45067	extracellular region
46578	Yes	205	7	Yes	N/A	N/A	N/A	N/A	glycoside hydrolase family 17 protein [Bipolaris maydis C5]	47.8	232	74	9	1	205	1	212	3.9e-28	134	EMD94425.1	544 aa protein	GI:452001966	28.6385	8.32667e-17	8.32667e-17	8.32667e-17	2.80941	68.5442	8.32667e-17	8.32667e-17	5.88868	6.07552	42.7809	56.1566							46578	DNA-directed RNA polymerase activity	RNA polymerase activity				46578	DNA-directed RNA polymerase.	46578
46691	Yes	336	8	Yes	N/A	N/A	N/A	N/A	heme peroxidase [Alternaria alternata]	65.8	336	105	4	1	335	1	327	1.2e-116	428.7	XP_018382857.1	327 aa protein	GI:1070557350	12.934	8.32667e-17	8.32667e-17	8.32667e-17	8.32667e-17	1.43496	8.32667e-17	8.32667e-17	8.32667e-17	8.32667e-17	2.64726	25.746	46691	Haem peroxidase, plant/fungal/bacterial	Fungal lignin peroxidase				46691	electron transport	heme binding	peroxidase activity	response to oxidative stress		46691	Peroxidase.
64163	Yes	91	3	Yes	N/A	N/A	N/A	N/A	hypothetical protein COCVIDRAFT_55362, partial [Bipolaris victoriae FI3]	77	87	15	1	1	87	4	85	5e-28	132.5	XP_014561750.1	87 aa protein	GI:953439357	0.279302	8.32667e-17	8.32667e-17	8.32667e-17	8.32667e-17	3.85503	8.32667e-17	8.32667e-17	8.32667e-17	8.32667e-17	1.53406	18.7281
81904	Yes	252	4	Yes	N/A	N/A	N/A	N/A	extracellular serine-rich protein [Stemphylium lycopersici]	59.7	278	74	4	1	252	1	266	1.9e-69	271.6	KNG44003.1	271 aa protein	GI:909986335	10.0209	8.32667e-17	8.32667e-17	8.32667e-17	8.32667e-17	27.1954	8.32667e-17	8.32667e-17	8.32667e-17	8.32667e-17	42.7914	76.0405	81904	Cupredoxin													81904
85166	Yes	136	3	Yes	N/A	N/A	N/A	N/A	drug resistance transporter EmrB/QacA subfamily protein [Aspergillus parasiticus SU-1]	44.6	101	50	2	15	109	6	106	8e-14	85.9	KJK62781.1	666 aa protein	GI:770304856	6.80837	8.32667e-17	1.45761	3.30288	8.32667e-17	109.234	8.32667e-17	8.32667e-17	8.32667e-17	1.54936	109.835	800.046
85317	Yes	249	4	Yes	PHI:2383	MfCUT1	Monilinia_fructicola	increased_virulence_(hypervirulence)	carbohydrate esterase family 5 protein [Exserohilum turcica Et28A]	100	248	0	0	1	248	1	248	4.6e-132	479.6	XP_008020392.1	248 aa protein	GI:636578107	6.21153	8.32667e-17	8.32667e-17	8.32667e-17	9.75482	291.283	8.32667e-17	8.32667e-17	8.32667e-17	8.32667e-17	244.462	843.323	85317	Cutinase, monofunctional	Cutinase	Lipase, active site			85317	catalytic activity	cutinase activity	extracellular region	hydrolase activity	metabolic process
85861	Yes	336	6	Yes	N/A	N/A	N/A	N/A	oxidoreductase [Stemphylium lycopersici]	81.1	328	55	4	1	325	1	324	7e-152	545.8	KNG43960.1	329 aa protein	GI:909986291	0.814836	8.32667e-17	8.32667e-17	8.32667e-17	8.32667e-17	77.0159	8.32667e-17	8.32667e-17	8.32667e-17	1.54936	146.509	329.852
86138	Yes	335	2	Yes	N/A	N/A	N/A	N/A	polysaccharide lyase family 1 protein [Exserohilum turcica Et28A]	100	334	0	0	1	334	1	334	2e-191	677.2	XP_008020446.1	334 aa protein	GI:636578215	0.0229174	8.32667e-17	8.32667e-17	8.32667e-17	1.42063	28.4823	8.32667e-17	8.32667e-17	8.32667e-17	8.32667e-17	42.8478	225.754	86138	Pectate lyase/Amb allergen	Pectin lyase fold/virulence factor
86324	Yes	167	4	Yes	N/A	N/A	N/A	N/A	similar to Mitochondrial ribosomal protein of the large subunit [Leptosphaeria maculans JN3]	70.9	182	35	4	1	166	1	180	1.1e-60	241.9	XP_003835351.1	180 aa protein	GI:396461479	2.97294	8.32667e-17	8.32667e-17	1.67616	2.80941	80.4759	8.32667e-17	8.32667e-17	1.50011	8.32667e-17	110.58	304.12	86324	Ribosomal protein L32p					86324	large ribosomal subunit	structural constituent of ribosome	translation					86324
86727	Yes	322	18	Yes	N/A	N/A	N/A	N/A	hypothetical protein TW65_03353 [Stemphylium lycopersici]	77.2	312	68	2	1	312	1	309	6.9e-149	535.8	KNG49761.1	309 aa protein	GI:909992305	0.0344779	8.32667e-17	8.32667e-17	8.32667e-17	1.42063	82.8932	8.32667e-17	8.32667e-17	8.32667e-17	4.56662	98.665	293.593
86794	Yes	161	5	Yes	N/A	N/A	N/A	N/A	ATP binding [Ascochyta rabiei]	45.4	163	79	4	1	154	1	162	1.2e-16	95.5	KZM20593.1	286 aa protein	GI:1020699831	7.81823	8.32667e-17	8.32667e-17	3.30288	6.97653	66.8148	8.32667e-17	8.32667e-17	1.50011	6.07552	75.7275	94.7547
87091	Yes	336	2	Yes	PHI:547	CEL5A	Botrytis_cinerea	unaffected_pathogenicity	glycoside hydrolase family 5 protein [Exserohilum turcica Et28A]	100	335	0	0	1	335	1	335	1.2e-196	694.5	XP_008020503.1	335 aa protein	GI:636578329	0.587941	8.32667e-17	8.32667e-17	8.32667e-17	13.9223	980.749	8.32667e-17	8.32667e-17	2.96278	8.32667e-17	1291.38	2582.57	87091	Glycoside hydrolase, family 5					87091	carbohydrate metabolic process	hydrolase activity, hydrolyzing O-glycosyl compounds
87864	Yes	250	3	Yes	N/A	N/A	N/A	N/A	gpi anchored serine-threonine rich protein [Stemphylium lycopersici]	60	265	75	6	1	249	1	250	2.7e-68	267.7	KNG45221.1	250 aa protein	GI:909987611	59.4861	8.32667e-17	5.72753	8.32667e-17	19.479	435.903	8.32667e-17	1.80339	19.0568	30.2199	528.311	1273.75															87864
88127	Yes	265	5	Yes	PHI:5043	Hsp150p	Saccharomyces_cerevisiae	increased_virulence_(hypervirulence)	sorbitol dehydrogenase [Stemphylium lycopersici]	66.9	269	81	2	1	264	991	1256	2e-85	324.7	KNG52441.1	1256 aa protein	GI:909995016	5.8442	8.32667e-17	8.32667e-17	8.32667e-17	8.32667e-17	42.6632	8.32667e-17	8.32667e-17	1.50011	8.32667e-17	43.3884	120.487															88127
88420	Yes	253	4	Yes	N/A	N/A	N/A	N/A	hypothetical protein COCMIDRAFT_81429 [Bipolaris oryzae ATCC 44560]	66.5	251	69	4	1	245	1	242	3.9e-78	300.4	XP_007682911.1	246 aa protein	GI:627820143	5.47683	8.32667e-17	8.32667e-17	8.32667e-17	8.32667e-17	36.0892	8.32667e-17	8.32667e-17	1.50011	8.32667e-17	39.2288	127.505
89250	Yes	131	6	Yes	N/A	N/A	N/A	N/A	hypothetical protein TW65_99373 [Stemphylium lycopersici]	53.8	130	56	3	4	129	10	139	4.2e-28	133.3	KNG52772.1	139 aa protein	GI:909995357	8.39192	8.32667e-17	8.32667e-17	8.32667e-17	8.32667e-17	14.3386	8.32667e-17	1.80339	8.32667e-17	8.32667e-17	8.49308	50.3084
89617	Yes	76	6	Yes	N/A	N/A	N/A	N/A	hypothetical protein CC77DRAFT_936802 [Alternaria alternata]	81.3	75	11	1	1	75	1	72	2.9e-29	136.3	XP_018385658.1	72 aa protein	GI:1070552144	0.217038	8.32667e-17	8.32667e-17	8.32667e-17	8.32667e-17	16.4883	8.32667e-17	8.32667e-17	8.32667e-17	8.32667e-17	27.9323	94.7547
90080	Yes	240	5	Yes	N/A	N/A	N/A	N/A	hypothetical protein COCC4DRAFT_52999 [Bipolaris maydis ATCC 48331]	57.1	252	82	5	1	239	1	239	1.1e-55	225.7	XP_014075494.1	239 aa protein	GI:928513394	35.652	8.32667e-17	8.32667e-17	8.32667e-17	4.19837	91.8407	8.32667e-17	8.32667e-17	8.32667e-17	8.32667e-17	88.2299	236.281
90147	Yes	97	8	Yes	N/A	N/A	N/A	N/A	hypothetical protein COCC4DRAFT_199195 [Bipolaris maydis ATCC 48331]	69.8	96	11	1	1	96	1	78	2.7e-32	146.7	XP_014077531.1	78 aa protein	GI:928517468	19.79	8.32667e-17	2.88075	1.67616	4.19837	279.558	8.32667e-17	8.32667e-17	8.32667e-17	1.54936	264.53	929.876
90318	Yes	101	8	Yes	PHI:458	MHP1	Magnaporthe_oryzae	reduced_virulence	cerato-ulmin [Lepidopterella palustris CBS 459.81]	52.7	91	39	2	5	91	1	91	2.9e-16	93.6	OCK79027.1	92 aa protein	GI:1046770567	0.0464846	8.32667e-17	8.32667e-17	8.32667e-17	8.32667e-17	519.396	8.32667e-17	8.32667e-17	8.32667e-17	1.54936	997.61	3043.41	90318	Hydrophobin 2					90318	cell communication	cell wall	extracellular region
90451	Yes	251	4	Yes	PHI:1575	GzOB015	Fusarium_graminearum	unaffected_pathogenicity	glycoside hydrolase family 61 protein [Exserohilum turcica Et28A]	100	250	0	0	1	250	1	250	9.6e-146	525	XP_008027730.1	250 aa protein	GI:636592783	77.7728	0.0353364	1.45761	8.32667e-17	31.9815	1984.88	1.25767	8.32667e-17	8.32667e-17	8.32667e-17	2670.13	6910.23	90451	Glycoside hydrolase, family 61
90671	Yes	249	5	Yes	N/A	N/A	N/A	N/A	malate dehydrogenase [Stemphylium lycopersici]	77.4	248	56	0	1	248	1	248	3.9e-107	396.7	KNG44389.1	248 aa protein	GI:909986742	12.7735	8.32667e-17	8.32667e-17	8.32667e-17	4.19837	97.7305	8.32667e-17	8.32667e-17	8.32667e-17	3.05786	128.274	288.915
91125	Yes	223	2	Yes	PHI:573	XYL3	Cochliobolus_carbonum	unaffected_pathogenicity	glycoside hydrolase family 11 protein [Exserohilum turcica Et28A]	100	222	0	0	1	222	1	222	7.2e-121	442.2	XP_008027736.1	222 aa protein	GI:636592795	0.158064	4.81259	1.45761	1.67616	66.7104	4785.92	0.153672	3.54902	1.50011	1.54936	8402.98	11822.7	91125	Glycoside hydrolase, family 11	Concanavalin A-like lectin/glucanase				91125	carbohydrate metabolic process	hydrolase activity, hydrolyzing O-glycosyl compounds
91360	Yes	307	7	Yes	PHI:2897	BEC1019	Blumeria_graminis	reduced_virulence	major allergen asp f 2 precursor [Stemphylium lycopersici]	71	307	81	3	1	306	1	300	9e-122	445.7	KNG46282.1	314 aa protein	GI:909988741	74.5417	8.32667e-17	8.32667e-17	8.32667e-17	8.32667e-17	14.1762	8.32667e-17	8.32667e-17	8.32667e-17	3.05786	5.91043	77.2101
91402	Yes	244	4	Yes	N/A	N/A	N/A	N/A	atp-dependent rna helicase dbp9 [Stemphylium lycopersici]	57	228	97	1	2	229	1	227	3.2e-69	270.8	KNG46360.1	840 aa protein	GI:909988819	7.40513	8.32667e-17	8.32667e-17	3.30288	18.0898	78.6245	8.32667e-17	8.32667e-17	19.0568	61.909	79.9878	169.612
91510	Yes	338	3	Yes	N/A	N/A	N/A	N/A	inosine uridine-preferring nucleoside hydrolase protein [Stemphylium lycopersici]	80.7	337	65	0	1	337	1	337	3.3e-157	563.5	KNG45060.1	340 aa protein	GI:909987447	1.89269	8.32667e-17	8.32667e-17	1.67616	8.32667e-17	75.3102	8.32667e-17	8.32667e-17	1.50011	1.54936	114.451	464.36	91510	Inosine/uridine-preferring nucleoside hydrolase
91752	Yes	239	4	Yes	N/A	N/A	N/A	N/A	secreted protein [Stemphylium lycopersici]	87.7	235	25	3	1	232	1	234	1.5e-111	411.4	KNG46325.1	238 aa protein	GI:909988784	0.0114568	8.32667e-17	8.32667e-17	8.32667e-17	1.42063	45.821	8.32667e-17	8.32667e-17	8.32667e-17	8.32667e-17	175.129	85.3976
93425	Yes	264	6	Yes	N/A	N/A	N/A	N/A	trypsin [Stemphylium lycopersici]	69.7	264	78	2	1	263	1	263	8.6e-97	362.5	KNG51985.1	263 aa protein	GI:909994559	33.5664	8.32667e-17	2.88075	3.30288	66.7104	2877.27	8.32667e-17	8.32667e-17	1.50011	7.58448	2350.07	9041.31	93425	Peptidase S1A, chymotrypsin	Peptidase S1 and S6, chymotrypsin/Hap	Peptidase, trypsin-like serine and cysteine			93425	catalytic activity	proteolysis	serine-type endopeptidase activity	trypsin activity		93425	Trypsin.	93425
93584	Yes	333	6	Yes	N/A	N/A	N/A	N/A	carbohydrate esterase family 1 protein [Stemphylium lycopersici]	69.1	330	101	1	1	330	1	329	2e-135	491.1	KNG45991.1	331 aa protein	GI:909988437	0.0114568	8.32667e-17	8.32667e-17	4.92996	33.3707	98.8282	8.32667e-17	8.32667e-17	2.96278	27.2018	52.5839	72.5316
93857	Yes	340	11	Yes	N/A	N/A	N/A	N/A	carbohydrate esterase family 5 protein [Exserohilum turcica Et28A]	100	339	0	0	1	339	1	339	1.5e-189	671	XP_008029287.1	339 aa protein	GI:636595897	1.89269	8.32667e-17	8.32667e-17	1.67616	8.32667e-17	219.801	8.32667e-17	8.32667e-17	8.32667e-17	1.54936	225.034	598.869	93857	Cutinase	Cutinase, monofunctional				93857	cutinase activity	extracellular region	hydrolase activity	metabolic process
93952	Yes	158	2	Yes	N/A	N/A	N/A	N/A	hypothetical protein TW65_05142 [Stemphylium lycopersici]	88.4	146	17	0	12	157	20	165	2.2e-63	250.8	KNG48235.1	165 aa protein	GI:909990753	19.9276	8.32667e-17	8.32667e-17	8.32667e-17	5.58742	391.806	8.32667e-17	1.80339	5.88868	6.07552	443.07	1549.78
94253	Yes	333	4	Yes	N/A	N/A	N/A	N/A	mitochondrial nuclease protein [Stemphylium lycopersici]	90.7	335	27	2	1	332	1	334	3e-171	610.1	KNG48212.1	334 aa protein	GI:909990730	19.194	8.32667e-17	2.88075	8.32667e-17	25.0357	259.802	8.32667e-17	8.32667e-17	1.50011	12.1115	272.43	857.359	94253	DNA/RNA non-specific endonuclease					94253	endonuclease activity	nucleic acid binding				94253	Endoribonucleases active with either ribo- or deoxyribonucleic	94253
94313	Yes	196	2	Yes	N/A	N/A	N/A	N/A	hypothetical protein ST47_g82 [Ascochyta rabiei]	68	194	60	2	1	193	1	193	2e-58	234.6	KZM28792.1	195 aa protein	GI:1020709127	1.29551	8.32667e-17	8.32667e-17	8.32667e-17	8.32667e-17	8.09421	8.32667e-17	8.32667e-17	8.32667e-17	8.32667e-17	9.43275	28.0853
94639	Yes	302	4	Yes	N/A	N/A	N/A	N/A	NAD-dependent 15-hydroxyprostaglandin dehydrogenase [Alternaria alternata]	79.4	291	60	0	5	295	33	323	4.4e-137	496.5	XP_018384502.1	331 aa protein	GI:1070554966	68.767	8.32667e-17	8.32667e-17	8.32667e-17	1.42063	123.302	8.32667e-17	8.32667e-17	1.50011	8.32667e-17	184.894	542.726	94639	Glucose/ribitol dehydrogenase	Short-chain dehydrogenase/reductase SDR	NAD(P)-binding			94639	15-hydroxyprostaglandin dehydrogenase (NAD+) activity	binding	catalytic activity	metabolic process	oxidoreductase activity	94639	15-hydroxyprostaglandin dehydrogenase (NAD+).	94639
94751	Yes	221	4	Yes	N/A	N/A	N/A	N/A	dihydrofolate reductase [Alternaria alternata]	71.6	218	61	1	1	218	1	217	2.1e-88	334.3	XP_018391443.1	218 aa protein	GI:1070540150	9.08029	8.32667e-17	8.32667e-17	1.67616	8.32667e-17	101.42	8.32667e-17	8.32667e-17	1.50011	4.56662	112.354	279.558	94751	Dihydrofolate reductase region					94751	dihydrofolate reductase activity	glycine biosynthetic process	nucleotide biosynthetic process			94751	Dihydrofolate reductase.	94751
95212	Yes	194	4	Yes	N/A	N/A	N/A	N/A	secreted protein [Colletotrichum incanum]	32.5	169	102	4	8	173	4	163	9.4e-08	66.2	KZL87074.1	193 aa protein	GI:1020457652	0.0229174	8.32667e-17	8.32667e-17	8.32667e-17	8.32667e-17	225.6	8.32667e-17	8.32667e-17	8.32667e-17	8.32667e-17	619.963	2141.62
95247	Yes	217	4	Yes	N/A	N/A	N/A	N/A	hypothetical protein TW65_07885 [Stemphylium lycopersici]	63.6	214	72	1	3	216	26	233	3e-71	277.3	KNG45354.1	233 aa protein	GI:909987763	4.60417	8.32667e-17	8.32667e-17	8.32667e-17	8.32667e-17	8.72005	8.32667e-17	8.32667e-17	8.32667e-17	8.32667e-17	24.877	58.4959
96499	Yes	308	4	Yes	PHI:179	PELA	Nectria_haematococca	reduced_virulence	polysaccharide lyase family 3 protein [Exserohilum turcica Et28A]	100	307	0	0	1	307	1	307	4.7e-179	636	XP_008029696.1	307 aa protein	GI:636596715	0.74653	8.32667e-17	8.32667e-17	8.32667e-17	1.42063	4.60423	8.32667e-17	8.32667e-17	8.32667e-17	8.32667e-17	16.8589	31.5942	96499	Pectate lyase, catalytic	Pectin lyase fold/virulence factor				96499	extracellular region	pectate lyase activity
97015	Yes	277	5	Yes	N/A	N/A	N/A	N/A	superoxide dismutase [Stemphylium lycopersici]	65.4	272	78	4	1	270	1	258	6.1e-85	323.2	KNG51320.1	261 aa protein	GI:909993886	110.793	8.32667e-17	8.32667e-17	8.32667e-17	5.58742	41.9165	8.32667e-17	8.32667e-17	2.96278	3.05786	64.4029	84.228	97015	Superoxide dismutase, copper/zinc binding					97015	metal ion binding	superoxide dismutase activity	superoxide metabolic process			97015	Superoxide dismutase.
97939	Yes	284	3	Yes	N/A	N/A	N/A	N/A	dna repair protein [Diplodia corticola]	37.7	310	143	8	1	263	1	307	1e-31	146.4	XP_020133993.1	348 aa protein	GI:1148898767	6.44109	8.32667e-17	8.32667e-17	1.67616	1.42063	130.972	8.32667e-17	1.80339	8.32667e-17	8.32667e-17	164.939	561.44
98884	Yes	250	2	Yes	N/A	N/A	N/A	N/A	alpha beta-hydrolase [Stemphylium lycopersici]	77.1	231	52	1	19	249	46	275	8.4e-102	379	KNG44206.1	275 aa protein	GI:909986548	0.258272	8.32667e-17	8.32667e-17	8.32667e-17	20.8682	948.024	8.32667e-17	3.54902	8.32667e-17	8.32667e-17	1644.53	3631.74
101384	Yes	256	6	Yes	PHI:4246	xyl03624	Fusarium_graminearum	unaffected_pathogenicity	carbohydrate-binding module family 1 protein [Exserohilum turcica Et28A]	100	255	0	0	1	255	1	255	1.5e-141	511.1	XP_008021652.1	255 aa protein	GI:636580627	2.72012	8.32667e-17	8.32667e-17	8.32667e-17	5.58742	133.569	8.32667e-17	8.32667e-17	8.32667e-17	8.32667e-17	162.305	405.878	101384	Cellulose-binding region, fungal					101384	carbohydrate metabolic process	cellulose binding	extracellular region	hydrolase activity, hydrolyzing O-glycosyl compounds
101802	Yes	251	4	Yes	PHI:69	CUTA	Botrytis_cinerea	unaffected_pathogenicity	carbohydrate esterase family 5 protein [Exserohilum turcica Et28A]	100	250	0	0	1	250	1	250	1.1e-130	474.9	XP_008021506.1	250 aa protein	GI:636580335	0.300557	8.32667e-17	8.32667e-17	1.67616	2.80941	466.38	8.32667e-17	8.32667e-17	8.32667e-17	8.32667e-17	527.126	957.948	101802	Cutinase, monofunctional	Cutinase				101802	cutinase activity	extracellular region	hydrolase activity	metabolic process
102085	Yes	275	6	Yes	PHI:2452	FAED1	Fusarium_graminearum	unaffected_pathogenicity	carbohydrate esterase family 1 protein [Exserohilum turcica Et28A]	100	274	0	0	1	274	1	274	4.8e-159	569.3	XP_008021446.1	274 aa protein	GI:636580215	7.22152	8.32667e-17	4.30408	8.32667e-17	6.97653	587.492	8.32667e-17	8.32667e-17	1.50011	8.32667e-17	642.444	3182.6	102085	Phospholipase/carboxylesterase
102570	Yes	211	3	Yes	N/A	N/A	N/A	N/A	extracellular serine-rich protein [Stemphylium lycopersici]	75.8	215	35	4	1	198	1	215	1.2e-77	298.5	KNG45456.1	235 aa protein	GI:909987870	1.18082	8.32667e-17	8.32667e-17	8.32667e-17	8.32667e-17	4.02581	8.32667e-17	8.32667e-17	8.32667e-17	8.32667e-17	4.09123	11.7103	102570	Cupredoxin
103201	Yes	264	7	Yes	N/A	N/A	N/A	N/A	pgap1-like protein [Stemphylium lycopersici]	55.7	271	87	5	1	259	1	250	1.6e-55	225.3	KNG45467.1	693 aa protein	GI:909987881	2.67416	8.32667e-17	8.32667e-17	8.32667e-17	8.32667e-17	45.7428	8.32667e-17	8.32667e-17	8.32667e-17	8.32667e-17	61.8973	184.817															103201
103883	Yes	340	7	Yes	PHI:569	XYL3	Fusarium_oxysporum	unaffected_pathogenicity	carbohydrate-binding module family 1 protein [Exserohilum turcica Et28A]	100	339	0	0	1	339	1	339	3.5e-191	676.4	XP_008022761.1	339 aa protein	GI:636582845	12.0625	8.32667e-17	8.32667e-17	4.92996	51.4297	146.163	8.32667e-17	8.32667e-17	48.3194	129.813	122.41	169.612	103883	Cellulose-binding region, fungal	Glycoside hydrolase, family 61				103883	carbohydrate metabolic process	cellulose binding	extracellular region	hydrolase activity, hydrolyzing O-glycosyl compounds				103883
104286	Yes	218	2	Yes	PHI:571	XYL1	Cochliobolus_carbonum	unaffected_pathogenicity	glycoside hydrolase family 11 protein [Exserohilum turcica Et28A]	100	217	0	0	1	217	1	217	2.3e-119	437.2	XP_008022612.1	217 aa protein	GI:636582547	8.32667e-17	8.32667e-17	8.32667e-17	8.32667e-17	8.32667e-17	54.7531	8.32667e-17	8.32667e-17	8.32667e-17	8.32667e-17	59.5433	59.6655	104286	Glycoside hydrolase, family 11	Concanavalin A-like lectin/glucanase				104286	carbohydrate metabolic process	hydrolase activity, hydrolyzing O-glycosyl compounds
104851	Yes	123	2	Yes	N/A	N/A	N/A	N/A	hypothetical protein SETTUDRAFT_104851 [Exserohilum turcica Et28A]	100	122	0	0	1	122	1	122	5.5e-62	245.7	XP_008022720.1	122 aa protein	GI:636582763	18.254	8.32667e-17	8.32667e-17	8.32667e-17	1.42063	63.7735	8.32667e-17	8.32667e-17	1.50011	8.32667e-17	57.154	93.5851
105298	Yes	290	8	Yes	N/A	N/A	N/A	N/A	predicted protein [Pyrenophora tritici-repentis Pt-1C-BFP]	38.3	287	164	6	1	284	1	277	1.4e-36	162.5	XP_001934889.1	278 aa protein	GI:189197103	0.0344779	8.32667e-17	8.32667e-17	74.9062	141.724	251.91	8.32667e-17	8.32667e-17	52.7087	64.927	13.2944	24.5763
106605	Yes	214	7	Yes	N/A	N/A	N/A	N/A	gpi anchored cell wall protein [Diplodia corticola]	42.5	167	85	5	52	210	32	195	6.5e-26	126.7	XP_020130217.1	198 aa protein	GI:1148908261	146.7	8.32667e-17	1.45761	8.32667e-17	2.80941	65.4708	8.32667e-17	8.32667e-17	8.32667e-17	7.58448	29.5679	73.7012
108499	Yes	210	5	Yes	N/A	N/A	N/A	N/A	hypothetical protein COCMIDRAFT_110309 [Bipolaris oryzae ATCC 44560]	85.2	209	31	0	1	209	1	209	1.4e-105	391.3	XP_007693604.1	209 aa protein	GI:627922376	0.837637	8.32667e-17	8.32667e-17	8.32667e-17	8.32667e-17	2.69298	8.32667e-17	8.32667e-17	8.32667e-17	8.32667e-17	2.73709	18.7281
108852	Yes	350	6	Yes	N/A	N/A	N/A	N/A	SET domain-containing protein [Alternaria alternata]	64.5	313	111	0	34	346	14	326	6.9e-118	433	XP_018384950.1	327 aa protein	GI:1070554248	7.58873	8.32667e-17	8.32667e-17	8.32667e-17	1.42063	108.337	8.32667e-17	8.32667e-17	8.32667e-17	8.32667e-17	137.82	410.557	108852	SET					108852	nucleus							108852
110209	Yes	78	6	Yes	N/A	N/A	N/A	N/A	hypothetical protein IQ06DRAFT_234302 [Stagonospora sp. SRC1lsM3a]	51.9	77	37	0	1	77	1	77	5.4e-15	89	OAK94546.1	77 aa protein	GI:1028892274	3.82314	8.32667e-17	8.32667e-17	8.32667e-17	18.0898	51.0953	8.32667e-17	8.32667e-17	2.96278	21.1657	26.6211	11.7103
110679	Yes	174	4	Yes	N/A	N/A	N/A	N/A	hypothetical protein CC77DRAFT_251027 [Alternaria alternata]	66.8	190	43	6	1	173	1	187	3.9e-53	216.9	XP_018382842.1	187 aa protein	GI:1070557320	31.1598	8.32667e-17	8.32667e-17	8.32667e-17	8.32667e-17	14.1945	8.32667e-17	8.32667e-17	8.32667e-17	8.32667e-17	36.9086	105.281
110809	Yes	71	8	Yes	N/A	N/A	N/A	N/A	hypothetical protein CC77DRAFT_1001105 [Alternaria alternata]	73.8	65	16	1	1	65	1	64	6.2e-18	98.6	XP_018379998.1	66 aa protein	GI:1070563586	0.217038	8.32667e-17	8.32667e-17	8.32667e-17	8.32667e-17	7.70006	8.32667e-17	8.32667e-17	8.32667e-17	1.54936	3.02654	9.37101
111882	Yes	177	2	Yes	N/A	N/A	N/A	N/A	hypothetical protein COCMIDRAFT_106005 [Bipolaris oryzae ATCC 44560]	75.9	174	42	0	1	174	1	174	5.6e-68	266.2	XP_007691994.1	176 aa protein	GI:627917434	0.387263	8.32667e-17	8.32667e-17	1.67616	12.5331	85.1159	8.32667e-17	8.32667e-17	24.9094	27.2018	32.5489	35.1031
116954	Yes	247	6	Yes	N/A	N/A	N/A	N/A	glycoside hydrolase family 61 protein [Exserohilum turcica Et28A]	100	246	0	0	1	246	1	246	9.7e-143	515	XP_008027295.1	246 aa protein	GI:636591913	0.431353	8.32667e-17	8.32667e-17	8.32667e-17	1.42063	40.8162	8.32667e-17	8.32667e-17	8.32667e-17	8.32667e-17	27.6391	87.7369	116954	Glycoside hydrolase, family 61	Fibronectin, type III-like fold
117579	Yes	212	4	Yes	N/A	N/A	N/A	N/A	secreted protein [Stemphylium lycopersici]	87.2	211	25	2	1	211	1	209	1.2e-96	361.7	KNG44324.1	209 aa protein	GI:909986677	4.97164	8.32667e-17	8.32667e-17	8.32667e-17	5.58742	118.494	8.32667e-17	8.32667e-17	8.32667e-17	8.32667e-17	115.324	366.111
117791	Yes	256	2	Yes	N/A	N/A	N/A	N/A	ubiquinone biosynthesis protein COQ9, mitochondrial precursor [Alternaria alternata]	84.6	260	35	1	1	255	1	260	3.7e-121	443.4	XP_018380518.1	260 aa protein	GI:1070562302	6.85428	8.32667e-17	8.32667e-17	1.67616	1.42063	105.432	8.32667e-17	8.32667e-17	1.50011	4.56662	117.758	499.449	117791	COQ9	Ubiquinone biosynthesis protein COQ9				117791	ubiquinone biosynthetic process							117791
122961	Yes	315	6	Yes	N/A	N/A	N/A	N/A	alpha/beta-hydrolase [Pyrenochaeta sp. DS3sAY3a]	51.9	318	149	1	1	314	1	318	1e-96	362.5	OAL56643.1	318 aa protein	GI:1029192085	4.37448	8.32667e-17	8.32667e-17	8.32667e-17	8.32667e-17	9.66763	8.32667e-17	8.32667e-17	8.32667e-17	8.32667e-17	15.9226	40.9513	122961	Lipase, class 3	Lipase 3, N-terminal	Lipase, active site			122961	catalytic activity	lipid metabolic process	triacylglycerol lipase activity			122961	Triacylglycerol lipase.	122961
125372	Yes	194	2	Yes	N/A	N/A	N/A	N/A	integral membrane protein [Stemphylium lycopersici]	80.3	193	37	1	1	193	1	192	1e-83	318.5	KNG45016.1	192 aa protein	GI:909987398	6.34927	8.32667e-17	8.32667e-17	8.32667e-17	4.19837	229.521	8.32667e-17	8.32667e-17	2.96278	1.54936	150.047	508.807	125372	Mpv17/PMP22					125372	integral to membrane							125372
132689	Yes	300	3	Yes	N/A	N/A	N/A	N/A	carbon-nitrogen hydrolase [Alternaria alternata]	94.3	297	17	0	1	297	1	297	1.4e-156	561.2	XP_018381406.1	297 aa protein	GI:1070560608	13.2092	8.32667e-17	8.32667e-17	8.32667e-17	5.58742	308.859	8.32667e-17	8.32667e-17	2.96278	3.05786	292.997	1095.96	132689	Nitrilase/cyanide hydratase and apolipoprotein N-acyltransferase	Protein of unknown function UPF0012, conserved site				132689	hydrolase activity, acting on carbon-nitrogen (but not peptide) bonds	nitrogen compound metabolic process						132689
132893	Yes	309	8	Yes	N/A	N/A	N/A	N/A	nuclease pa3 [Stemphylium lycopersici]	85.1	308	46	0	1	308	1	308	1.5e-156	561.2	KNG48792.1	308 aa protein	GI:909991321	9.14912	8.32667e-17	8.32667e-17	8.32667e-17	8.32667e-17	52.3749	8.32667e-17	8.32667e-17	8.32667e-17	1.54936	68.7085	148.558	132893	S1/P1 nuclease	Phospholipase C/P1 nuclease, core				132893	DNA catabolic process	endonuclease activity	hydrolase activity, acting on ester bonds	nucleic acid binding
133912	Yes	323	2	Yes	N/A	N/A	N/A	N/A	carbohydrate esterase family 16 protein [Exserohilum turcica Et28A]	100	322	0	0	1	322	1	322	2.7e-193	683.3	XP_008020956.1	322 aa protein	GI:636579235	2.46729	8.32667e-17	8.32667e-17	8.32667e-17	4.19837	580.872	8.32667e-17	8.32667e-17	8.32667e-17	1.54936	646.468	2331.1	133912	Lipase, GDSL	N-6 adenine-specific DNA methylase, conserved site	Esterase, SGNH hydrolase-type			133912	hydrolase activity, acting on ester bonds	lipid metabolic process	methylation	methyltransferase activity	nucleic acid binding
134809	Yes	330	2	Yes	PHI:1581	GzOB021	Fusarium_graminearum	unaffected_pathogenicity	glycoside hydrolase family 61 protein [Exserohilum turcica Et28A]	100	329	0	0	1	329	1	329	3.5e-188	666.4	XP_008025253.1	329 aa protein	GI:636587829	19.4232	8.32667e-17	4.30408	8.18453	34.7598	763.554	8.32667e-17	8.32667e-17	16.1305	25.6928	947.172	1979.04	134809	Glycoside hydrolase, family 61
135655	Yes	306	8	Yes	N/A	N/A	N/A	N/A	chitin binding protein [Stemphylium lycopersici]	63	305	97	4	1	304	1	290	3.2e-95	357.5	KNG51028.1	291 aa protein	GI:909993587	2.49028	8.32667e-17	5.72753	16.3215	88.9368	689.987	8.32667e-17	8.32667e-17	51.2456	159.993	740.106	1052.69															135655
136022	Yes	266	10	Yes	N/A	N/A	N/A	N/A	hypothetical protein TW65_00305 [Stemphylium lycopersici]	61.5	283	89	5	1	265	650	930	6.5e-84	319.7	KNG52492.1	930 aa protein	GI:909995067	2.26043	8.32667e-17	8.32667e-17	8.32667e-17	8.32667e-17	7.39348	8.32667e-17	8.32667e-17	8.32667e-17	1.54936	23.4953	40.9513
136414	Yes	236	9	Yes	B3VBK9	Ecp6	Passalora_fulva__Fusarium_oxysporum	effector_(plant_avirulence_determinant)	carbohydrate-binding module family 50 protein [Exserohilum turcica Et28A]	100	235	0	0	1	235	1	235	9e-130	471.9	XP_008027143.1	235 aa protein	GI:636591609	6.32631	1.22207	5.72753	125.353	644.593	1877.87	0.0405159	10.5341	387.758	941.642	1164.4	1623.47	136414	Peptidoglycan-binding LysM					136414	cell wall catabolic process
136527	Yes	194	10	Yes	N/A	N/A	N/A	N/A	c4-dicarboxylate transporter malic acid transport protein [Stemphylium lycopersici]	77.3	128	29	0	17	144	17	144	1.1e-53	218.8	KNG46390.1	642 aa protein	GI:909988849	0.158064	8.32667e-17	8.32667e-17	8.32667e-17	8.32667e-17	21.7832	8.32667e-17	8.32667e-17	8.32667e-17	1.54936	33.4023	67.853	136527	Blastomyces yeast-phase-specific protein
137075	Yes	323	5	Yes	N/A	N/A	N/A	N/A	2-dehydropantoate 2-reductase [Alternaria alternata]	74.1	321	83	0	1	321	1	321	2.8e-129	470.7	XP_018381952.1	323 aa protein	GI:1070559386	10.4568	8.32667e-17	8.32667e-17	3.30288	9.75482	193.829	8.32667e-17	8.32667e-17	2.96278	3.05786	275.797	815.252	137075	Ketopantoate reductase ApbA/PanE	6-phosphogluconate dehydrogenase, C-terminal-like	NAD(P)-binding			137075	2-dehydropantoate 2-reductase activity	binding, NADP binding	catalytic activity | oxireductase activity	cytoplasm	metabolic process | pantothenate metabolic process
137729	Yes	206	3	Yes	N/A	N/A	N/A	N/A	MULTISPECIES: CHRD domain-containing protein [Pseudonocardia]	57	149	63	1	54	202	38	185	4.7e-42	180.3	WP_075310826.1	233 aa protein	GI:1128943867	2.12252	8.32667e-17	8.32667e-17	8.32667e-17	1.42063	19.659	8.32667e-17	8.32667e-17	8.32667e-17	8.32667e-17	50.2967	429.271	137729	CHRD
141322	Yes	319	9	Yes	N/A	N/A	N/A	N/A	metalloendopeptidase [Ascochyta rabiei]	38.4	146	86	4	173	316	195	338	4.3e-18	101.3	KZM27867.1	341 aa protein	GI:1020708029	0.0593439	8.32667e-17	8.32667e-17	8.32667e-17	1.42063	24.1164	8.32667e-17	8.32667e-17	8.32667e-17	1.54936	27.0126	106.451
142403	Yes	326	3	Yes	N/A	N/A	N/A	N/A	glycoside hydrolase family 62 protein [Exserohilum turcica Et28A]	100	325	0	0	1	325	1	325	2.7e-185	656.8	XP_008030542.1	325 aa protein	GI:636598407	1.52508	0.0353364	8.32667e-17	3.30288	23.6465	2068.48	1.25767	1.80339	8.32667e-17	6.07552	2444.05	7430.72	142403	Glycoside hydrolase, family 62
144717	Yes	283	3	Yes	N/A	N/A	N/A	N/A	DJ-1/PfpI family protein [Pyrenophora tritici-repentis Pt-1C-BFP]	68.5	273	68	2	9	281	6	260	5.1e-95	356.7	XP_001936016.1	261 aa protein	GI:189199358	20.3861	8.32667e-17	8.32667e-17	8.32667e-17	8.32667e-17	21.5076	8.32667e-17	8.32667e-17	8.32667e-17	8.32667e-17	25.595	100.603	144717	ThiJ/PfpI
144891	Yes	331	8	Yes	PHI:4246	xyl03624	Fusarium_graminearum	unaffected_pathogenicity	carbohydrate-binding module family 1 protein [Exserohilum turcica Et28A]	100	330	0	0	1	330	1	330	3.2e-189	669.8	XP_008021542.1	330 aa protein	GI:636580407	23.8019	8.32667e-17	1.45761	3.30288	19.479	1039.41	8.32667e-17	1.80339	8.32667e-17	1.54936	1413.32	3131.13	144891	Cellulose-binding region, fungal	Glycoside hydrolase, family 61				144891	carbohydrate metabolic process	cellulose binding	extracellular region	hydrolase activity, hydrolyzing O-glycosyl compounds				144891
145489	Yes	253	4	Yes	N/A	N/A	N/A	N/A	carbohydrate esterase family 4 protein [Exserohilum turcica Et28A]	100	252	0	0	1	252	1	252	1.1e-141	511.5	XP_008021968.1	252 aa protein	GI:636581259	1.98462	8.32667e-17	8.32667e-17	8.32667e-17	2.80941	93.874	8.32667e-17	8.32667e-17	8.32667e-17	8.32667e-17	133.532	369.62	145489	Polysaccharide deacetylase	Glycoside hydrolase/deacetylase, beta/alpha-barrel				145489	carbohydrate metabolic process	catalytic activity	hydrolase activity, acting on carbon-nitrogen (but not peptide) bonds
146665	Yes	244	4	Yes	N/A	N/A	N/A	N/A	glycoside hydrolase family 61 protein [Exserohilum turcica Et28A]	100	243	0	0	1	243	1	243	6.7e-136	492.3	XP_008022590.1	243 aa protein	GI:636582503	1.20375	8.32667e-17	8.32667e-17	8.32667e-17	4.19837	636.229	8.32667e-17	8.32667e-17	8.32667e-17	3.05786	1010.27	3046.92	146665	Glycoside hydrolase, family 61
148030	Yes	316	6	Yes	N/A	N/A	N/A	N/A	carbohydrate esterase family 1 protein [Exserohilum turcica Et28A]	100	315	0	0	1	315	1	315	2.9e-184	653.3	XP_008023261.1	315 aa protein	GI:636583845	14.5623	8.32667e-17	8.32667e-17	8.32667e-17	1.42063	38.9784	8.32667e-17	8.32667e-17	8.32667e-17	1.54936	49.8188	195.344
149942	Yes	244	3	Yes	N/A	N/A	N/A	N/A	malate dehydrogenase protein [Stemphylium lycopersici]	66.9	260	68	2	1	243	222	480	2.9e-91	344	KNG51768.1	481 aa protein	GI:909994338	3.52445	8.32667e-17	8.32667e-17	8.32667e-17	1.42063	25.9087	8.32667e-17	8.32667e-17	8.32667e-17	1.54936	42.7337	35.1031
150511	Yes	133	2	Yes	N/A	N/A	N/A	N/A	hypothetical protein COCMIDRAFT_95511 [Bipolaris oryzae ATCC 44560]	68.2	132	42	0	1	132	1	132	1.3e-40	174.9	XP_007688064.1	132 aa protein	GI:627835006	0.121574	8.32667e-17	8.32667e-17	8.32667e-17	8.32667e-17	31.8608	8.32667e-17	8.32667e-17	8.32667e-17	8.32667e-17	28.6327	219.906
151046	Yes	213	2	Yes	N/A	N/A	N/A	N/A	hypothetical protein COCSADRAFT_161750 [Bipolaris sorokiniana ND90Pr]	79.3	198	39	1	6	203	4	199	2.7e-80	307.4	XP_007701449.1	213 aa protein	GI:628073591	6.487	8.32667e-17	1.45761	8.32667e-17	2.80941	50.727	8.32667e-17	8.32667e-17	1.50011	8.32667e-17	54.1544	177.799
151629	Yes	284	4	Yes	N/A	N/A	N/A	N/A	glycoside hydrolase family 128 protein [Exserohilum turcica Et28A]	100	283	0	0	1	283	1	283	7e-169	602.1	XP_008026436.1	283 aa protein	GI:636590195	5.63756	8.32667e-17	1.45761	8.32667e-17	8.36567	64.8475	8.32667e-17	8.32667e-17	2.96278	1.54936	112.851	316.986	151629	Glycoside hydrolase, catalytic core
151648	Yes	350	9	Yes	N/A	N/A	N/A	N/A	phosphoglycerate mutase family protein [Stemphylium lycopersici]	78.8	349	74	0	1	349	1	349	1.7e-161	577.8	KNG44743.1	349 aa protein	GI:909987110	4.21368	8.32667e-17	8.32667e-17	8.32667e-17	8.32667e-17	50.3011	8.32667e-17	8.32667e-17	8.32667e-17	8.32667e-17	97.7938	336.87	151648	Phosphoglycerate mutase	Phosphoglycerate/bisphosphoglycerate mutase				151648	catalytic activity	metabolic process						151648
152434	Yes	166	6	Yes	N/A	N/A	N/A	N/A	zinc ion binding [Ascochyta rabiei]	46.2	160	77	4	1	154	1	157	6.3e-29	136.3	KZM22132.1	168 aa protein	GI:1020701575	4.35151	8.32667e-17	8.32667e-17	8.32667e-17	8.32667e-17	19.959	8.32667e-17	8.32667e-17	8.32667e-17	8.32667e-17	19.0546	81.8887	152434	Zinc finger, RING-type					152434	protein binding	zinc ion binding						152434
152622	Yes	284	9	Yes	PHI:4845	PL1332	Alternaria_brassicicola	reduced_virulence	polysaccharide lyase family 3 protein [Exserohilum turcica Et28A]	100	283	0	0	1	283	1	283	6.1e-157	562.4	XP_008020708.1	283 aa protein	GI:636578739	0.279302	8.32667e-17	8.32667e-17	8.32667e-17	8.32667e-17	1.72136	8.32667e-17	8.32667e-17	8.32667e-17	8.32667e-17	8.97956	29.2549	152622	Pectate lyase, catalytic	Pectin lyase fold/virulence factor				152622	extracellular region	pectate lyase activity
152771	Yes	345	5	Yes	N/A	N/A	N/A	N/A	tyrosinase central domain-containing protein [Stemphylium lycopersici]	77.2	360	60	2	1	338	1	360	2.7e-159	570.5	KNG49834.1	429 aa protein	GI:909992378	1.04335	8.32667e-17	8.32667e-17	8.32667e-17	5.58742	108.171	8.32667e-17	8.32667e-17	8.32667e-17	8.32667e-17	125.808	355.584	152771	Tyrosinase	Di-copper centre-containing				152771	metabolic process	oxidoreductase activity
153480	Yes	206	4	Yes	N/A	N/A	N/A	N/A	kinesin family protein [Stemphylium lycopersici]	85.1	202	24	2	1	196	1	202	1.5e-91	344.7	KNG44051.1	2086 aa protein	GI:909986386	2.32938	8.32667e-17	8.32667e-17	8.32667e-17	1.42063	143.457	8.32667e-17	8.32667e-17	8.32667e-17	8.32667e-17	598.868	477.226
153805	Yes	337	2	Yes	N/A	N/A	N/A	N/A	l-asparaginase protein [Stemphylium lycopersici]	84.4	320	50	0	1	320	1	320	1.9e-144	521.2	KNG47025.1	371 aa protein	GI:909989515	0.860451	8.32667e-17	8.32667e-17	8.32667e-17	8.32667e-17	10.6895	8.32667e-17	8.32667e-17	8.32667e-17	8.32667e-17	10.864	37.4424	153805	Asparaginase/glutaminase	L-asparaginase, type II				153805	amino acid metabolic process	asparaginase activity	asparagine metabolic process			153805	Asparaginase.	153805
153838	Yes	318	4	Yes	G8AA67	CcpelA	Colletotrichum_coccodes	increased_virulence_(hypervirulence)__reduced_virulence	polysaccharide lyase family 1 protein [Exserohilum turcica Et28A]	100	317	0	0	1	317	1	317	8e-174	618.6	XP_008025599.1	317 aa protein	GI:636588521	0.139471	8.32667e-17	8.32667e-17	8.32667e-17	1.42063	111.809	8.32667e-17	8.32667e-17	8.32667e-17	8.32667e-17	107.218	306.459	153838	Pectate lyase/Amb allergen	Pectin lyase fold/virulence factor
154392	Yes	223	3	Yes	PHI:3216	MoCDIP4	Magnaporthe_oryzae	effector_(plant_avirulence_determinant)	glycoside hydrolase family 61 protein [Exserohilum turcica Et28A]	100	222	0	0	1	222	1	222	2.9e-122	446.8	XP_008027303.1	222 aa protein	GI:636591929	2.78907	8.32667e-17	8.32667e-17	8.32667e-17	34.7598	2500.31	8.32667e-17	1.80339	8.32667e-17	1.54936	3478.08	8513.81	154392	Glycoside hydrolase, family 61
155082	Yes	293	7	Yes	N/A	N/A	N/A	N/A	antigenic thaumatin domain-containing protein [Stemphylium lycopersici]	41.8	335	149	11	1	292	1	332	1.4e-39	172.6	KNG52224.1	332 aa protein	GI:909994798	31.9161	8.32667e-17	8.32667e-17	3.30288	1.42063	124.075	8.32667e-17	8.32667e-17	4.42566	1.54936	293.678	777.823															155082
155190	Yes	293	7	Yes	N/A	N/A	N/A	N/A	glycoside hydrolase family 61 protein [Exserohilum turcica Et28A]	100	292	0	0	1	292	1	292	6.5e-170	605.5	XP_008028319.1	292 aa protein	GI:636593961	0.343618	8.32667e-17	8.32667e-17	8.32667e-17	4.19837	286.343	8.32667e-17	8.32667e-17	8.32667e-17	8.32667e-17	287.443	462.021	155190	Glycoside hydrolase, family 61
155226	Yes	337	5	Yes	Q9C2Y1	BCPME1__bcpme1	Botrytis_cinerea	reduced_virulence__unaffected_pathogenicity	carbohydrate esterase family 8 protein [Exserohilum turcica Et28A]	100	336	0	0	1	336	1	336	1.1e-184	654.8	XP_008028343.1	336 aa protein	GI:636594009	0.431353	8.32667e-17	8.32667e-17	8.32667e-17	1.42063	9.61109	8.32667e-17	8.32667e-17	8.32667e-17	1.54936	14.6374	17.5585	155226	Pectinesterase, catalytic	Pectin lyase fold/virulence factor				155226	cell wall	cell wall modification	pectinesterase activity			155226	Pectinesterase.
155245	Yes	85	3	Yes	N/A	N/A	N/A	N/A	hypothetical protein SETTUDRAFT_155245 [Exserohilum turcica Et28A]	100	84	0	0	1	84	1	84	6.7e-43	181.8	XP_008028362.1	84 aa protein	GI:636594047	1.02045	8.32667e-17	8.32667e-17	8.32667e-17	8.32667e-17	12.6492	8.32667e-17	1.80339	8.32667e-17	8.32667e-17	27.7135	44.4602
155617	Yes	161	5	Yes	N/A	N/A	N/A	N/A	carbohydrate-binding module family 13 protein [Stemphylium lycopersici]	70.9	189	25	2	1	159	1	189	3.2e-62	246.9	KNG51818.1	192 aa protein	GI:909994390	1.84673	8.32667e-17	8.32667e-17	8.32667e-17	8.32667e-17	8.32667e-17	8.32667e-17	8.32667e-17	8.32667e-17	8.32667e-17	8.32667e-17	1.1839	155617	Ricin B-related lectin
155732	Yes	319	7	Yes	N/A	N/A	N/A	N/A	glycoside hydrolase family 43 protein [Exserohilum turcica Et28A]	100	318	0	0	1	318	1	318	5.6e-191	675.6	XP_008028956.1	318 aa protein	GI:636595235	1.29551	8.32667e-17	8.32667e-17	8.32667e-17	4.19837	69.1223	8.32667e-17	8.32667e-17	1.50011	8.32667e-17	142.307	405.878	155732	Glycoside hydrolase, family 43	Glycoside hydrolase, family 43, endo-1, 5-alpha-L-arabinosidase				155732	carbohydrate metabolic process	hydrolase activity, hydrolyzing O-glycosyl compounds
155954	Yes	165	2	Yes	N/A	N/A	N/A	N/A	hypothetical protein COCMIDRAFT_9453 [Bipolaris oryzae ATCC 44560]	70.4	162	46	2	1	162	1	160	3.3e-54	220.3	XP_007692761.1	161 aa protein	GI:627919823	2.35237	8.32667e-17	8.32667e-17	8.32667e-17	8.32667e-17	38.3951	8.32667e-17	8.32667e-17	8.32667e-17	8.32667e-17	84.1131	353.245
156438	Yes	182	2	Yes	N/A	N/A	N/A	N/A	macrophomate synthase [Stemphylium lycopersici]	60.9	197	58	5	1	180	628	822	2.2e-43	184.5	KNG49540.1	831 aa protein	GI:909992079	1.47915	8.32667e-17	8.32667e-17	8.32667e-17	2.80941	22.1162	8.32667e-17	8.32667e-17	8.32667e-17	8.32667e-17	45.1731	190.665															156438
157240	Yes	210	3	Yes	N/A	N/A	N/A	N/A	CBD9-like protein [Alternaria alternata]	83.2	197	33	0	13	209	25	221	3.5e-93	350.1	XP_018391309.1	234 aa protein	GI:1070539454	0.587941	8.32667e-17	8.32667e-17	8.32667e-17	8.32667e-17	4.23685	8.32667e-17	8.32667e-17	8.32667e-17	3.05786	7.90357	25.746	157240	Carbohydrate-binding family 9/cellobiose dehydrogenase, cytochrome					157240	carbohydrate binding	carbohydrate catabolic process	catalytic activity
158306	Yes	227	10	Yes	N/A	N/A	N/A	N/A	carbohydrate esterase family 5 protein [Exserohilum turcica Et28A]	100	226	0	0	1	226	1	226	7.9e-123	448.7	XP_008021513.1	226 aa protein	GI:636580349	1.36435	8.32667e-17	8.32667e-17	1.67616	16.7007	901.535	8.32667e-17	8.32667e-17	8.32667e-17	1.54936	1666.07	4442.3	158306	Cutinase	Lipase, active site				158306	catalytic activity	hydrolase activity	metabolic process
158705	Yes	296	7	Yes	N/A	N/A	N/A	N/A	class ii peroxidase [Stemphylium lycopersici]	50.7	286	139	2	9	293	8	292	9.1e-71	276.2	KNG51066.1	294 aa protein	GI:909993628	0.0114568	8.32667e-17	8.32667e-17	115.589	307.032	499.498	8.32667e-17	10.5341	355.57	576.47	144.61	127.505	158705	Haem peroxidase, plant/fungal/bacterial	Plant ascorbate peroxidase				158705	electron transport	heme binding	peroxidase activity	response to oxidative stress		158705	Peroxidase.
159251	Yes	183	3	Yes	N/A	N/A	N/A	N/A	hypothetical protein SETTUDRAFT_159251 [Exserohilum turcica Et28A]	100	182	0	0	1	182	1	182	3.2e-98	366.7	XP_008022624.1	182 aa protein	GI:636582571	0.814836	8.32667e-17	8.32667e-17	8.32667e-17	8.32667e-17	4.23685	8.32667e-17	8.32667e-17	8.32667e-17	8.32667e-17	7.90357	32.7638	159251	Plastocyanin-like	Cupredoxin				159251	copper ion binding	electron carrier activity	electron transport
159415	Yes	240	3	Yes	PHI:2978	MoCel12A	Magnaporthe_oryzae	unaffected_pathogenicity	glycoside hydrolase family 12 protein [Exserohilum turcica Et28A]	100	239	0	0	1	239	1	239	2.7e-137	496.9	XP_008022762.1	239 aa protein	GI:636582847	1.36435	8.32667e-17	8.32667e-17	8.32667e-17	13.9223	238.961	8.32667e-17	8.32667e-17	8.32667e-17	8.32667e-17	313.931	907.653	159415	Glycoside hydrolase, family 12	Concanavalin A-like lectin/glucanase				159415	cellulase activity	polysaccharide catabolic process
159436	Yes	77	4	Yes	N/A	N/A	N/A	N/A	hypothetical protein SETTUDRAFT_159436 [Exserohilum turcica Et28A]	100	76	0	0	1	76	1	76	5e-37	162.2	XP_008022781.1	76 aa protein	GI:636582885	2.37535	8.32667e-17	8.32667e-17	8.32667e-17	8.32667e-17	13.2202	8.32667e-17	8.32667e-17	8.32667e-17	8.32667e-17	11.0026	32.7638
159499	Yes	237	2	Yes	N/A	N/A	N/A	N/A	glycoside hydrolase family 61 protein [Exserohilum turcica Et28A]	100	236	0	0	1	236	1	236	3.2e-135	490	XP_008022828.1	236 aa protein	GI:636582979	0.542929	8.32667e-17	8.32667e-17	8.32667e-17	8.32667e-17	8.86879	8.32667e-17	8.32667e-17	1.50011	8.32667e-17	30.0721	108.79	159499	Glycoside hydrolase, family 61
159940	Yes	268	2	Yes	N/A	N/A	N/A	N/A	cell surface spherulin 4-like protein [Stemphylium lycopersici]	75.1	217	53	1	1	217	1	216	1.5e-88	335.1	KNG44625.1	228 aa protein	GI:909986988	0.0464846	8.32667e-17	8.32667e-17	8.32667e-17	8.32667e-17	63.6645	8.32667e-17	8.32667e-17	8.32667e-17	8.32667e-17	122.145	195.344
160069	Yes	274	2	Yes	N/A	N/A	N/A	N/A	glycosyltransferase family 34 protein [Exserohilum turcica Et28A]	100	273	0	0	1	273	1	273	1.3e-159	571.2	XP_008023538.1	273 aa protein	GI:636584399	6.85428	8.32667e-17	1.45761	8.32667e-17	8.32667e-17	39.2395	8.32667e-17	8.32667e-17	8.32667e-17	1.54936	60.3511	252.656	160069	Galactosyl transferase					160069	integral to membrane	transferase activity, transferring hexosyl groups						160069
160329	Yes	71	3	Yes	N/A	N/A	N/A	N/A	hypothetical protein SETTUDRAFT_160329 [Exserohilum turcica Et28A]	100	70	0	0	1	70	1	70	1.8e-33	150.2	XP_008023861.1	70 aa protein	GI:636585045	0.906117	8.32667e-17	8.32667e-17	8.32667e-17	8.32667e-17	1.61942	8.32667e-17	8.32667e-17	8.32667e-17	8.32667e-17	6.43936	25.746
160841	Yes	128	8	Yes	N/A	N/A	N/A	N/A	hypothetical protein COCC4DRAFT_166815 [Bipolaris maydis ATCC 48331]	52.5	120	53	3	10	127	6	123	8.1e-24	119	XP_014080303.1	123 aa protein	GI:928523012	21.7846	8.32667e-17	8.32667e-17	8.32667e-17	8.36567	30.9392	8.32667e-17	8.32667e-17	2.96278	15.1296	39.0281	59.6655
161185	Yes	125	8	Yes	N/A	N/A	N/A	N/A	hypothetical protein CC77DRAFT_389254 [Alternaria alternata]	84.7	124	19	0	1	124	1	124	1.1e-52	214.9	XP_018381572.1	124 aa protein	GI:1070559824	3.77719	8.32667e-17	8.32667e-17	8.32667e-17	2.80941	59.2388	8.32667e-17	8.32667e-17	8.32667e-17	8.32667e-17	87.4441	180.138
161401	Yes	71	4	Yes	N/A	N/A	N/A	N/A	hypothetical protein SETTUDRAFT_161401 [Exserohilum turcica Et28A]	100	70	0	0	1	70	1	70	2.4e-30	139.8	XP_008026181.1	70 aa protein	GI:636589685	1.36435	8.32667e-17	8.32667e-17	8.32667e-17	8.32667e-17	7.26658	8.32667e-17	8.32667e-17	8.32667e-17	8.32667e-17	19.6183	50.3084
161753	Yes	217	2	Yes	N/A	N/A	N/A	N/A	Guided entry of tail-anchored proteins 1 [Stemphylium lycopersici]	91.1	213	19	0	1	213	1	213	1.1e-105	391.7	KNG52395.1	215 aa protein	GI:909994969	13.1863	8.32667e-17	1.45761	8.32667e-17	4.19837	185.121	8.32667e-17	8.32667e-17	2.96278	4.56662	184.422	520.503	161753	CHD5-like protein													161753
161801	Yes	116	4	Yes	N/A	N/A	N/A	N/A	hypothetical protein SETTUDRAFT_161801 [Exserohilum turcica Et28A]	100	115	0	0	1	115	1	115	1.2e-61	244.6	XP_008026680.1	115 aa protein	GI:636590683	0.158064	8.32667e-17	1.45761	26.0858	105.607	304.007	8.32667e-17	8.32667e-17	24.9094	52.855	28.354	36.2727
162032	Yes	201	4	Yes	N/A	N/A	N/A	N/A	hypothetical protein COCSADRAFT_151913 [Bipolaris sorokiniana ND90Pr]	83.9	199	32	0	2	200	1	199	1.8e-94	354.4	XP_007704596.1	199 aa protein	GI:628085492	0.792051	8.32667e-17	8.32667e-17	8.32667e-17	8.32667e-17	43.0045	8.32667e-17	8.32667e-17	8.32667e-17	8.32667e-17	146.91	320.495
162542	Yes	302	6	Yes	N/A	N/A	N/A	N/A	sure-like protein [Alternaria alternata]	76.5	302	69	2	1	301	1	301	5.5e-132	479.6	XP_018386126.1	301 aa protein	GI:1070551242	12.1313	8.32667e-17	8.32667e-17	1.67616	2.80941	178.415	8.32667e-17	8.32667e-17	8.32667e-17	1.54936	173.627	516.994	162542	Survival protein SurE-like phosphatase/nucleotidase					162542	5'-nucleotidase activity	hydrolase activity	IMP-GMP specific 5'-nucleotidase activity			162542	5'-nucleotidase.
162568	Yes	213	6	Yes	N/A	N/A	N/A	N/A	hypothetical protein COCSADRAFT_32889 [Bipolaris sorokiniana ND90Pr]	72	211	58	1	1	211	1	210	4e-76	293.5	XP_007695397.1	211 aa protein	GI:628057813	31.4119	8.32667e-17	8.32667e-17	4.92996	9.75482	284.188	8.32667e-17	3.54902	10.278	4.56662	362.797	1312.35
162678	Yes	251	13	Yes	N/A	N/A	N/A	N/A	prp 4 CRoW domain-containing protein [Purpureocillium lilacinum]	34.4	270	139	14	1	250	1	252	3e-14	88.2	XP_018183658.1	253 aa protein	GI:1069578976	1.77779	8.32667e-17	8.32667e-17	8.32667e-17	8.32667e-17	2.69298	8.32667e-17	8.32667e-17	8.32667e-17	8.32667e-17	2.73709	7.03175															162678
162716	Yes	167	8	Yes	N/A	N/A	N/A	N/A	gpi anchored serine-threonine rich protein [Stemphylium lycopersici]	69.9	136	39	1	31	166	23	156	2.9e-42	180.6	KNG52319.1	156 aa protein	GI:909994893	640.905	1.22207	7.15104	4.92996	26.4248	839.383	0.0405159	8.32667e-17	13.2042	25.6928	1005.56	2624.68
162946	Yes	204	2	Yes	N/A	N/A	N/A	N/A	transmembrane emp24 domain containing protein 2 precursor [Stemphylium lycopersici]	90.1	203	20	0	1	203	1	203	3.1e-102	380.2	KNG48878.1	766 aa protein	GI:909991408	36.1333	8.32667e-17	2.88075	3.30288	13.9223	328.951	8.32667e-17	8.32667e-17	7.35175	9.09348	329.477	983.68	162946	emp24/gp25L/p24	GOLD				162946	integral to membrane	transport						162946
163021	Yes	232	12	Yes	N/A	N/A	N/A	N/A	DNA binding [Ascochyta rabiei]	70	190	56	1	5	193	33	222	1.6e-75	291.6	KZM23980.1	778 aa protein	GI:1020703625	16.8783	8.32667e-17	2.88075	8.32667e-17	2.80941	120.675	8.32667e-17	8.32667e-17	8.32667e-17	6.07552	184.849	603.547															163021
163063	Yes	119	5	Yes	N/A	N/A	N/A	N/A	transcription initiation factor iia gamma chain [Stemphylium lycopersici]	98	98	2	0	21	118	46	143	2e-48	200.7	KNG47046.1	143 aa protein	GI:909989536	17.0617	8.32667e-17	8.32667e-17	3.30288	4.19837	147.194	8.32667e-17	8.32667e-17	8.32667e-17	7.58448	209.394	574.306	163063	Transcription initiation factor IIA, gamma subunit	Transcription factor IIA, helical	Transcription factor IIA, beta-barrel			163063	RNA polymerase II transcription factor activity	transcription factor TFIIA complex	transcription initiation from RNA polymerase II promoter					163063
163068	Yes	153	3	Yes	N/A	N/A	N/A	N/A	pyridoxal reductase [Stemphylium lycopersici]	58.6	152	63	0	1	152	1	152	4.3e-40	173.3	KNG47036.1	379 aa protein	GI:909989526	15.4337	8.32667e-17	8.32667e-17	1.67616	12.5331	102.664	8.32667e-17	8.32667e-17	4.42566	3.05786	108.383	198.853
163271	Yes	136	4	Yes	N/A	N/A	N/A	N/A	guanyl-specific ribonuclease f1 [Stemphylium lycopersici]	76.4	140	26	1	1	133	1	140	2.6e-52	213.8	KNG46663.1	141 aa protein	GI:909989128	70.944	8.32667e-17	2.88075	3.30288	11.144	817.571	8.32667e-17	1.80339	8.32667e-17	3.05786	783.767	2400.11	163271	Guanine-specific ribonuclease N1 and T1	Ribonuclease/ribotoxin				163271	endoribonuclease activity	ribonuclease activity	RNA binding
163408	Yes	94	7	Yes	N/A	N/A	N/A	N/A	hypothetical protein SETTUDRAFT_163408 [Exserohilum turcica Et28A]	100	93	0	0	1	93	1	93	3.1e-49	203	XP_008025879.1	93 aa protein	GI:636589081	5.04053	8.32667e-17	8.32667e-17	8.32667e-17	8.32667e-17	22.2547	8.32667e-17	8.32667e-17	8.32667e-17	3.05786	13.9935	33.9335
163495	Yes	248	4	Yes	N/A	N/A	N/A	N/A	lipid particle protein [Stemphylium lycopersici]	62.6	254	88	3	1	247	1	254	2.7e-68	267.7	KNG46393.1	254 aa protein	GI:909988852	53.3903	8.32667e-17	8.32667e-17	8.32667e-17	5.58742	235.23	8.32667e-17	8.32667e-17	1.50011	3.05786	352.931	1202.4															163495
163665	Yes	231	8	Yes	N/A	N/A	N/A	N/A	NADH-quinone oxidoreductase [Alternaria alternata]	98.7	230	3	0	1	230	1	230	1.3e-128	468	XP_018382227.1	230 aa protein	GI:1070558722	45.5069	8.32667e-17	4.30408	4.92996	12.5331	723.774	8.32667e-17	8.32667e-17	8.81486	6.07552	971.377	2598.95	163665	4Fe-4S ferredoxin, iron-sulphur binding	NADH-quinone oxidoreductase, chain I	Alpha-helical ferredoxin			163665	electron carrier activity	electron transport	iron-sulfur cluster binding	oxidoreductase activity	oxidoreductase activity, acting on NADH or NADPH			163665
163786	Yes	314	3	Yes	N/A	N/A	N/A	N/A	glycoside hydrolase family 128 protein [Exserohilum turcica Et28A]	100	313	0	0	1	313	1	313	3.6e-182	646.4	XP_008027540.1	313 aa protein	GI:636592403	6.30336	8.32667e-17	8.32667e-17	8.32667e-17	1.42063	48.2708	8.32667e-17	8.32667e-17	8.32667e-17	1.54936	59.3444	157.915	163786	Glycoside hydrolase, catalytic core
163809	Yes	271	4	Yes	N/A	N/A	N/A	N/A	spherulin-1b precursor [Stemphylium lycopersici]	82.2	270	44	1	1	270	1	266	1.1e-120	441.8	KNG45032.1	266 aa protein	GI:909987419	2.14551	8.32667e-17	8.32667e-17	1.67616	8.32667e-17	17.1628	8.32667e-17	8.32667e-17	8.32667e-17	1.54936	13.7677	211.719	163809	Germin	Cupin 1	Cupin, RmlC-type			163809	apoplast	manganese ion binding	metal ion binding	nutrient reservoir activity
163861	Yes	239	5	Yes	N/A	N/A	N/A	N/A	hypothetical protein COCSADRAFT_295458 [Bipolaris sorokiniana ND90Pr]	46.8	248	90	14	1	230	1	224	1.5e-18	102.4	XP_007697721.1	245 aa protein	GI:628065135	396.14	2.41648	1.45761	6.55721	69.4887	1215.74	0.0795823	1.80339	32.225	60.4	1168.8	2425.84															163861
164086	Yes	145	5	Yes	N/A	N/A	N/A	N/A	hypothetical protein COCMIDRAFT_41459 [Bipolaris oryzae ATCC 44560]	70.5	146	41	1	1	144	1	146	3.7e-49	203.4	XP_007693309.1	146 aa protein	GI:627921473	201.189	8.32667e-17	5.72753	17.9489	155.616	1511.7	8.32667e-17	7.04137	33.6881	125.286	950.155	1797.75
164148	Yes	255	11	Yes	PHI:1420	GzC2H088	Fusarium_graminearum	unaffected_pathogenicity	metal ion binding [Ascochyta rabiei]	40.3	231	133	3	25	251	1	230	8.5e-41	176.4	KZM20610.1	238 aa protein	GI:1020699848	23.5497	8.32667e-17	8.32667e-17	8.32667e-17	4.19837	108.337	8.32667e-17	8.32667e-17	8.32667e-17	1.54936	137.82	445.646	164148	Zinc finger, C2H2-type	Zinc finger, C2H2-like				164148	intracellular	nucleic acid binding	zinc ion binding					164148
164155	Yes	157	7	Yes	N/A	N/A	N/A	N/A	hypothetical protein COCSADRAFT_36001 [Bipolaris sorokiniana ND90Pr]	65.4	156	49	2	3	156	84	236	2.3e-49	204.1	XP_007699075.1	236 aa protein	GI:628068843	0.0229174	8.32667e-17	8.32667e-17	8.32667e-17	8.32667e-17	20.2293	8.32667e-17	8.32667e-17	8.32667e-17	8.32667e-17	25.5333	44.4602
164161	Yes	84	7	Yes	N/A	N/A	N/A	N/A	hypothetical protein SETTUDRAFT_164161, partial [Exserohilum turcica Et28A]	100	84	0	0	1	84	1	84	1.9e-42	180.3	XP_008028220.1	84 aa protein	GI:636593763	0.65574	8.32667e-17	8.32667e-17	8.32667e-17	8.32667e-17	1.61942	8.32667e-17	8.32667e-17	8.32667e-17	8.32667e-17	6.43936	26.9156
164162	Yes	164	8	Yes	N/A	N/A	N/A	N/A	hypersensitive response inducing protein 1 [Alternaria alternata]	56.1	164	71	1	1	163	1	164	7.8e-48	199.1	XP_018389270.1	164 aa protein	GI:1070544906	1.96164	8.32667e-17	8.32667e-17	8.32667e-17	2.80941	211.625	8.32667e-17	8.32667e-17	8.32667e-17	1.54936	198.117	757.939
164178	Yes	140	4	Yes	N/A	N/A	N/A	N/A	hypothetical protein COCCADRAFT_88950 [Bipolaris zeicola 26-R-13]	85.6	139	19	1	1	139	2	139	4.5e-60	239.6	XP_007709559.1	139 aa protein	GI:628194886	7.58873	8.32667e-17	1.45761	1.67616	1.42063	173.325	8.32667e-17	8.32667e-17	8.32667e-17	8.32667e-17	189.639	715.832
164214	Yes	241	2	Yes	N/A	N/A	N/A	N/A	protein rot1 [Stemphylium lycopersici]	83.2	202	34	0	39	240	1	202	2.9e-99	370.5	KNG52154.1	202 aa protein	GI:909994728	15.5483	8.32667e-17	8.32667e-17	1.67616	8.32667e-17	271.151	8.32667e-17	8.32667e-17	8.32667e-17	8.32667e-17	397.714	1086.61	164214	1, 6-beta-glucan biosynthesis protein ROT1, predicted
164349	Yes	342	2	Yes	N/A	N/A	N/A	N/A	periplasmic binding protein-like II [Stagonospora sp. SRC1lsM3a]	77.8	338	70	1	1	338	1	333	9.3e-152	545.4	OAL04394.1	338 aa protein	GI:1028902144	190.466	0.0353364	4.30408	3.30288	15.3115	340	1.25767	1.80339	8.81486	4.56662	409.03	1463.23
164382	Yes	326	2	Yes	PHI:3216	MoCDIP4	Magnaporthe_oryzae	effector_(plant_avirulence_determinant)	glycoside hydrolase family 61 protein [Exserohilum turcica Et28A]	100	325	0	0	1	325	1	325	1.5e-183	651	XP_008028494.1	325 aa protein	GI:636594311	84.2807	0.0353364	1.45761	1.67616	22.2573	3062.46	1.25767	1.80339	8.32667e-17	7.58448	4674.98	14550.3	164382	Glycoside hydrolase, family 61													164382
164405	Yes	118	4	Yes	N/A	N/A	N/A	N/A	hypothetical protein SETTUDRAFT_164405 [Exserohilum turcica Et28A]	100	117	0	0	1	117	1	117	2.9e-60	240	XP_008028521.1	117 aa protein	GI:636594365	12.0625	8.32667e-17	1.45761	11.4393	54.208	187.828	8.32667e-17	1.80339	21.9831	70.963	191.154	529.86
164460	Yes	92	5	Yes	N/A	N/A	N/A	N/A	hypothetical protein SETTUDRAFT_164460 [Exserohilum turcica Et28A]	100	91	0	0	1	91	1	91	3.2e-46	193	XP_008028595.1	91 aa protein	GI:636594513	10.1356	8.32667e-17	8.32667e-17	8.32667e-17	1.42063	77.2927	8.32667e-17	8.32667e-17	8.32667e-17	1.54936	78.6322	321.665
164507	Yes	235	2	Yes	N/A	N/A	N/A	N/A	alanine transaminase [Diplodia corticola]	41	217	112	7	25	233	559	767	1.5e-20	109	XP_020126573.1	777 aa protein	GI:1148917018	49.9299	8.32667e-17	1.45761	8.32667e-17	9.75482	99.9794	8.32667e-17	8.32667e-17	8.32667e-17	3.05786	104.339	361.432															164507
164550	Yes	122	6	Yes	N/A	N/A	N/A	N/A	long chronological lifespan protein 2 [Alternaria alternata]	78	118	22	1	4	121	7	120	6.9e-49	202.2	XP_018388287.1	120 aa protein	GI:1070547918	10.0209	8.32667e-17	8.32667e-17	8.32667e-17	8.36567	157.529	8.32667e-17	8.32667e-17	2.96278	8.32667e-17	189.432	821.1
164559	Yes	215	7	Yes	N/A	N/A	N/A	N/A	cell wall protein [Stemphylium lycopersici]	92.4	210	16	0	1	210	1	210	4.7e-109	402.9	KNG49619.1	210 aa protein	GI:909992158	246.88	1.29127	8.57457	6.55721	34.7598	1050.44	1.33789	1.80339	23.4462	60.4	1713.83	5711.36
164586	Yes	112	4	Yes	N/A	N/A	N/A	N/A	hypothetical protein SETTUDRAFT_164586 [Exserohilum turcica Et28A]	100	110	0	0	1	110	1	110	2.2e-57	230.3	XP_008028937.1	110 aa protein	GI:636595197	6.16561	8.32667e-17	8.32667e-17	8.32667e-17	2.80941	42.8905	8.32667e-17	8.32667e-17	1.50011	3.05786	51.2706	135.692
164633	Yes	214	8	Yes	N/A	N/A	N/A	N/A	hypothetical protein COCMIDRAFT_30709 [Bipolaris oryzae ATCC 44560]	65.9	220	57	7	1	212	1	210	4.6e-64	253.4	XP_007693147.1	210 aa protein	GI:627920983	5.13239	8.32667e-17	8.32667e-17	8.32667e-17	4.19837	72.7356	8.32667e-17	8.32667e-17	8.32667e-17	8.32667e-17	117.051	362.602
164784	Yes	122	8	Yes	N/A	N/A	N/A	N/A	hypothetical protein COCC4DRAFT_170205 [Bipolaris maydis ATCC 48331]	76.5	115	25	1	1	115	1	113	2.1e-45	190.7	XP_014078676.1	119 aa protein	GI:928519758	18.6666	8.32667e-17	1.45761	1.67616	2.80941	167.607	8.32667e-17	8.32667e-17	1.50011	8.32667e-17	299.681	794.198
164814	Yes	134	4	Yes	PHI:3221	SP1	Parastagonospora_nodorum	increased_virulence_(hypervirulence)	Asp f 13-like protein [Curvularia lunata]	68.2	129	41	0	1	129	1	129	4.8e-43	183	AAQ87930.1	138 aa protein	GI:37003431	662.329	0.0353364	4.30408	24.4584	133.389	4098.32	1.25767	12.2806	23.4462	84.5439	3238.18	8822.59	164814	Cerato-platanin	Barwin-related endoglucanase
164817	Yes	208	3	Yes	N/A	N/A	N/A	N/A	Cupredoxin [Alternaria alternata]	62.3	207	71	2	1	207	1	200	1.7e-63	251.5	XP_018391529.1	200 aa protein	GI:1070540288	62.3277	8.32667e-17	2.88075	22.831	50.0406	483.102	8.32667e-17	1.80339	45.3931	64.927	419.296	688.931	164817	Cupredoxin
165307	Yes	167	8	Yes	N/A	N/A	N/A	N/A	Extracellular membrane protein, CFEM domain protein [Cordyceps confragosa RCEF 1005]	36.3	146	82	4	5	149	4	139	1.8e-07	65.1	OAA75399.1	206 aa protein	GI:1025688109	85.5639	8.32667e-17	2.88075	9.8119	86.1585	782.861	8.32667e-17	1.80339	43.93	104.161	722.848	1480.78	165307	Extracellular membrane protein, 8-cysteine region, CFEM	Extracellular membrane protein, 8-cysteine region, fungi
165310	Yes	90	2	Yes	N/A	N/A	N/A	N/A	hypothetical protein SETTUDRAFT_165310, partial [Exserohilum turcica Et28A]	100	89	0	0	1	89	1	89	8.1e-47	194.9	XP_008029934.1	89 aa protein	GI:636597191	0.196932	8.32667e-17	8.32667e-17	8.32667e-17	8.32667e-17	1.67203	8.32667e-17	8.32667e-17	8.32667e-17	8.32667e-17	7.70815	28.0853
165528	Yes	206	8	Yes	PHI:4016	CfmB	Aspergillus_fumigatus	unaffected_pathogenicity	CFEM-domain-containing protein [Alternaria alternata]	57.1	205	86	2	1	205	1	203	1.8e-41	178.3	XP_018387687.1	203 aa protein	GI:1070548820	112.535	0.0353364	8.32667e-17	8.32667e-17	11.144	1273.41	1.25767	8.32667e-17	2.96278	8.32667e-17	1459.85	4158.08	165528	Extracellular membrane protein, 8-cysteine region, CFEM	Extracellular membrane protein, 8-cysteine region, fungi												165528
165751	Yes	124	4	Yes	N/A	N/A	N/A	N/A	hypothetical protein IQ06DRAFT_336190 [Stagonospora sp. SRC1lsM3a]	66.9	118	39	0	1	118	1	118	1.2e-40	174.9	OAL00698.1	679 aa protein	GI:1028898443	0.104495	8.32667e-17	8.32667e-17	1.67616	2.80941	313.447	8.32667e-17	8.32667e-17	8.32667e-17	1.54936	815.27	2855.1
165794	Yes	205	3	Yes	N/A	N/A	N/A	N/A	hypothetical protein SETTUDRAFT_165794 [Exserohilum turcica Et28A]	100	204	0	0	1	204	1	204	1.3e-113	417.9	XP_008030791.1	204 aa protein	GI:636598905	12.1313	8.32667e-17	8.32667e-17	8.32667e-17	1.42063	137.572	8.32667e-17	8.32667e-17	8.32667e-17	8.32667e-17	167.719	636.297
165842	Yes	250	2	Yes	N/A	N/A	N/A	N/A	similar to isochorismatase hydrolase [Leptosphaeria maculans JN3]	85.4	247	36	0	1	247	1	247	2.8e-121	443.7	XP_003838122.1	249 aa protein	GI:396468227	5.52275	8.32667e-17	8.32667e-17	8.32667e-17	1.42063	38.9424	8.32667e-17	8.32667e-17	8.32667e-17	8.32667e-17	48.5047	118.147	165842	Isochorismatase hydrolase					165842	catalytic activity	metabolic process
165999	Yes	348	3	Yes	N/A	N/A	N/A	N/A	heme steroid binding protein [Stemphylium lycopersici]	79.7	349	68	3	1	347	1	348	1.3e-145	525	KNG47277.1	348 aa protein	GI:909989772	7.54283	8.32667e-17	1.45761	8.32667e-17	5.58742	144.305	8.32667e-17	8.32667e-17	1.50011	8.32667e-17	182.546	777.823	165999	Cytochrome b5					165999	heme binding	transition metal ion binding						165999
166304	Yes	307	14	Yes	PHI:822	Ip	Zymoseptoria_tritici	chemistry_target:_resistance_to_chemical	mitochondrial succinate dehydrogenase iron-sulfur subunit [Stemphylium lycopersici]	93.1	306	21	0	1	306	1	306	3e-165	590.1	KNG49093.1	306 aa protein	GI:909991625	49.4715	8.32667e-17	1.45761	9.8119	13.9223	983.872	8.32667e-17	3.54902	5.88868	10.6025	1614.85	5151.1	166304	Ferredoxin	Succinate dehydrogenase/fumarate reductase iron-sulphur protein	2Fe-2S ferredoxin, iron-sulphur binding site	4Fe-4S ferredoxin, iron-sulphur binding	Alpha-helical ferredoxin	166304	electron carrier activity | electron transport	iron-sulfur cluster binding	oxidoreductase activity	succinate dehydrogenase (ubiquinone) activity	tricarboxylic acid cycle	166304	Succinate dehydrogenase (ubiquinone).	166304
166495	Yes	221	3	Yes	N/A	N/A	N/A	N/A	copii vesicle coat component erp5 erp6 [Stemphylium lycopersici]	82.7	220	38	0	1	220	1	220	6.3e-101	375.9	KNG52253.1	220 aa protein	GI:909994827	35.4916	8.32667e-17	1.45761	8.32667e-17	11.144	667.675	8.32667e-17	8.32667e-17	8.32667e-17	19.6567	829.22	2353.33	166495	emp24/gp25L/p24	GOLD				166495	integral to membrane	transport						166495
166523	Yes	81	4	Yes	N/A	N/A	N/A	N/A	hypothetical protein SETTUDRAFT_166523 [Exserohilum turcica Et28A]	100	80	0	0	1	80	1	80	4.4e-36	159.1	XP_008031683.1	80 aa protein	GI:636600689	6.32631	8.32667e-17	8.32667e-17	8.32667e-17	1.42063	5.56673	8.32667e-17	8.32667e-17	8.32667e-17	8.32667e-17	9.26702	33.9335
166535	Yes	221	5	Yes	N/A	N/A	N/A	N/A	NADH-quinone oxidoreductase [Alternaria alternata]	95	221	10	1	1	220	1	221	1.8e-119	437.6	XP_018383684.1	221 aa protein	GI:1070556298	27.6529	8.32667e-17	2.88075	3.30288	11.144	640.1	8.32667e-17	8.32667e-17	1.50011	9.09348	956.197	2831.71	166535	NADH ubiquinone oxidoreductase, 20 kDa subunit	NADH dehydrogenase (ubiquinone), 20 kDa subunit				166535	mitochondrial electron transport, NADH to ubiquinone	NADH dehydrogenase (ubiquinone) activity						166535
166577	Yes	273	14	Yes	N/A	N/A	N/A	N/A	glycoside hydrolase family 45 protein [Exserohilum turcica Et28A]	100	272	0	0	1	272	1	272	5.3e-158	565.8	XP_008021405.1	272 aa protein	GI:636580133	9.67681	8.32667e-17	1.45761	8.32667e-17	1.42063	86.809	8.32667e-17	8.32667e-17	8.32667e-17	1.54936	220.417	639.806	166577	Glycoside hydrolase, family 45	Barwin-related endoglucanase				166577	carbohydrate metabolic process	cellulase activity
166582	Yes	191	3	Yes	N/A	N/A	N/A	N/A	hypothetical protein COCCADRAFT_41324 [Bipolaris zeicola 26-R-13]	63.8	196	60	3	1	190	1	191	8e-60	239.2	XP_007717589.1	193 aa protein	GI:628238938	7.35923	8.32667e-17	1.45761	8.32667e-17	2.80941	20.2782	8.32667e-17	8.32667e-17	8.32667e-17	4.56662	26.8319	86.5673
166607	Yes	201	24	Yes	N/A	N/A	N/A	N/A	carbohydrate-binding module family 18 protein [Exserohilum turcica Et28A]	100	200	0	0	1	200	1	200	2.6e-117	430.3	XP_008021443.1	200 aa protein	GI:636580209	76.1687	8.32667e-17	1.45761	3.30288	23.6465	335.241	8.32667e-17	1.80339	13.2042	24.1838	283.766	771.975	166607	Chitin-binding, type 1					166607	chitin binding							166607
166649	Yes	263	3	Yes	N/A	N/A	N/A	N/A	hypothetical protein COCSADRAFT_187967 [Bipolaris sorokiniana ND90Pr]	86.3	262	36	0	1	262	1	262	2.8e-124	453.8	XP_007696887.1	262 aa protein	GI:628062510	23.3663	8.32667e-17	8.32667e-17	8.32667e-17	1.42063	86.9246	8.32667e-17	8.32667e-17	8.32667e-17	3.05786	105.402	299.441	166649	Short-chain dehydrogenase/reductase SDR	Glucose/ribitol dehydrogenase	NAD(P)-binding			166649	3-oxoacyl-[acyl-carrier-protein] reductase activity	binding	catalytic activity	metabolic process	oxidoreductase activity	166649	3-oxoacyl-[acyl-carrier protein] reductase.	166649
166774	Yes	256	2	Yes	N/A	N/A	N/A	N/A	pth2-domain-containing protein [Diplodia corticola]	42.6	263	129	8	1	250	1	254	5.3e-43	183.7	XP_020128063.1	262 aa protein	GI:1148912646	57.4007	8.32667e-17	1.45761	1.67616	22.2573	627.589	8.32667e-17	1.80339	14.6674	24.1838	733.115	2218.82
166793	Yes	222	4	Yes	N/A	N/A	N/A	N/A	gpi anchored protein [Stemphylium lycopersici]	72.4	221	61	0	1	221	1	221	1.7e-82	314.7	KNG50132.1	221 aa protein	GI:909992680	512.038	8.32667e-17	1.45761	1.67616	9.75482	261.252	8.32667e-17	1.80339	2.96278	18.1477	581.104	2069.1
166804	Yes	88	4	Yes	N/A	N/A	N/A	N/A	hypothetical protein SETTUDRAFT_166804 [Exserohilum turcica Et28A]	100	87	0	0	1	87	1	87	2.2e-41	176.8	XP_008021618.1	87 aa protein	GI:636580559	5.01757	8.32667e-17	8.32667e-17	8.32667e-17	8.32667e-17	13.5363	8.32667e-17	8.32667e-17	8.32667e-17	8.32667e-17	17.4364	43.2906
166836	Yes	112	6	Yes	N/A	N/A	N/A	N/A	hypothetical protein COCC4DRAFT_35771 [Bipolaris maydis ATCC 48331]	76.4	110	26	0	1	110	1	110	6.6e-38	165.6	XP_014084800.1	111 aa protein	GI:928532006	0.121574	8.32667e-17	8.32667e-17	8.32667e-17	8.32667e-17	39.7954	8.32667e-17	8.32667e-17	8.32667e-17	8.32667e-17	90.7977	424.593
166860	Yes	255	2	Yes	N/A	N/A	N/A	N/A	fmn-binding split barrel-related protein [Stemphylium lycopersici]	84.6	253	38	1	1	253	1	252	9.1e-128	465.3	KNG44968.1	400 aa protein	GI:909987350	39.617	8.32667e-17	1.45761	8.32667e-17	4.19837	213.759	8.32667e-17	8.32667e-17	8.32667e-17	7.58448	296.187	1008.24	166860	FMN-binding split barrel, related
166864	Yes	73	4	Yes	N/A	N/A	N/A	N/A	hypothetical protein SETTUDRAFT_166864 [Exserohilum turcica Et28A]	100	72	0	0	1	72	1	72	2.9e-34	152.9	XP_008021683.1	72 aa protein	GI:636580689	0.610507	8.32667e-17	8.32667e-17	8.32667e-17	1.42063	4.17129	8.32667e-17	8.32667e-17	8.32667e-17	8.32667e-17	6.63192	10.5406	166864	Aldehyde dehydrogenase, conserved site					166864	metabolic process	oxidoreductase activity
167165	Yes	240	2	Yes	N/A	N/A	N/A	N/A	C protein immunoglobulin-A-binding beta antigen [Pyrenophora tritici-repentis Pt-1C-BFP]	49.5	287	96	10	1	239	1	286	3.7e-38	167.5	XP_001930538.1	286 aa protein	GI:189188398	197.454	1.22207	4.30408	13.0667	106.996	3606.59	0.0405159	8.78774	27.8356	64.927	4333.94	9631.98							167165	DNA-directed RNA polymerase activity	RNA polymerase activity				167165	DNA-directed RNA polymerase.	167165
167311	Yes	316	4	Yes	PHI:257	GAS2	Magnaporthe_oryzae	reduced_virulence	cell surface protein (Mas1) [Pyrenophora tritici-repentis Pt-1C-BFP]	77.4	332	53	4	1	311	1	331	2.7e-113	417.5	XP_001940195.1	336 aa protein	GI:189207723	385.944	8.32667e-17	2.88075	1.67616	2.80941	89.2014	8.32667e-17	8.32667e-17	1.50011	6.07552	86.8486	291.254															167311
167376	Yes	332	3	Yes	N/A	N/A	N/A	N/A	mitochondrial 54s ribosomal protein 10 18 [Stemphylium lycopersici]	89.4	331	35	0	1	331	1	331	4.3e-162	579.7	KNG45537.1	331 aa protein	GI:909987951	23.1371	8.32667e-17	8.32667e-17	1.67616	5.58742	360.189	8.32667e-17	8.32667e-17	4.42566	4.56662	479.281	1645.69	167376	Ribosomal protein L15	Ribosomal protein L15, bacterial-type				167376	intracellular	large ribosomal subunit	ribosome	structural constituent of ribosome	translation			167376
167609	Yes	196	4	Yes	N/A	N/A	N/A	N/A	cell wall protein [Stemphylium lycopersici]	48.7	193	98	1	1	193	1	192	1.3e-44	188.7	KNG47560.1	194 aa protein	GI:909990056	48.4861	8.32667e-17	4.30408	9.8119	65.3213	3631.93	8.32667e-17	3.54902	1.50011	27.2018	4428.81	14915.2
167845	Yes	160	8	Yes	N/A	N/A	N/A	N/A	gpi anchored protein [Stemphylium lycopersici]	48.7	187	68	4	1	159	1	187	3.1e-33	150.6	KNG48362.1	187 aa protein	GI:909990882	493.615	0.0353364	7.15104	1.67616	27.814	1750.57	1.25767	1.80339	2.96278	19.6567	2432.79	7332.47
167905	Yes	292	4	Yes	N/A	N/A	N/A	N/A	glycoside hydrolase family 61 protein [Exserohilum turcica Et28A]	100	291	0	0	1	291	1	291	7.4e-174	618.6	XP_008023212.1	291 aa protein	GI:636583747	31.664	8.32667e-17	8.32667e-17	8.32667e-17	13.9223	294.097	8.32667e-17	8.32667e-17	1.50011	1.54936	264.644	581.324	167905	Glycoside hydrolase, family 61
167914	Yes	161	3	Yes	N/A	N/A	N/A	N/A	hypothetical protein SETTUDRAFT_167914 [Exserohilum turcica Et28A]	100	160	0	0	1	160	1	160	3.1e-89	336.7	XP_008023222.1	160 aa protein	GI:636583767	0.300557	8.32667e-17	8.32667e-17	8.32667e-17	8.32667e-17	2.96466	8.32667e-17	8.32667e-17	8.32667e-17	8.32667e-17	7.80915	31.5942
167927	Yes	73	2	Yes	N/A	N/A	N/A	N/A	hypothetical protein SETTUDRAFT_167927 [Exserohilum turcica Et28A]	100	72	0	0	1	72	1	72	7.8e-32	144.8	XP_008023231.1	72 aa protein	GI:636583785	0.279302	8.32667e-17	8.32667e-17	8.32667e-17	8.32667e-17	1.50189	8.32667e-17	8.32667e-17	8.32667e-17	8.32667e-17	3.90939	11.7103
168090	Yes	329	10	Yes	PHI:811	MGG_10510	Magnaporthe_oryzae	reduced_virulence	hypothetical protein SETTUDRAFT_168090 [Exserohilum turcica Et28A]	100	328	0	0	1	328	1	328	2.8e-198	699.9	XP_008023512.1	328 aa protein	GI:636584347	4.67307	8.32667e-17	8.32667e-17	1.67616	2.80941	144.159	8.32667e-17	8.32667e-17	8.32667e-17	8.32667e-17	169.156	541.556	168090	Ribonuclease T2					168090	endoribonuclease activity	ribonuclease T2 activity	RNA binding			168090	Ribonuclease T2.	168090
168134	Yes	133	2	Yes	N/A	N/A	N/A	N/A	similar to An14g02980 [Aspergillus kawachii IFO 4308]	38.5	122	70	3	8	129	6	122	4.5e-09	70.1	GAA87007.1	124 aa protein	GI:358370396	2.0076	8.32667e-17	8.32667e-17	8.32667e-17	8.32667e-17	20.6197	8.32667e-17	8.32667e-17	8.32667e-17	8.32667e-17	37.2546	155.576
168153	Yes	193	8	Yes	N/A	N/A	N/A	N/A	hypothetical protein COCSADRAFT_187831 [Bipolaris sorokiniana ND90Pr]	66	197	55	4	1	192	1	190	1.6e-47	198.4	XP_007696733.1	190 aa protein	GI:628062033	145.233	1.29127	8.57457	9.8119	55.5972	1365.2	1.33789	7.04137	17.5937	43.801	1501.98	3236.4															168153
168169	Yes	271	3	Yes	N/A	N/A	N/A	N/A	glycoside hydrolase family 128 protein [Exserohilum turcica Et28A]	100	270	0	0	1	270	1	270	5.6e-160	572.4	XP_008023589.1	270 aa protein	GI:636584501	8.69022	8.32667e-17	1.45761	1.67616	44.4839	432.904	8.32667e-17	8.32667e-17	16.1305	60.4	450.051	1335.74	168169	Glycoside hydrolase, catalytic core
168373	Yes	255	6	Yes	N/A	N/A	N/A	N/A	cysteine-rich secretory protein family domain-containing protein [Pochonia chlamydosporia 170]	46.7	180	87	2	82	254	45	222	1.4e-30	142.5	XP_018137274.1	222 aa protein	GI:1069542241	145.05	8.32667e-17	4.30408	3.30288	50.0406	821.609	8.32667e-17	1.80339	7.35175	37.7649	802.701	1824.65	168373	SCP-like extracellular													168373
168374	Yes	193	8	Yes	N/A	N/A	N/A	N/A	bys1 domain-containing protein [Stemphylium lycopersici]	62.5	192	72	0	1	192	1	192	1.6e-68	268.1	KNG51124.1	192 aa protein	GI:909993688	6.87723	2.41648	1.45761	4.92996	22.2573	1238.91	0.0795823	8.32667e-17	13.2042	36.2559	1500.38	4614.24
168385	Yes	161	5	Yes	N/A	N/A	N/A	N/A	hypothetical protein SETTUDRAFT_168385 [Exserohilum turcica Et28A]	100	160	0	0	1	160	1	160	1.9e-86	327.4	XP_008023912.1	160 aa protein	GI:636585147	2.62819	8.32667e-17	8.32667e-17	8.32667e-17	1.42063	27.9081	8.32667e-17	8.32667e-17	8.32667e-17	8.32667e-17	25.8769	92.4154
168393	Yes	222	4	Yes	N/A	N/A	N/A	N/A	hypothetical protein SETTUDRAFT_168393 [Exserohilum turcica Et28A]	100	221	0	0	1	221	1	221	3.7e-117	429.9	XP_008023921.1	221 aa protein	GI:636585165	2.26043	8.32667e-17	8.32667e-17	8.32667e-17	1.42063	25.5869	8.32667e-17	8.32667e-17	8.32667e-17	8.32667e-17	32.2778	83.0583
168417	Yes	147	4	Yes	N/A	N/A	N/A	N/A	hypothetical protein COCCADRAFT_106336 [Bipolaris zeicola 26-R-13]	69.2	146	45	0	1	146	1	146	4e-51	209.9	XP_007716192.1	146 aa protein	GI:628229444	132.103	8.32667e-17	8.32667e-17	1.67616	172.285	367.609	8.32667e-17	8.32667e-17	32.225	356.16	203.289	385.995
168424	Yes	323	3	Yes	N/A	N/A	N/A	N/A	glycoside hydrolase family 17 protein [Exserohilum turcica Et28A]	100	322	0	0	1	322	1	322	8.7e-184	651.7	XP_008023966.1	322 aa protein	GI:636585255	50.2966	8.32667e-17	2.88075	1.67616	11.144	931.922	8.32667e-17	8.32667e-17	8.32667e-17	1.54936	830.042	2743.98	168424	Glycoside hydrolase, family 17	Glycoside hydrolase, catalytic core				168424	carbohydrate metabolic process	glucan 1,3-beta-glucosidase activity	hydrolase activity, hydrolyzing O-glycosyl compounds			168424	Glucan 1,3-beta-glucosidase.
168619	Yes	206	3	Yes	N/A	N/A	N/A	N/A	chrd superfamily protein [Stemphylium lycopersici]	78.4	208	42	1	1	205	1	208	8.2e-87	328.9	KNG50960.1	208 aa protein	GI:909993519	5.33906	8.32667e-17	1.45761	1.67616	1.42063	82.01	8.32667e-17	8.32667e-17	8.32667e-17	3.05786	126.603	387.164	168619	CHRD
168789	Yes	193	7	Yes	N/A	N/A	N/A	N/A	hypothetical protein TW65_01094 [Stemphylium lycopersici]	66.1	192	65	0	1	192	1	192	4.6e-63	250	KNG51697.1	193 aa protein	GI:909994267	15.7776	8.32667e-17	1.45761	9.8119	2.80941	21.9785	8.32667e-17	8.32667e-17	4.42566	4.56662	39.9332	60.8352	168789	Protein kinase ATP binding, conserved site					168789	ATP binding	protein amino acid phosphorylation	protein kinase activity
168877	Yes	155	3	Yes	N/A	N/A	N/A	N/A	hypothetical protein SETTUDRAFT_168877 [Exserohilum turcica Et28A]	100	154	0	0	1	154	1	154	9.3e-75	288.5	XP_008024611.1	154 aa protein	GI:636586545	2.44431	8.32667e-17	8.32667e-17	8.32667e-17	8.32667e-17	68.4493	8.32667e-17	8.32667e-17	8.32667e-17	8.32667e-17	93.003	264.352
168886	Yes	218	6	Yes	N/A	N/A	N/A	N/A	hypothetical protein SNOG_06015 [Parastagonospora nodorum SN15]	36.9	214	111	5	4	215	3	194	4.3e-25	124	XP_001796403.1	199 aa protein	GI:169605965	52.7716	8.32667e-17	4.30408	122.099	479.286	863.693	8.32667e-17	8.78774	269.248	734.913	370.577	702.966
168924	Yes	115	6	Yes	N/A	N/A	N/A	N/A	hypothetical protein COCMIDRAFT_93873 [Bipolaris oryzae ATCC 44560]	63.2	114	38	1	1	114	1	110	8.2e-36	158.7	XP_007687425.1	110 aa protein	GI:627832970	7.08381	8.32667e-17	8.32667e-17	1.67616	18.0898	445.845	8.32667e-17	1.80339	8.32667e-17	1.54936	729.573	2436.37
169010	Yes	262	3	Yes	N/A	N/A	N/A	N/A	carbohydrate esterase family 3 protein [Exserohilum turcica Et28A]	100	261	0	0	1	261	1	261	1.6e-140	507.7	XP_008024811.1	261 aa protein	GI:636586945	55.8195	8.32667e-17	8.32667e-17	8.32667e-17	8.32667e-17	28.5545	8.32667e-17	8.32667e-17	1.50011	8.32667e-17	45.4698	111.13	169010	Esterase, SGNH hydrolase-type
169069	Yes	126	3	Yes	N/A	N/A	N/A	N/A	alpha-mannosyltransferase [Colletotrichum tofieldiae]	45.4	108	49	2	1	101	12	116	6.3e-13	82.8	KZL73766.1	124 aa protein	GI:1020438194	10.9615	8.32667e-17	8.32667e-17	3.30288	8.32667e-17	157.886	8.32667e-17	8.32667e-17	1.50011	3.05786	228.328	697.118
169129	Yes	217	6	Yes	N/A	N/A	N/A	N/A	hypothetical protein TW65_01540 [Stemphylium lycopersici]	80.4	219	40	1	1	216	1	219	2.6e-91	344	KNG51211.1	219 aa protein	GI:909993776	61.686	8.32667e-17	8.32667e-17	8.32667e-17	4.19837	429.331	8.32667e-17	8.32667e-17	1.50011	3.05786	541.77	2145.13
169151	Yes	304	5	Yes	N/A	N/A	N/A	N/A	ATP synthase F1 gamma [Pyrenochaeta sp. DS3sAY3a]	92.4	303	23	0	1	303	1	303	2.5e-148	533.9	OAL56081.1	303 aa protein	GI:1029191522	126.673	1.22207	9.99812	11.4393	63.9321	2889.1	0.0405159	5.2951	14.6674	51.346	3922.83	11965.4	169151	ATPase, F1 complex, gamma subunit					169151	ATP synthesis coupled proton transport	hydrogen ion transporting ATP synthase activity, rotational mechanism	hydrogen-transporting two-sector ATPase activity	membrane	proton-transporting ATP synthase complex	169151	H(+)-transporting two-sector ATPase.	169151
169429	Yes	298	2	Yes	N/A	N/A	N/A	N/A	mannosylphosphate transferase [Stemphylium lycopersici]	81.5	302	51	1	1	297	1	302	3.1e-143	516.9	KNG50358.1	303 aa protein	GI:909992908	2.26043	8.32667e-17	8.32667e-17	1.67616	5.58742	218.601	8.32667e-17	8.32667e-17	1.50011	1.54936	238.448	771.975
169551	Yes	201	2	Yes	PHI:6093	FgVps29	Fusarium_graminearum	reduced_virulence	retrograde transporter [Pyrenophora tritici-repentis Pt-1C-BFP]	98	200	4	0	1	200	1	200	8e-111	408.7	XP_001934472.1	200 aa protein	GI:189196268	20.2486	8.32667e-17	8.32667e-17	1.67616	8.32667e-17	186.916	8.32667e-17	8.32667e-17	1.50011	3.05786	234.069	570.797	169551	Metallophosphoesterase	Protein of unknown function UPF0025				169551	hydrolase activity							169551
170091	Yes	311	6	Yes	N/A	N/A	N/A	N/A	mitochondrial carrier [Alternaria alternata]	91.9	310	25	0	1	310	1	310	3.9e-165	589.7	XP_018388712.1	310 aa protein	GI:1070546314	17.0617	12.6017	25.6573	14.6941	34.7598	195.309	10.6466	19.2663	16.1305	30.2199	300.019	803.555	170091	Adenine nucleotide translocator 1	Mitochondrial substrate carrier				170091	binding	membrane	mitochondrial inner membrane	transport	transporter activity			170091
172283	Yes	336	3	Yes	N/A	N/A	N/A	N/A	glycoside hydrolase family 128 protein [Exserohilum turcica Et28A]	100	335	0	0	1	335	1	335	7.9e-196	691.8	XP_008027812.1	335 aa protein	GI:636592947	3.17977	8.32667e-17	8.32667e-17	8.32667e-17	12.5331	869.51	8.32667e-17	8.32667e-17	1.50011	3.05786	835.281	2397.77	172283	Glycoside hydrolase, catalytic core
172669	Yes	130	4	Yes	N/A	N/A	N/A	N/A	hypothetical protein COCMIDRAFT_35649 [Bipolaris oryzae ATCC 44560]	89.2	130	13	1	1	129	1	130	1.3e-61	244.6	XP_007686713.1	130 aa protein	GI:627830749	8.32667e-17	8.32667e-17	8.32667e-17	8.32667e-17	8.32667e-17	7.22059	8.32667e-17	8.32667e-17	8.32667e-17	8.32667e-17	18.3292	113.469
174004	Yes	280	9	Yes	PHI:2043	XYL-6	Magnaporthe_oryzae	unaffected_pathogenicity	carbohydrate-binding module family 1 protein [Exserohilum turcica Et28A]	100	279	0	0	1	279	1	279	1.2e-157	564.7	XP_008030587.1	279 aa protein	GI:636598497	3.59338	8.32667e-17	8.32667e-17	8.32667e-17	1.42063	90.9738	8.32667e-17	8.32667e-17	8.32667e-17	8.32667e-17	113.475	240.96	174004	Cellulose-binding region, fungal	F-actin capping protein, beta subunit				174004	actin binding | actin cytoskeleton organization and biogenesis | F-actin capping protein complex	carbohydrate metabolic process	cellulose binding	extracellular region	hydrolase activity, hydrolyzing O-glycosyl compounds
174473	Yes	213	12	Yes	N/A	N/A	N/A	N/A	biotrophy-associated secreted protein 2 [Cladophialophora carrionii]	49	198	71	2	7	201	13	183	1.2e-37	165.6	OCT54266.1	325 aa protein	GI:1050189638	2.51326	8.32667e-17	8.32667e-17	8.32667e-17	8.32667e-17	5.27973	8.32667e-17	8.32667e-17	8.32667e-17	8.32667e-17	4.17154	19.8978															174473
174636	Yes	331	5	Yes	G4NBN8	endo-1_4-beta-xylanase_precursor_[GH10_family]	Magnaporthe_oryzae	reduced_virulence	glycoside hydrolase family 10 protein [Exserohilum turcica Et28A]	100	330	0	0	1	330	1	330	1.4e-189	671	XP_008031550.1	330 aa protein	GI:636600423	4.69604	8.32667e-17	8.32667e-17	8.32667e-17	1.42063	58.0719	8.32667e-17	8.32667e-17	8.32667e-17	6.07552	95.3731	319.325	174636	Glycoside hydrolase, family 10	Glycoside hydrolase, catalytic core				174636	carbohydrate metabolic process	hydrolase activity, hydrolyzing O-glycosyl compounds
177420	Yes	328	4	Yes	PHI:4989	Ppt1	Bipolaris_oryzae	reduced_virulence	palmitoyl-protein thioesterase 1 precursor, partial [Alternaria alternata]	87.8	327	40	0	1	327	21	347	7e-173	615.5	XP_018384734.1	347 aa protein	GI:1070553816	12.4524	8.32667e-17	8.32667e-17	8.32667e-17	5.58742	190.56	8.32667e-17	8.32667e-17	8.32667e-17	1.54936	200.57	718.172	177420	Palmitoyl protein thioesterase					177420	palmitoyl-(protein) hydrolase activity	protein modification process				177420	Palmitoyl-protein hydrolase.	177420
177551	Yes	234	4	Yes	PHI:3378	Plegl1	Pyrenochaeta_lycopersici	unaffected_pathogenicity	glycoside hydrolase family 61 protein [Exserohilum turcica Et28A]	100	233	0	0	1	233	1	233	4.4e-129	469.5	XP_008026441.1	233 aa protein	GI:636590205	1.24962	0.0353364	1.45761	1.67616	11.144	1018.31	1.25767	1.80339	8.32667e-17	8.32667e-17	842.421	2200.1	177551	Glycoside hydrolase, family 61
177800	Yes	211	6	Yes	N/A	N/A	N/A	N/A	PR-1-like protein [Alternaria alternata]	78.4	208	45	0	1	208	1	208	1.1e-99	371.7	XP_018388239.1	210 aa protein	GI:1070547822	3.04188	8.32667e-17	8.32667e-17	8.32667e-17	8.32667e-17	21.8245	8.32667e-17	8.32667e-17	8.32667e-17	8.32667e-17	34.7067	102.942	177800	Allergen V5/Tpx-1 related	Ves allergen	SCP-like extracellular			177800	extracellular region							177800
178168	Yes	346	5	Yes	PHI:2836	RED3	Cochliobolus_heterostrophus	reduced_virulence	short chain dehydrogenase reductase 3 [Stemphylium lycopersici]	69.6	359	85	3	1	339	1	355	1.7e-140	508.1	KNG49811.1	356 aa protein	GI:909992355	6.41814	8.32667e-17	8.32667e-17	8.32667e-17	1.42063	92.3224	8.32667e-17	8.32667e-17	8.32667e-17	8.32667e-17	116.167	383.655	178168	Short-chain dehydrogenase/reductase SDR	Glucose/ribitol dehydrogenase	NAD(P)-binding			178168	binding	catalytic activity	metabolic process	oxidoreductase activity				178168
179246	Yes	192	6	Yes	N/A	N/A	N/A	N/A	hypothetical protein SETTUDRAFT_179246 [Exserohilum turcica Et28A]	100	191	0	0	1	191	1	191	3.3e-106	393.3	XP_008027154.1	191 aa protein	GI:636591631	2.83504	8.32667e-17	8.32667e-17	8.32667e-17	8.32667e-17	28.843	8.32667e-17	8.32667e-17	8.32667e-17	8.32667e-17	18.1305	49.1388
179623	Yes	229	4	Yes	N/A	N/A	N/A	N/A	RmlC-like cupin, partial [Alternaria alternata]	77.6	205	46	0	23	227	1	205	1.3e-85	325.1	XP_018380275.1	205 aa protein	GI:1070562968	2.19147	8.32667e-17	8.32667e-17	8.32667e-17	8.32667e-17	11.0471	8.32667e-17	8.32667e-17	8.32667e-17	8.32667e-17	18.5767	36.2727	179623	Cupin 1	Cupin, RmlC-type				179623	nutrient reservoir activity
181218	Yes	133	3	Yes	N/A	N/A	N/A	N/A	hypothetical protein TW65_01318 [Stemphylium lycopersici]	37.2	129	70	2	1	129	1	118	8.1e-11	75.9	KNG51303.1	212 aa protein	GI:909993869	1.13498	8.32667e-17	8.32667e-17	8.32667e-17	8.32667e-17	9.96112	8.32667e-17	8.32667e-17	8.32667e-17	8.32667e-17	23.6649	58.4959
181799	Yes	341	8	Yes	C0NFK7	Eng1	Histoplasma_capsulatum	reduced_virulence	glycoside hydrolase family 16 protein [Exserohilum turcica Et28A]	100	340	0	0	1	340	1	340	1.7e-201	710.7	XP_008031048.1	340 aa protein	GI:636599419	9.28678	8.32667e-17	1.45761	8.32667e-17	8.32667e-17	45.2062	8.32667e-17	8.32667e-17	8.32667e-17	8.32667e-17	42.1609	133.353	181799	Concanavalin A-like lectin/glucanase
182176	Yes	247	7	Yes	N/A	N/A	N/A	N/A	serine-threonine rich protein [Stemphylium lycopersici]	69.4	252	70	3	1	246	1	251	5.4e-85	323.2	KNG52243.1	251 aa protein	GI:909994817	12.3607	8.32667e-17	8.32667e-17	8.32667e-17	1.42063	59.3081	8.32667e-17	8.32667e-17	8.32667e-17	8.32667e-17	91.4261	173.121	182176	Cupredoxin
183058	Yes	127	4	Yes	N/A	N/A	N/A	N/A	hypothetical protein SETTUDRAFT_183058 [Exserohilum turcica Et28A]	100	126	0	0	1	126	1	126	7.1e-65	255.4	XP_008022645.1	126 aa protein	GI:636582613	0.343618	8.32667e-17	8.32667e-17	8.32667e-17	8.32667e-17	10.9937	8.32667e-17	8.32667e-17	8.32667e-17	8.32667e-17	17.2881	56.1566
183172	Yes	209	6	Yes	N/A	N/A	N/A	N/A	hypothetical protein TW65_05585 [Stemphylium lycopersici]	51.7	209	89	5	2	208	3	201	4.5e-40	173.7	KNG47548.1	201 aa protein	GI:909990044	3.27169	8.32667e-17	8.32667e-17	8.32667e-17	8.32667e-17	6.83124	8.32667e-17	8.32667e-17	8.32667e-17	1.54936	9.35213	22.237	183172	Galactose-binding like
184152	Yes	109	6	Yes	N/A	N/A	N/A	N/A	biotrophy-associated secreted protein 2 [Phialocephala scopiformis]	72.3	101	25	2	1	101	2	99	2.3e-27	130.6	XP_018072866.1	99 aa protein	GI:1069173882	2.76609	8.32667e-17	8.32667e-17	8.32667e-17	8.32667e-17	58.9545	8.32667e-17	8.32667e-17	8.32667e-17	8.32667e-17	72.8681	145.049
184918	Yes	348	5	Yes	N/A	N/A	N/A	N/A	D-amino-acid oxidase, partial [Fusarium oxysporum f. sp. cubense race 1]	80.8	328	63	0	4	331	1	328	2.7e-162	580.5	ENH75675.1	339 aa protein	GI:477523684	0.365377	8.32667e-17	8.32667e-17	8.32667e-17	2.80941	79.2291	8.32667e-17	8.32667e-17	8.32667e-17	8.32667e-17	114.545	316.986	184918	FAD dependent oxidoreductase	D-amino acid oxidase, conserved site				184918	aspartate oxidase activity	D-amino-acid oxidase activity	D-aspartate oxidase activity	oxidoreductase activity		184918	D-aspartate oxidase.	184918
[truncated: 1 more columns]
