# Supplementary material for: Time-Course RNAseq Reveals Exserohilum turcicum Effectors and Pathogenicity Determinants
Source: Front Microbiol. 2020 Mar 20;11:360. doi: 10.3389/fmicb.2020.00360 (PMC7099616; doi:10.3389/fmicb.2020.00360)
Supplement: Supplementary file 8 [file Table_8.XLSX]

## Sheet: 8A
Supplementary Table 8A List of secreted in xylem (SIX) proteins identified from the NCBI database. The NCBI database was queried using the keywords "Secreted in xylem SIX" and manually curated to remove proteins not annotated as secreted in xylem.
Gene name	Species	Length	Accession number	GI number
secreted in xylem 1	Fusarium oxysporum	284 aa protein	AIP90467.1	GI:686025163
secreted in xylem 1	Fusarium oxysporum	284 aa protein	AIP90468.1	GI:686025165
secreted in xylem 1	Fusarium oxysporum	284 aa protein	AIP90469.1	GI:686025167
secreted in xylem 1	Fusarium oxysporum f. sp. cubense	210 aa protein	ALQ80802.1	GI:959098837
secreted in xylem 1	Fusarium oxysporum f. sp. cubense	271 aa protein	ARR28597.1	GI:1192790580
secreted in xylem 1	Fusarium oxysporum f. sp. cubense	277 aa protein	ARR28590.1	GI:1192790566
secreted in xylem 1	Fusarium oxysporum f. sp. cubense	277 aa protein	ARR28591.1	GI:1192790568
secreted in xylem 1	Fusarium oxysporum f. sp. cubense	277 aa protein	ARR28592.1	GI:1192790570
secreted in xylem 1	Fusarium oxysporum f. sp. cubense	277 aa protein	ARR28593.1	GI:1192790572
secreted in xylem 1	Fusarium oxysporum f. sp. cubense	277 aa protein	ARR28594.1	GI:1192790574
secreted in xylem 1	Fusarium oxysporum f. sp. cubense	277 aa protein	ARR28595.1	GI:1192790576
secreted in xylem 1	Fusarium oxysporum f. sp. cubense	277 aa protein	ARR28596.1	GI:1192790578
secreted in xylem 1	Fusarium oxysporum f. sp. cubense	279 aa protein	ARR28598.1	GI:1192790582
secreted in xylem 1	Fusarium oxysporum f. sp. fragariae	279 aa protein	ARR28619.1	GI:1192790630
secreted in xylem 1	Fusarium oxysporum f. sp. fragariae	279 aa protein	ARR28620.1	GI:1192790632
secreted in xylem 1	Fusarium oxysporum f. sp. fragariae	280 aa protein	ARR28621.1	GI:1192790634
secreted in xylem 1	Fusarium oxysporum f. sp. lycopersici	284 aa protein	ACY39281.1	GI:262234628
secreted in xylem 1	Fusarium oxysporum f. sp. medicaginis	279 aa protein	ARR28624.1	GI:1192790640
secreted in xylem 1	Fusarium oxysporum f. sp. medicaginis	280 aa protein	ARR28623.1	GI:1192790638
secreted in xylem 1 protein	Fusarium oxysporum f. sp. lycopersici	284 aa protein	CAE55866.1	GI:38520867
secreted in xylem 1 protein	Fusarium oxysporum f. sp. lycopersici	284 aa protein	CAE55870.1	GI:38520872
secreted in xylem 1 protein	Plant binary expression vector pCaS1	284 aa protein	AJW67224.1	GI:770112283
secreted in xylem 1 protein	Ustilaginoidea virens	251 aa protein	KDB12734.1	GI:632912991
secreted in xylem 1 protein	Ustilaginoidea virens	251 aa protein	KDB13866.1	GI:632914204
secreted in xylem 1 protein	Ustilaginoidea virens	273 aa protein	KDB14258.1	GI:632914623
secreted in xylem 1 protein	Ustilaginoidea virens	253 aa protein	KDB14929.1	GI:632915336
secreted in xylem 1 protein	Ustilaginoidea virens	258 aa protein	KDB15607.1	GI:632916048
secreted in xylem 1 protein	Ustilaginoidea virens	312 aa protein	KDB17007.1	GI:632917530
secreted in xylem 1 protein	Ustilaginoidea virens	221 aa protein	KDB17427.1	GI:632917974
secreted in xylem 1 protein, partial	Fusarium oxysporum f. sp. canariensis	67 aa protein	QBL54181.1	GI:1590450853
secreted in xylem 1 protein, partial	Fusarium oxysporum f. sp. canariensis	67 aa protein	QBL54182.1	GI:1590450855
secreted in xylem 1 protein, partial	Fusarium oxysporum f. sp. canariensis	67 aa protein	QBL54183.1	GI:1590450857
secreted in xylem 1 protein, partial	Fusarium oxysporum f. sp. canariensis	67 aa protein	QBL54184.1	GI:1590450859
secreted in xylem 1 protein, partial	Fusarium oxysporum f. sp. canariensis	67 aa protein	QBL54185.1	GI:1590450861
secreted in xylem 1 protein, partial	Fusarium oxysporum f. sp. canariensis	67 aa protein	QBL54186.1	GI:1590450863
secreted in xylem 1 protein, partial	Fusarium oxysporum f. sp. canariensis	67 aa protein	QBL54187.1	GI:1590450865
secreted in xylem 1 protein, partial	Fusarium oxysporum f. sp. canariensis	67 aa protein	QBL54188.1	GI:1590450867
secreted in xylem 1 protein, partial	Fusarium oxysporum f. sp. canariensis	67 aa protein	QBL54189.1	GI:1590450869
secreted in xylem 1 protein, partial	Fusarium oxysporum f. sp. canariensis	67 aa protein	QBL54190.1	GI:1590450871
secreted in xylem 1 protein, partial	Fusarium oxysporum f. sp. canariensis	67 aa protein	QBL54191.1	GI:1590450873
secreted in xylem 1 protein, partial	Fusarium oxysporum f. sp. canariensis	67 aa protein	QBL54192.1	GI:1590450875
secreted in xylem 1 protein, partial	Fusarium oxysporum f. sp. canariensis	67 aa protein	QBL54193.1	GI:1590450877
secreted in xylem 1 protein, partial	Fusarium oxysporum f. sp. canariensis	67 aa protein	QBL54194.1	GI:1590450879
secreted in xylem 1 protein, partial	Fusarium oxysporum f. sp. canariensis	67 aa protein	QBL54195.1	GI:1590450881
secreted in xylem 1 protein, partial	Fusarium oxysporum f. sp. canariensis	67 aa protein	QBL54196.1	GI:1590450883
secreted in xylem 1 protein, partial	Fusarium oxysporum f. sp. canariensis	67 aa protein	QBL54197.1	GI:1590450885
secreted in xylem 1 protein, partial	Fusarium oxysporum f. sp. canariensis	67 aa protein	QBL54198.1	GI:1590450887
secreted in xylem 1 protein, partial	Fusarium oxysporum f. sp. canariensis	67 aa protein	QBL54199.1	GI:1590450889
secreted in xylem 1 protein, partial	Fusarium oxysporum f. sp. canariensis	67 aa protein	QBL54200.1	GI:1590450891
secreted in xylem 1 protein, partial	Fusarium oxysporum f. sp. canariensis	67 aa protein	QBL54201.1	GI:1590450893
secreted in xylem 1 protein, partial	Fusarium oxysporum f. sp. canariensis	67 aa protein	QBL54202.1	GI:1590450895
secreted in xylem 1 protein, partial	Fusarium oxysporum f. sp. canariensis	67 aa protein	QBL54203.1	GI:1590450897
secreted in xylem 1 protein, partial	Fusarium oxysporum f. sp. canariensis	67 aa protein	QBL54204.1	GI:1590450899
secreted in xylem 1 protein, partial	Fusarium oxysporum f. sp. canariensis	67 aa protein	QBL54205.1	GI:1590450901
secreted in xylem 1 protein, partial	Fusarium oxysporum f. sp. canariensis	67 aa protein	QBL54206.1	GI:1590450903
secreted in xylem 1 protein, partial	Fusarium oxysporum f. sp. canariensis	67 aa protein	QBL54207.1	GI:1590450905
secreted in xylem 1 protein, partial	Fusarium oxysporum f. sp. canariensis	67 aa protein	QBL54208.1	GI:1590450907
Secreted in xylem 1 protein, partial	Fusarium oxysporum f. sp. lycopersici	47 aa protein	ACN39564.1	GI:224181624
Secreted in xylem 1 protein, partial	Fusarium oxysporum f. sp. lycopersici	47 aa protein	ACN39565.1	GI:224181626
secreted in xylem 1-like protein, partial	Fusarium oxysporum f. sp. cubense	69 aa protein	AFV31409.1	GI:409194155
secreted in xylem 1-like protein, partial	Fusarium oxysporum f. sp. cubense	69 aa protein	AFV31410.1	GI:409194157
secreted in xylem 1-like protein, partial	Fusarium oxysporum f. sp. cubense	69 aa protein	AFV31411.1	GI:409194159
secreted in xylem 1-like protein, partial	Fusarium oxysporum f. sp. cubense	69 aa protein	AFV31412.1	GI:409194161
secreted in xylem 1-like protein, partial	Fusarium oxysporum f. sp. cubense	69 aa protein	AFV31413.1	GI:409194163
secreted in xylem 1-like protein, partial	Fusarium oxysporum f. sp. cubense	69 aa protein	AFV31414.1	GI:409194165
secreted in xylem 1-like protein, partial	Fusarium oxysporum f. sp. cubense	69 aa protein	AFV31415.1	GI:409194167
secreted in xylem 1-like protein, partial	Fusarium oxysporum f. sp. cubense	69 aa protein	AFV31416.1	GI:409194169
secreted in xylem 1, partial	Fusarium foetens	69 aa protein	AIY35166.1	GI:725828698
secreted in xylem 1, partial	Fusarium oxysporum	68 aa protein	ALI88771.1	GI:937630372
secreted in xylem 1, partial	Fusarium oxysporum f. sp. canariensis	67 aa protein	AIY35143.1	GI:725828652
secreted in xylem 1, partial	Fusarium oxysporum f. sp. canariensis	67 aa protein	AIY35144.1	GI:725828654
secreted in xylem 1, partial	Fusarium oxysporum f. sp. canariensis	67 aa protein	AIY35145.1	GI:725828656
secreted in xylem 1, partial	Fusarium oxysporum f. sp. canariensis	67 aa protein	AIY35147.1	GI:725828660
secreted in xylem 1, partial	Fusarium oxysporum f. sp. canariensis	67 aa protein	AIY35148.1	GI:725828662
secreted in xylem 1, partial	Fusarium oxysporum f. sp. canariensis	67 aa protein	AIY35151.1	GI:725828668
secreted in xylem 1, partial	Fusarium oxysporum f. sp. canariensis	67 aa protein	AIY35152.1	GI:725828670
secreted in xylem 1, partial	Fusarium oxysporum f. sp. canariensis	67 aa protein	AIY35153.1	GI:725828672
secreted in xylem 1, partial	Fusarium oxysporum f. sp. canariensis	67 aa protein	AIY35155.1	GI:725828676
secreted in xylem 1, partial	Fusarium oxysporum f. sp. canariensis	67 aa protein	AIY35156.1	GI:725828678
secreted in xylem 1, partial	Fusarium oxysporum f. sp. canariensis	67 aa protein	AIY35159.1	GI:725828684
secreted in xylem 1, partial	Fusarium oxysporum f. sp. canariensis	67 aa protein	AIY35160.1	GI:725828686
secreted in xylem 1, partial	Fusarium oxysporum f. sp. canariensis	67 aa protein	AIY35161.1	GI:725828688
secreted in xylem 1, partial	Fusarium oxysporum f. sp. canariensis	67 aa protein	AIY35162.1	GI:725828690
secreted in xylem 1, partial	Fusarium oxysporum f. sp. canariensis	67 aa protein	AIY35163.1	GI:725828692
secreted in xylem 1, partial	Fusarium oxysporum f. sp. canariensis	67 aa protein	AIY35164.1	GI:725828694
secreted in xylem 1, partial	Fusarium oxysporum f. sp. canariensis	67 aa protein	AIY35169.1	GI:725828704
secreted in xylem 1, partial	Fusarium oxysporum f. sp. canariensis	67 aa protein	ALI88774.1	GI:937630379
secreted in xylem 1, partial	Fusarium oxysporum f. sp. canariensis	81 aa protein	QBQ34254.1	GI:1601116461
secreted in xylem 1, partial	Fusarium oxysporum f. sp. conglutinans	67 aa protein	ALI88773.1	GI:937630377
secreted in xylem 1, partial	Fusarium oxysporum f. sp. cubense	179 aa protein	AYD72276.1	GI:1483554438
secreted in xylem 1, partial	Fusarium oxysporum f. sp. cubense	262 aa protein	AYD72253.1	GI:1483554392
secreted in xylem 1, partial	Fusarium oxysporum f. sp. cubense	262 aa protein	AYD72254.1	GI:1483554394
secreted in xylem 1, partial	Fusarium oxysporum f. sp. cubense	262 aa protein	AYD72255.1	GI:1483554396
secreted in xylem 1, partial	Fusarium oxysporum f. sp. cubense	262 aa protein	AYD72256.1	GI:1483554398
secreted in xylem 1, partial	Fusarium oxysporum f. sp. cubense	262 aa protein	AYD72257.1	GI:1483554400
secreted in xylem 1, partial	Fusarium oxysporum f. sp. cubense	262 aa protein	AYD72258.1	GI:1483554402
secreted in xylem 1, partial	Fusarium oxysporum f. sp. cubense	262 aa protein	AYD72259.1	GI:1483554404
secreted in xylem 1, partial	Fusarium oxysporum f. sp. cubense	262 aa protein	AYD72260.1	GI:1483554406
secreted in xylem 1, partial	Fusarium oxysporum f. sp. cubense	262 aa protein	AYD72261.1	GI:1483554408
secreted in xylem 1, partial	Fusarium oxysporum f. sp. cubense	262 aa protein	AYD72262.1	GI:1483554410
secreted in xylem 1, partial	Fusarium oxysporum f. sp. cubense	262 aa protein	AYD72263.1	GI:1483554412
secreted in xylem 1, partial	Fusarium oxysporum f. sp. cubense	262 aa protein	AYD72264.1	GI:1483554414
secreted in xylem 1, partial	Fusarium oxysporum f. sp. cubense	262 aa protein	AYD72265.1	GI:1483554416
secreted in xylem 1, partial	Fusarium oxysporum f. sp. cubense	262 aa protein	AYD72266.1	GI:1483554418
secreted in xylem 1, partial	Fusarium oxysporum f. sp. cubense	262 aa protein	AYD72267.1	GI:1483554420
secreted in xylem 1, partial	Fusarium oxysporum f. sp. cubense	262 aa protein	AYD72268.1	GI:1483554422
secreted in xylem 1, partial	Fusarium oxysporum f. sp. cubense	262 aa protein	AYD72269.1	GI:1483554424
secreted in xylem 1, partial	Fusarium oxysporum f. sp. cubense	262 aa protein	AYD72270.1	GI:1483554426
secreted in xylem 1, partial	Fusarium oxysporum f. sp. cubense	262 aa protein	AYD72271.1	GI:1483554428
secreted in xylem 1, partial	Fusarium oxysporum f. sp. cubense	262 aa protein	AYD72272.1	GI:1483554430
secreted in xylem 1, partial	Fusarium oxysporum f. sp. cubense	262 aa protein	AYD72273.1	GI:1483554432
secreted in xylem 1, partial	Fusarium oxysporum f. sp. cubense	262 aa protein	AYD72274.1	GI:1483554434
secreted in xylem 1, partial	Fusarium oxysporum f. sp. cubense	262 aa protein	AYD72275.1	GI:1483554436
secreted in xylem 1, partial	Fusarium oxysporum f. sp. cubense	262 aa protein	AYD72277.1	GI:1483554440
secreted in xylem 1, partial	Fusarium oxysporum f. sp. cubense	262 aa protein	AYD72278.1	GI:1483554442
secreted in xylem 1, partial	Fusarium oxysporum f. sp. cubense	262 aa protein	AYD72279.1	GI:1483554444
secreted in xylem 1, partial	Fusarium oxysporum f. sp. cubense	67 aa protein	AIY35142.1	GI:725828650
secreted in xylem 1, partial	Fusarium oxysporum f. sp. cubense	67 aa protein	AIY35146.1	GI:725828658
secreted in xylem 1, partial	Fusarium oxysporum f. sp. cubense	67 aa protein	AIY35149.1	GI:725828664
secreted in xylem 1, partial	Fusarium oxysporum f. sp. cubense	67 aa protein	AIY35150.1	GI:725828666
secreted in xylem 1, partial	Fusarium oxysporum f. sp. cubense	67 aa protein	AIY35154.1	GI:725828674
secreted in xylem 1, partial	Fusarium oxysporum f. sp. cubense	67 aa protein	AIY35157.1	GI:725828680
secreted in xylem 1, partial	Fusarium oxysporum f. sp. cubense	67 aa protein	AIY35158.1	GI:725828682
secreted in xylem 1, partial	Fusarium oxysporum f. sp. cubense	68 aa protein	ASR12276.1	GI:1227417824
secreted in xylem 1, partial	Fusarium oxysporum f. sp. lini	67 aa protein	AIY35165.1	GI:725828696
secreted in xylem 1, partial	Fusarium oxysporum f. sp. lini	67 aa protein	AIY35167.1	GI:725828700
secreted in xylem 1, partial	Fusarium oxysporum f. sp. lycopersici	68 aa protein	AIY35168.1	GI:725828702
secreted in xylem 1, partial	Fusarium oxysporum f. sp. lycopersici	69 aa protein	QBQ34258.1	GI:1601116469
secreted in xylem 1, partial	Fusarium oxysporum f. sp. lycopersici	72 aa protein	ALI88770.1	GI:937630370
secreted in xylem 1, partial	Fusarium oxysporum f. sp. medicaginis	69 aa protein	ALI88772.1	GI:937630375
secreted in xylem 2	Fusarium oxysporum f. sp. cubense	232 aa protein	ARR28599.1	GI:1192790584
secreted in xylem 2	Fusarium oxysporum f. sp. cubense	232 aa protein	ARR28600.1	GI:1192790587
secreted in xylem 2	Fusarium oxysporum f. sp. cubense	232 aa protein	ARR28601.1	GI:1192790589
secreted in xylem 2	Fusarium oxysporum f. sp. lycopersici	232 aa protein	ACY39282.1	GI:262234630
secreted in xylem 2 protein, SIX2	Fusarium oxysporum f. sp. lycopersici	232 aa protein	CAE55868.3	GI:89365748
secreted in xylem 2 six2	Ustilaginoidea virens	236 aa protein	KDB12273.1	GI:632912487
secreted in xylem 2, partial	Fusarium oxysporum	221 aa protein	AIP90464.1	GI:686025157
secreted in xylem 2, partial	Fusarium oxysporum	221 aa protein	AIP90465.1	GI:686025159
secreted in xylem 2, partial	Fusarium oxysporum	221 aa protein	AIP90466.1	GI:686025161
secreted in xylem 3	Fusarium oxysporum f. sp. cepae	163 aa protein	ALQ80803.1	GI:959098839
secreted in xylem 3	Fusarium oxysporum f. sp. cubense	163 aa protein	ASR12277.1	GI:1227417826
secreted in xylem 3	Fusarium oxysporum f. sp. cubense	163 aa protein	ASR12278.1	GI:1227417828
secreted in xylem 3	Fusarium oxysporum f. sp. lycopersici	163 aa protein	ACY39283.1	GI:262234632
secreted in xylem 3	Fusarium oxysporum f. sp. lycopersici	163 aa protein	ACY39288.1	GI:262234642
secreted in xylem 3	Fusarium oxysporum f. sp. lycopersici	163 aa protein	ACY39289.1	GI:262234644
secreted in xylem 3	Fusarium oxysporum f. sp. lycopersici	163 aa protein	ACY39290.1	GI:262234646
Secreted In Xylem 3 Chain A	Unknown	128 aa protein	5OD4_A	GI:1233034097
Secreted in xylem 3 protein	Fusarium oxysporum f. sp. lycopersici	163 aa protein	CAJ83999.1	GI:89267195
secreted in xylem 3, partial	Fusarium oxysporum	163 aa protein	AIP90470.1	GI:686025169
secreted in xylem 3, partial	Fusarium oxysporum	163 aa protein	AIP90471.1	GI:686025172
secreted in xylem 3, partial	Fusarium oxysporum	163 aa protein	AIP90472.1	GI:686025174
secreted in xylem 4	Fusarium oxysporum f. sp. lycopersici	242 aa protein	ACY39284.1	GI:262234634
secreted in xylem 4	Fusarium oxysporum f. sp. niveum	241 aa protein	ARR28628.1	GI:1192790650
Secreted in xylem 4 protein	Fusarium oxysporum f. sp. lycopersici	242 aa protein	BAM37635.1	GI:402725883
Secreted in xylem 4 protein	Fusarium oxysporum f. sp. lycopersici	242 aa protein	CAJ84000.1	GI:89267197
Secreted in xylem 4, partial	Fusarium oxysporum f. sp. lycopersici	114 aa protein	ACO48423.1	GI:226343601
Secreted in xylem 4, partial	Fusarium oxysporum f. sp. lycopersici	115 aa protein	ACO48424.1	GI:226343603
secreted in xylem 5	Colletotrichum fructicola Nara gc5	126 aa protein	ELA27305.1	GI:429852156
secreted in xylem 5	Fusarium oxysporum f. sp. cepae	122 aa protein	ALQ80804.1	GI:959098841
secreted in xylem 5	Fusarium oxysporum f. sp. cepae	122 aa protein	ALQ80805.1	GI:959098843
Secreted in xylem 5	Fusarium oxysporum f. sp. lycopersici	119 aa protein	ACN87967.1	GI:225350114
Secreted in xylem 5 putative protein	Neofusicoccum parvum UCRNP2	102 aa protein	EOD51800.1	GI:485927941
secreted in xylem 5, partial	Fusarium oxysporum	119 aa protein	AIP90473.1	GI:686025178
secreted in xylem 5, partial	Fusarium oxysporum	119 aa protein	AIP90474.1	GI:686025180
secreted in xylem 5, partial	Fusarium oxysporum	119 aa protein	AIP90475.1	GI:686025183
secreted in xylem 5, partial	Fusarium oxysporum f. sp. lycopersici	119 aa protein	ACY39285.1	GI:262234636
secreted in xylem 6	Colletotrichum higginsianum	225 aa protein	CCF39027.1	GI:380485948
secreted in xylem 6	Fusarium oxysporum	215 aa protein	AWI66212.1	GI:1388021584
secreted in xylem 6	Fusarium oxysporum	215 aa protein	AWI66213.1	GI:1388021586
secreted in xylem 6	Fusarium oxysporum	215 aa protein	AWI66214.1	GI:1388021588
secreted in xylem 6	Fusarium oxysporum	215 aa protein	AWI66215.1	GI:1388021590
secreted in xylem 6	Fusarium oxysporum	215 aa protein	AWI66216.1	GI:1388021592
secreted in xylem 6	Fusarium oxysporum	215 aa protein	AWI66217.1	GI:1388021594
secreted in xylem 6	Fusarium oxysporum	215 aa protein	AWI66218.1	GI:1388021596
secreted in xylem 6	Fusarium oxysporum	215 aa protein	AIP90476.1	GI:686025186
secreted in xylem 6	Fusarium oxysporum	215 aa protein	AIP90477.1	GI:686025188
secreted in xylem 6	Fusarium oxysporum	215 aa protein	AIP90478.1	GI:686025190
secreted in xylem 6	Fusarium oxysporum f. sp. cubense	217 aa protein	ARR28602.1	GI:1192790594
secreted in xylem 6	Fusarium oxysporum f. sp. cubense	217 aa protein	ARR28603.1	GI:1192790596
secreted in xylem 6	Fusarium oxysporum f. sp. lycopersici	215 aa protein	ACY39286.1	GI:262234638
secreted in xylem 6	Fusarium oxysporum f. sp. niveum	215 aa protein	ARR28629.1	GI:1192790652
secreted in xylem 6	Fusarium oxysporum f. sp. passiflorae	215 aa protein	ARR28636.1	GI:1192790666
secreted in xylem 6	Fusarium oxysporum f. sp. phaseoli	215 aa protein	ALQ80806.1	GI:959098845
secreted in xylem 6	Fusarium proliferatum	247 aa protein	RBA12867.1	GI:1419198617
secreted in xylem 6	Fusarium oxysporum f. sp. lycopersici	225 aa protein	ACN69116.2	GI:937559168
secreted in xylem 6-like protein	Colletotrichum incanum	228 aa protein	KZL83435.1	GI:1020451624
secreted in xylem 6-like protein	Colletotrichum incanum	225 aa protein	OHW98556.1	GI:1093046520
secreted in xylem 6-like protein	Fusarium oxysporum f. sp. melonis	215 aa protein	ACY39292.1	GI:262234650
secreted in xylem 6-like protein	Fusarium oxysporum f. sp. radicis-cucumerinum	215 aa protein	ACY39291.1	GI:262234648
secreted in xylem 6-like protein	Rhizophagus irregularis DAOM 181602=DAOM 197198	181 aa protein	GBC22915.1	GI:1279311664
secreted in xylem 6, partial	Fusarium oxysporum	164 aa protein	ALI88833.1	GI:937630500
secreted in xylem 6, partial	Fusarium oxysporum	164 aa protein	ALI88834.1	GI:937630502
Secreted in xylem 6, partial	Fusarium oxysporum	157 aa protein	ALN36286.1	GI:949884597
Secreted in xylem 6, partial	Fusarium oxysporum	157 aa protein	ALN36287.1	GI:949884599
Secreted in xylem 6, partial	Fusarium oxysporum	157 aa protein	ALN36288.1	GI:949884601
Secreted in xylem 6, partial	Fusarium oxysporum	157 aa protein	ALN36289.1	GI:949884603
Secreted in xylem 6, partial	Fusarium oxysporum	157 aa protein	ALN36290.1	GI:949884605
Secreted in xylem 6, partial	Fusarium oxysporum	157 aa protein	ALN36291.1	GI:949884607
Secreted in xylem 6, partial	Fusarium oxysporum	157 aa protein	ALN36292.1	GI:949884609
Secreted in xylem 6, partial	Fusarium oxysporum	157 aa protein	ALN36293.1	GI:949884611
Secreted in xylem 6, partial	Fusarium oxysporum	157 aa protein	ALN36294.1	GI:949884613
Secreted in xylem 6, partial	Fusarium oxysporum	157 aa protein	ALN36295.1	GI:949884615
Secreted in xylem 6, partial	Fusarium oxysporum	157 aa protein	ALN36296.1	GI:949884617
Secreted in xylem 6, partial	Fusarium oxysporum	157 aa protein	ALN36297.1	GI:949884619
Secreted in xylem 6, partial	Fusarium oxysporum	157 aa protein	ALN36298.1	GI:949884621
secreted in xylem 6, partial	Fusarium oxysporum f. sp. cucumerinum	164 aa protein	ALI88807.1	GI:937630448
secreted in xylem 6, partial	Fusarium oxysporum f. sp. cucumerinum	164 aa protein	ALI88808.1	GI:937630450
secreted in xylem 6, partial	Fusarium oxysporum f. sp. cucumerinum	164 aa protein	ALI88809.1	GI:937630452
secreted in xylem 6, partial	Fusarium oxysporum f. sp. cucumerinum	164 aa protein	ALI88810.1	GI:937630454
secreted in xylem 6, partial	Fusarium oxysporum f. sp. cucumerinum	164 aa protein	ALI88811.1	GI:937630456
secreted in xylem 6, partial	Fusarium oxysporum f. sp. cucumerinum	164 aa protein	ALI88812.1	GI:937630458
secreted in xylem 6, partial	Fusarium oxysporum f. sp. cucumerinum	164 aa protein	ALI88813.1	GI:937630460
secreted in xylem 6, partial	Fusarium oxysporum f. sp. cucumerinum	164 aa protein	ALI88814.1	GI:937630462
secreted in xylem 6, partial	Fusarium oxysporum f. sp. cucumerinum	164 aa protein	ALI88815.1	GI:937630464
secreted in xylem 6, partial	Fusarium oxysporum f. sp. cucumerinum	164 aa protein	ALI88816.1	GI:937630466
secreted in xylem 6, partial	Fusarium oxysporum f. sp. cucumerinum	164 aa protein	ALI88817.1	GI:937630468
secreted in xylem 6, partial	Fusarium oxysporum f. sp. cucumerinum	164 aa protein	ALI88818.1	GI:937630470
secreted in xylem 6, partial	Fusarium oxysporum f. sp. cucumerinum	164 aa protein	ALI88819.1	GI:937630472
secreted in xylem 6, partial	Fusarium oxysporum f. sp. cucumerinum	164 aa protein	ALI88820.1	GI:937630474
secreted in xylem 6, partial	Fusarium oxysporum f. sp. lycopersici	164 aa protein	ALI88835.1	GI:937630504
secreted in xylem 6, partial	Fusarium oxysporum f. sp. lycopersici	164 aa protein	ALI88836.1	GI:937630506
secreted in xylem 6, partial	Fusarium oxysporum f. sp. niveum	164 aa protein	ALI88789.1	GI:937630412
secreted in xylem 6, partial	Fusarium oxysporum f. sp. niveum	164 aa protein	ALI88790.1	GI:937630414
secreted in xylem 6, partial	Fusarium oxysporum f. sp. niveum	164 aa protein	ALI88791.1	GI:937630416
secreted in xylem 6, partial	Fusarium oxysporum f. sp. niveum	164 aa protein	ALI88792.1	GI:937630418
secreted in xylem 6, partial	Fusarium oxysporum f. sp. niveum	164 aa protein	ALI88793.1	GI:937630420
secreted in xylem 6, partial	Fusarium oxysporum f. sp. niveum	164 aa protein	ALI88794.1	GI:937630422
secreted in xylem 6, partial	Fusarium oxysporum f. sp. niveum	164 aa protein	ALI88806.1	GI:937630446
secreted in xylem 6, partial	Fusarium oxysporum f. sp. passiflorae	164 aa protein	ALI88830.1	GI:937630494
secreted in xylem 6, partial	Fusarium oxysporum f. sp. passiflorae	164 aa protein	ALI88831.1	GI:937630496
secreted in xylem 6, partial	Fusarium oxysporum f. sp. passiflorae	164 aa protein	ALI88832.1	GI:937630498
secreted in xylem 6, partial	Fusarium oxysporum f. sp. pisi	164 aa protein	ALI88821.1	GI:937630476
secreted in xylem 6, partial	Fusarium oxysporum f. sp. pisi	164 aa protein	ALI88822.1	GI:937630478
secreted in xylem 6, partial	Fusarium oxysporum f. sp. pisi	164 aa protein	ALI88823.1	GI:937630480
secreted in xylem 6, partial	Fusarium oxysporum f. sp. pisi	164 aa protein	ALI88824.1	GI:937630482
secreted in xylem 6, partial	Fusarium oxysporum f. sp. pisi	164 aa protein	ALI88825.1	GI:937630484
secreted in xylem 6, partial	Fusarium oxysporum f. sp. pisi	164 aa protein	ALI88826.1	GI:937630486
secreted in xylem 6, partial	Fusarium oxysporum f. sp. pisi	164 aa protein	ALI88827.1	GI:937630488
secreted in xylem 6, partial	Fusarium oxysporum f. sp. pisi	164 aa protein	ALI88828.1	GI:937630490
secreted in xylem 6, partial	Fusarium oxysporum f. sp. pisi	164 aa protein	ALI88829.1	GI:937630492
secreted in xylem 6, partial	Fusarium oxysporum f. sp. radicis-cucumerinum	164 aa protein	ALI88795.1	GI:937630424
secreted in xylem 6, partial	Fusarium oxysporum f. sp. radicis-cucumerinum	164 aa protein	ALI88796.1	GI:937630426
secreted in xylem 6, partial	Fusarium oxysporum f. sp. radicis-cucumerinum	164 aa protein	ALI88797.1	GI:937630428
secreted in xylem 6, partial	Fusarium oxysporum f. sp. radicis-cucumerinum	164 aa protein	ALI88798.1	GI:937630430
secreted in xylem 6, partial	Fusarium oxysporum f. sp. radicis-cucumerinum	164 aa protein	ALI88799.1	GI:937630432
secreted in xylem 6, partial	Fusarium oxysporum f. sp. radicis-cucumerinum	164 aa protein	ALI88800.1	GI:937630434
secreted in xylem 6, partial	Fusarium oxysporum f. sp. radicis-cucumerinum	164 aa protein	ALI88801.1	GI:937630436
secreted in xylem 6, partial	Fusarium oxysporum f. sp. radicis-cucumerinum	164 aa protein	ALI88802.1	GI:937630438
secreted in xylem 6, partial	Fusarium oxysporum f. sp. radicis-cucumerinum	164 aa protein	ALI88803.1	GI:937630440
secreted in xylem 6, partial	Fusarium oxysporum f. sp. radicis-cucumerinum	164 aa protein	ALI88804.1	GI:937630442
secreted in xylem 6, partial	Fusarium oxysporum f. sp. radicis-cucumerinum	164 aa protein	ALI88805.1	GI:937630444
secreted in xylem 6, partial	Fusarium oxysporum f. sp. vasinfectum	163 aa protein	ALI88837.1	GI:937630508
secreted in xylem 6, partial	Fusarium oxysporum f. sp. vasinfectum	163 aa protein	ALI88838.1	GI:937630510
secreted in xylem 6, partial	Fusarium oxysporum f. sp. vasinfectum	163 aa protein	ALI88839.1	GI:937630512
secreted in xylem 6, partial	Fusarium oxysporum f. sp. vasinfectum	163 aa protein	ALI88840.1	GI:937630514
secreted in xylem 6, partial	Fusarium oxysporum f. sp. vasinfectum	163 aa protein	ALI88841.1	GI:937630516
secreted in xylem 7	Fusarium oxysporum	220 aa protein	AIP90479.1	GI:686025193
secreted in xylem 7	Fusarium oxysporum	220 aa protein	AIP90480.1	GI:686025195
secreted in xylem 7	Fusarium oxysporum	220 aa protein	AIP90481.1	GI:686025197
secreted in xylem 7	Fusarium oxysporum f. sp. cepae	165 aa protein	ALQ80807.1	GI:959098847
secreted in xylem 7	Fusarium oxysporum f. sp. cubense	215 aa protein	ARR28604.1	GI:1192790598
secreted in xylem 7	Fusarium oxysporum f. sp. cubense	215 aa protein	ARR28605.1	GI:1192790600
secreted in xylem 7	Fusarium oxysporum f. sp. dianthi	185 aa protein	ALQ80809.1	GI:959098851
secreted in xylem 7	Fusarium oxysporum f. sp. lycopersici	220 aa protein	ACY39287.1	GI:262234640
secreted in xylem 7	Fusarium oxysporum f. sp. lycopersici	220 aa protein	AIZ48987.1	GI:730837374
secreted in xylem 7	Fusarium oxysporum f. sp. lycopersici	220 aa protein	QBQ34259.1	GI:1601116471
secreted in xylem 7	Fusarium oxysporum f. sp. narcissi	185 aa protein	ALQ80810.1	GI:959098853
secreted in xylem 7	Fusarium oxysporum f. sp. narcissi	185 aa protein	ALQ80811.1	GI:959098855
secreted in xylem 7	Fusarium oxysporum f. sp. pisi	219 aa protein	ALQ80808.1	GI:959098849
secreted in xylem 7	Fusarium oxysporum f. sp. zingiberi	215 aa protein	ARR28640.1	GI:1192790675
secreted in xylem 7	Pyrenophora seminiperda CCB06	181 aa protein	RMZ68711.1	GI:1508325944
secreted in xylem 7	Fusarium oxysporum f. sp. lycopersici	220 aa protein	ACN69117.1	GI:224924264
secreted in xylem 7-like protein	Fusarium oxysporum f. sp. cubense	220 aa protein	AIZ48986.1	GI:730837354
secreted in xylem 7-like protein	Fusarium oxysporum f. sp. lilii	220 aa protein	ACY39293.1	GI:262234652
secreted in xylem 7-like protein, partial	Fusarium oxysporum f. sp. cubense	183 aa protein	AEQ38529.1	GI:350999992
secreted in xylem 7-like protein, partial	Fusarium oxysporum f. sp. cubense	183 aa protein	AEQ38530.1	GI:350999994
secreted in xylem 7-like protein, partial	Fusarium oxysporum f. sp. cubense	183 aa protein	AEQ38531.1	GI:350999996
secreted in xylem 7-like protein, partial	Fusarium oxysporum f. sp. cubense	183 aa protein	AEQ38532.1	GI:350999998
secreted in xylem 7, partial	Fusarium oxysporum	121 aa protein	ALQ80812.1	GI:959098857
secreted in xylem 7, partial	Fusarium oxysporum f. sp. canariensis	216 aa protein	AIY35177.1	GI:725828720
secreted in xylem 7, partial	Fusarium oxysporum f. sp. canariensis	216 aa protein	AIY35178.1	GI:725828722
secreted in xylem 7, partial	Fusarium oxysporum f. sp. canariensis	216 aa protein	AIY35179.1	GI:725828724
secreted in xylem 7, partial	Fusarium oxysporum f. sp. canariensis	216 aa protein	AIY35180.1	GI:725828726
secreted in xylem 7, partial	Fusarium oxysporum f. sp. canariensis	216 aa protein	AIY35181.1	GI:725828728
secreted in xylem 7, partial	Fusarium oxysporum f. sp. canariensis	216 aa protein	AIY35182.1	GI:725828730
secreted in xylem 7, partial	Fusarium oxysporum f. sp. canariensis	216 aa protein	AIY35183.1	GI:725828732
secreted in xylem 7, partial	Fusarium oxysporum f. sp. canariensis	216 aa protein	AIY35184.1	GI:725828734
secreted in xylem 7, partial	Fusarium oxysporum f. sp. canariensis	216 aa protein	AIY35185.1	GI:725828736
secreted in xylem 7, partial	Fusarium oxysporum f. sp. canariensis	216 aa protein	AIY35186.1	GI:725828738
secreted in xylem 7, partial	Fusarium oxysporum f. sp. canariensis	216 aa protein	QBQ34112.1	GI:1601116175
secreted in xylem 7, partial	Fusarium oxysporum f. sp. canariensis	216 aa protein	QBQ34113.1	GI:1601116178
secreted in xylem 7, partial	Fusarium oxysporum f. sp. canariensis	216 aa protein	QBQ34114.1	GI:1601116180
secreted in xylem 7, partial	Fusarium oxysporum f. sp. canariensis	216 aa protein	QBQ34115.1	GI:1601116183
secreted in xylem 7, partial	Fusarium oxysporum f. sp. canariensis	216 aa protein	QBQ34116.1	GI:1601116185
secreted in xylem 7, partial	Fusarium oxysporum f. sp. canariensis	216 aa protein	QBQ34117.1	GI:1601116187
secreted in xylem 7, partial	Fusarium oxysporum f. sp. canariensis	216 aa protein	QBQ34118.1	GI:1601116189
secreted in xylem 7, partial	Fusarium oxysporum f. sp. canariensis	216 aa protein	QBQ34119.1	GI:1601116191
secreted in xylem 7, partial	Fusarium oxysporum f. sp. canariensis	216 aa protein	QBQ34120.1	GI:1601116193
secreted in xylem 7, partial	Fusarium oxysporum f. sp. canariensis	216 aa protein	QBQ34121.1	GI:1601116196
secreted in xylem 7, partial	Fusarium oxysporum f. sp. canariensis	216 aa protein	QBQ34122.1	GI:1601116198
secreted in xylem 7, partial	Fusarium oxysporum f. sp. canariensis	216 aa protein	QBQ34123.1	GI:1601116200
secreted in xylem 7, partial	Fusarium oxysporum f. sp. canariensis	216 aa protein	QBQ34124.1	GI:1601116202
secreted in xylem 7, partial	Fusarium oxysporum f. sp. canariensis	216 aa protein	QBQ34125.1	GI:1601116204
secreted in xylem 7, partial	Fusarium oxysporum f. sp. canariensis	216 aa protein	QBQ34126.1	GI:1601116206
secreted in xylem 7, partial	Fusarium oxysporum f. sp. canariensis	216 aa protein	QBQ34127.1	GI:1601116208
secreted in xylem 7, partial	Fusarium oxysporum f. sp. canariensis	216 aa protein	QBQ34128.1	GI:1601116210
secreted in xylem 7, partial	Fusarium oxysporum f. sp. canariensis	216 aa protein	QBQ34129.1	GI:1601116212
secreted in xylem 7, partial	Fusarium oxysporum f. sp. canariensis	216 aa protein	QBQ34130.1	GI:1601116214
secreted in xylem 7, partial	Fusarium oxysporum f. sp. canariensis	216 aa protein	QBQ34131.1	GI:1601116216
secreted in xylem 7, partial	Fusarium oxysporum f. sp. canariensis	216 aa protein	QBQ34132.1	GI:1601116218
secreted in xylem 7, partial	Fusarium oxysporum f. sp. canariensis	216 aa protein	QBQ34133.1	GI:1601116220
secreted in xylem 7, partial	Fusarium oxysporum f. sp. canariensis	216 aa protein	QBQ34134.1	GI:1601116222
secreted in xylem 7, partial	Fusarium oxysporum f. sp. canariensis	216 aa protein	QBQ34135.1	GI:1601116224
secreted in xylem 7, partial	Fusarium oxysporum f. sp. canariensis	216 aa protein	QBQ34136.1	GI:1601116226
secreted in xylem 7, partial	Fusarium oxysporum f. sp. canariensis	216 aa protein	QBQ34137.1	GI:1601116228
secreted in xylem 7, partial	Fusarium oxysporum f. sp. canariensis	216 aa protein	QBQ34138.1	GI:1601116230
secreted in xylem 7, partial	Fusarium oxysporum f. sp. canariensis	216 aa protein	QBQ34139.1	GI:1601116232
secreted in xylem 7, partial	Fusarium oxysporum f. sp. cubense	215 aa protein	AIY35170.1	GI:725828706
secreted in xylem 7, partial	Fusarium oxysporum f. sp. cubense	215 aa protein	AIY35171.1	GI:725828708
secreted in xylem 7, partial	Fusarium oxysporum f. sp. cubense	215 aa protein	AIY35172.1	GI:725828710
secreted in xylem 7, partial	Fusarium oxysporum f. sp. cubense	215 aa protein	AIY35173.1	GI:725828712
secreted in xylem 7, partial	Fusarium oxysporum f. sp. cubense	215 aa protein	AIY35174.1	GI:725828714
secreted in xylem 7, partial	Fusarium oxysporum f. sp. lini	216 aa protein	AIY35175.1	GI:725828716
secreted in xylem 7, partial	Fusarium oxysporum f. sp. lini	216 aa protein	AIY35176.1	GI:725828718
secreted in xylem 7, partial	Fusarium oxysporum f. sp. lycopersici	220 aa protein	AIY35187.1	GI:725828740
secreted in xylem 8	Fusarium oxysporum f. sp. cubense	140 aa protein	ARR28606.1	GI:1192790602
secreted in xylem 8	Fusarium oxysporum f. sp. cubense	140 aa protein	ARR28607.1	GI:1192790604
secreted in xylem 8	Fusarium oxysporum f. sp. cubense	140 aa protein	ARR28608.1	GI:1192790606
secreted in xylem 8	Fusarium oxysporum f. sp. cubense	140 aa protein	AYM55255.1	GI:1493651973
secreted in xylem 8	Fusarium oxysporum f. sp. cubense	140 aa protein	AYM55256.1	GI:1493651975
secreted in xylem 8	Fusarium oxysporum f. sp. cubense	140 aa protein	AYM55257.1	GI:1493651977
secreted in xylem 8	Fusarium oxysporum f. sp. cubense	140 aa protein	AYM55258.1	GI:1493651979
secreted in xylem 8	Fusarium oxysporum f. sp. cubense	140 aa protein	AYM55259.1	GI:1493651981
secreted in xylem 8	Fusarium oxysporum f. sp. cubense	140 aa protein	AYM55260.1	GI:1493651983
secreted in xylem 8	Fusarium oxysporum f. sp. cubense	140 aa protein	AYM55261.1	GI:1493651985
secreted in xylem 8	Fusarium oxysporum f. sp. cubense	140 aa protein	AYM55262.1	GI:1493651987
secreted in xylem 8	Fusarium oxysporum f. sp. cubense	140 aa protein	AYM55263.1	GI:1493651989
secreted in xylem 8	Fusarium oxysporum f. sp. cubense	140 aa protein	AYM55264.1	GI:1493651991
secreted in xylem 8	Fusarium oxysporum f. sp. cubense	140 aa protein	AYM55265.1	GI:1493651993
secreted in xylem 8	Fusarium oxysporum f. sp. cubense	140 aa protein	AYM55266.1	GI:1493651995
secreted in xylem 8	Fusarium oxysporum f. sp. cubense	140 aa protein	AYM55267.1	GI:1493651997
secreted in xylem 8	Fusarium oxysporum f. sp. cubense	140 aa protein	AYM55268.1	GI:1493651999
secreted in xylem 8	Fusarium oxysporum f. sp. cubense	140 aa protein	AYM55269.1	GI:1493652001
secreted in xylem 8	Fusarium oxysporum f. sp. cubense	140 aa protein	AYM55270.1	GI:1493652003
secreted in xylem 8	Fusarium oxysporum f. sp. cubense	140 aa protein	AYM55271.1	GI:1493652005
secreted in xylem 8	Fusarium oxysporum f. sp. cubense	140 aa protein	AYM55272.1	GI:1493652007
secreted in xylem 8	Fusarium oxysporum f. sp. cubense	140 aa protein	AYM55273.1	GI:1493652009
secreted in xylem 8	Fusarium oxysporum f. sp. cubense	140 aa protein	AYM55274.1	GI:1493652011
secreted in xylem 8	Fusarium oxysporum f. sp. cubense	140 aa protein	AYM55275.1	GI:1493652013
secreted in xylem 8	Fusarium oxysporum f. sp. cubense	140 aa protein	AYM55276.1	GI:1493652015
secreted in xylem 8	Fusarium oxysporum f. sp. cubense	140 aa protein	AYM55277.1	GI:1493652017
secreted in xylem 8	Fusarium oxysporum f. sp. cubense	140 aa protein	AYM55278.1	GI:1493652019
secreted in xylem 8	Fusarium oxysporum f. sp. cubense	140 aa protein	AYM55279.1	GI:1493652021
secreted in xylem 8	Fusarium oxysporum f. sp. cubense	140 aa protein	AYM55280.1	GI:1493652023
secreted in xylem 8	Fusarium oxysporum f. sp. cubense	140 aa protein	AYM55281.1	GI:1493652025
secreted in xylem 8	Fusarium oxysporum f. sp. medicaginis	141 aa protein	ARR28625.1	GI:1192790643
secreted in xylem 8	Fusarium oxysporum f. sp. niveum	141 aa protein	ARR28630.1	GI:1192790654
secreted in xylem 8	Fusarium oxysporum f. sp. niveum	141 aa protein	ARR28631.1	GI:1192790656
secreted in xylem 8	Fusarium oxysporum f. sp. passiflorae	141 aa protein	ARR28637.1	GI:1192790668
secreted in xylem 8	Fusarium oxysporum f. sp. lycopersici	141 aa protein	ACN69118.1	GI:224924266
secreted in xylem 8-like protein, partial	Fusarium oxysporum f. sp. cubense	84 aa protein	AEQ38533.1	GI:351000000
secreted in xylem 8-like protein, partial	Fusarium oxysporum f. sp. cubense	84 aa protein	AEQ38534.1	GI:351000002
secreted in xylem 8-like protein, partial	Fusarium oxysporum f. sp. cubense	84 aa protein	AEQ38535.1	GI:351000004
secreted in xylem 8-like protein, partial	Fusarium oxysporum f. sp. cubense	84 aa protein	AEQ38536.1	GI:351000006
secreted in xylem 8-like protein, partial	Fusarium oxysporum f. sp. cubense	84 aa protein	AEQ38537.1	GI:351000008
secreted in xylem 8, partial	Fusarium oxysporum	78 aa protein	ASR12280.1	GI:1227417832
secreted in xylem 8, partial	Fusarium oxysporum f. sp. cubense	141 aa protein	ARR28609.1	GI:1192790608
secreted in xylem 8, partial	Fusarium oxysporum f. sp. cubense	67 aa protein	ALQ80814.1	GI:959098861
secreted in xylem 8, partial	Fusarium oxysporum f. sp. cubense	78 aa protein	ASR12279.1	GI:1227417830
secreted in xylem 8, partial	Fusarium oxysporum f. sp. cubense	78 aa protein	ASR12281.1	GI:1227417834
secreted in xylem 8, partial	Fusarium oxysporum f. sp. lycopersici	79 aa protein	QBQ34260.1	GI:1601116473
secreted in xylem 8, partial	Fusarium oxysporum f. sp. palmarum	79 aa protein	QBO71417.1	GI:1595602483
secreted in xylem 8, partial	Fusarium oxysporum f. sp. palmarum	79 aa protein	QBO71418.1	GI:1595602485
secreted in xylem 8, partial	Fusarium oxysporum f. sp. palmarum	79 aa protein	QBO71419.1	GI:1595602487
secreted in xylem 8, partial	Fusarium oxysporum f. sp. palmarum	79 aa protein	QBO71420.1	GI:1595602489
secreted in xylem 8, partial	Fusarium oxysporum f. sp. palmarum	79 aa protein	QBO71421.1	GI:1595602491
secreted in xylem 8, partial	Fusarium oxysporum f. sp. palmarum	79 aa protein	QBO71422.1	GI:1595602493
secreted in xylem 8, partial	Fusarium oxysporum f. sp. palmarum	79 aa protein	QBO71423.1	GI:1595602495
secreted in xylem 8, partial	Fusarium oxysporum f. sp. palmarum	79 aa protein	QBO71424.1	GI:1595602497
secreted in xylem 8, partial	Fusarium oxysporum f. sp. palmarum	79 aa protein	QBO71425.1	GI:1595602499
secreted in xylem 8, partial	Fusarium oxysporum f. sp. palmarum	79 aa protein	QBO71426.1	GI:1595602501
secreted in xylem 8, partial	Fusarium oxysporum f. sp. palmarum	79 aa protein	QBO71427.1	GI:1595602503
secreted in xylem 8, partial	Fusarium oxysporum f. sp. palmarum	79 aa protein	QBO71428.1	GI:1595602505
secreted in xylem 8, partial	Fusarium oxysporum f. sp. palmarum	79 aa protein	QBO71429.1	GI:1595602507
secreted in xylem 8, partial	Fusarium oxysporum f. sp. palmarum	79 aa protein	QBO71430.1	GI:1595602509
secreted in xylem 8, partial	Fusarium oxysporum f. sp. palmarum	79 aa protein	QBO71431.1	GI:1595602511
secreted in xylem 8, partial	Fusarium oxysporum f. sp. palmarum	79 aa protein	QBO71432.1	GI:1595602513
secreted in xylem 8, partial	Fusarium oxysporum f. sp. palmarum	79 aa protein	QBO71433.1	GI:1595602515
secreted in xylem 8, partial	Fusarium oxysporum f. sp. palmarum	79 aa protein	QBO71434.1	GI:1595602517
secreted in xylem 8, partial	Fusarium oxysporum f. sp. palmarum	79 aa protein	QBO71435.1	GI:1595602519
secreted in xylem 8, partial	Fusarium oxysporum f. sp. palmarum	79 aa protein	QBO71436.1	GI:1595602521
secreted in xylem 8, partial	Fusarium oxysporum f. sp. palmarum	79 aa protein	QBO71437.1	GI:1595602523
secreted in xylem 8, partial	Fusarium oxysporum f. sp. palmarum	79 aa protein	QBO71438.1	GI:1595602525
secreted in xylem 8, partial	Fusarium oxysporum f. sp. palmarum	79 aa protein	QBO71439.1	GI:1595602527
secreted in xylem 8, partial	Fusarium oxysporum f. sp. palmarum	79 aa protein	QBO71440.1	GI:1595602529
secreted in xylem 8, partial	Fusarium oxysporum f. sp. palmarum	79 aa protein	QBO71441.1	GI:1595602531
secreted in xylem 8, partial	Fusarium oxysporum f. sp. palmarum	79 aa protein	QBO71442.1	GI:1595602533
secreted in xylem 8, partial	Fusarium oxysporum f. sp. palmarum	79 aa protein	QBO71443.1	GI:1595602535
secreted in xylem 8, partial	Fusarium oxysporum f. sp. palmarum	79 aa protein	QBO71444.1	GI:1595602537
secreted in xylem 8, partial	Fusarium oxysporum f. sp. palmarum	79 aa protein	QBO71445.1	GI:1595602539
secreted in xylem 8, partial	Fusarium oxysporum f. sp. palmarum	79 aa protein	QBO71446.1	GI:1595602541
secreted in xylem 8, partial	Fusarium oxysporum f. sp. palmarum	79 aa protein	QBO71447.1	GI:1595602543
secreted in xylem 8, partial	Fusarium oxysporum f. sp. palmarum	79 aa protein	QBO71448.1	GI:1595602545
secreted in xylem 8, partial	Fusarium oxysporum f. sp. palmarum	79 aa protein	QBO71449.1	GI:1595602547
secreted in xylem 8, partial	Fusarium oxysporum f. sp. phaseoli	66 aa protein	ALQ80813.1	GI:959098859
secreted in xylem 9	Fusarium oxysporum f. sp. cubense	118 aa protein	ARR28610.1	GI:1192790610
secreted in xylem 9	Fusarium oxysporum f. sp. cubense	118 aa protein	ARR28611.1	GI:1192790612
secreted in xylem 9	Fusarium oxysporum f. sp. cubense	118 aa protein	ARR28612.1	GI:1192790614
secreted in xylem 9	Fusarium oxysporum f. sp. niveum	114 aa protein	ARR28632.1	GI:1192790658
secreted in xylem 9	Fusarium oxysporum f. sp. passiflorae	114 aa protein	ARR28638.1	GI:1192790670
secreted in xylem 9, partial	Fusarium oxysporum	84 aa protein	ALI88785.1	GI:937630404
secreted in xylem 9, partial	Fusarium oxysporum	84 aa protein	ALI88786.1	GI:937630406
secreted in xylem 9, partial	Fusarium oxysporum	84 aa protein	ALI88787.1	GI:937630408
secreted in xylem 9, partial	Fusarium oxysporum	84 aa protein	ALI88788.1	GI:937630410
secreted in xylem 9, partial	Fusarium oxysporum f. sp. cepae	91 aa protein	ALQ80815.1	GI:959098863
secreted in xylem 9, partial	Fusarium oxysporum f. sp. cepae	91 aa protein	ALQ80816.1	GI:959098865
secreted in xylem 9, partial	Fusarium oxysporum f. sp. dianthi	89 aa protein	ALQ80819.1	GI:959098871
secreted in xylem 9, partial	Fusarium oxysporum f. sp. lycopersici	84 aa protein	ALI88783.1	GI:937630397
secreted in xylem 9, partial	Fusarium oxysporum f. sp. lycopersici	84 aa protein	ALI88784.1	GI:937630399
secreted in xylem 9, partial	Fusarium oxysporum f. sp. lycopersici	84 aa protein	QBQ34261.1	GI:1601116475
secreted in xylem 9, partial	Fusarium oxysporum f. sp. narcissi	96 aa protein	ALQ80817.1	GI:959098867
secreted in xylem 9, partial	Fusarium oxysporum f. sp. narcissi	98 aa protein	ALQ80818.1	GI:959098869
secreted in xylem 9, partial	Fusarium oxysporum f. sp. niveum	84 aa protein	ALI88778.1	GI:937630387
secreted in xylem 9, partial	Fusarium oxysporum f. sp. niveum	84 aa protein	ALI88779.1	GI:937630389
secreted in xylem 9, partial	Fusarium oxysporum f. sp. niveum	84 aa protein	ALI88780.1	GI:937630391
secreted in xylem 9, partial	Fusarium oxysporum f. sp. niveum	84 aa protein	ALI88781.1	GI:937630393
secreted in xylem 9, partial	Fusarium oxysporum f. sp. niveum	84 aa protein	ALI88782.1	GI:937630395
secreted in xylem 9, partial	Fusarium oxysporum f. sp. passiflorae	84 aa protein	ALI88775.1	GI:937630381
secreted in xylem 9, partial	Fusarium oxysporum f. sp. passiflorae	84 aa protein	ALI88776.1	GI:937630383
secreted in xylem 9, partial	Fusarium oxysporum f. sp. passiflorae	84 aa protein	ALI88777.1	GI:937630385
secreted in xylem 10	Fusarium oxysporum f. sp. cepae	148 aa protein	ALQ80826.1	GI:959098885
secreted in xylem 10	Fusarium oxysporum f. sp. cubense	149 aa protein	ARR28613.1	GI:1192790616
secreted in xylem 10	Fusarium oxysporum f. sp. zingiberi	149 aa protein	ARR28641.1	GI:1192790677
secreted in xylem 10, partial	Fusarium oxysporum	139 aa protein	ALQ80823.1	GI:959098879
secreted in xylem 10, partial	Fusarium oxysporum f. sp. canariensis	136 aa protein	QBQ34165.1	GI:1601116283
secreted in xylem 10, partial	Fusarium oxysporum f. sp. canariensis	146 aa protein	AIY35191.1	GI:725828748
secreted in xylem 10, partial	Fusarium oxysporum f. sp. canariensis	146 aa protein	AIY35192.1	GI:725828750
secreted in xylem 10, partial	Fusarium oxysporum f. sp. canariensis	146 aa protein	AIY35193.1	GI:725828752
secreted in xylem 10, partial	Fusarium oxysporum f. sp. canariensis	146 aa protein	AIY35194.1	GI:725828754
secreted in xylem 10, partial	Fusarium oxysporum f. sp. canariensis	146 aa protein	AIY35195.1	GI:725828756
secreted in xylem 10, partial	Fusarium oxysporum f. sp. canariensis	146 aa protein	AIY35196.1	GI:725828758
secreted in xylem 10, partial	Fusarium oxysporum f. sp. canariensis	146 aa protein	AIY35197.1	GI:725828760
secreted in xylem 10, partial	Fusarium oxysporum f. sp. canariensis	146 aa protein	AIY35198.1	GI:725828762
secreted in xylem 10, partial	Fusarium oxysporum f. sp. canariensis	146 aa protein	AIY35199.1	GI:725828764
secreted in xylem 10, partial	Fusarium oxysporum f. sp. canariensis	146 aa protein	AIY35200.1	GI:725828766
secreted in xylem 10, partial	Fusarium oxysporum f. sp. canariensis	146 aa protein	AIY35201.1	GI:725828768
secreted in xylem 10, partial	Fusarium oxysporum f. sp. canariensis	146 aa protein	AIY35202.1	GI:725828770
secreted in xylem 10, partial	Fusarium oxysporum f. sp. canariensis	146 aa protein	AIY35203.1	GI:725828772
secreted in xylem 10, partial	Fusarium oxysporum f. sp. canariensis	146 aa protein	AIY35204.1	GI:725828774
secreted in xylem 10, partial	Fusarium oxysporum f. sp. canariensis	146 aa protein	AIY35205.1	GI:725828776
secreted in xylem 10, partial	Fusarium oxysporum f. sp. canariensis	146 aa protein	AIY35206.1	GI:725828778
secreted in xylem 10, partial	Fusarium oxysporum f. sp. canariensis	146 aa protein	QBQ34151.1	GI:1601116255
secreted in xylem 10, partial	Fusarium oxysporum f. sp. canariensis	146 aa protein	QBQ34152.1	GI:1601116257
secreted in xylem 10, partial	Fusarium oxysporum f. sp. canariensis	146 aa protein	QBQ34153.1	GI:1601116259
secreted in xylem 10, partial	Fusarium oxysporum f. sp. canariensis	146 aa protein	QBQ34154.1	GI:1601116261
secreted in xylem 10, partial	Fusarium oxysporum f. sp. canariensis	146 aa protein	QBQ34155.1	GI:1601116263
secreted in xylem 10, partial	Fusarium oxysporum f. sp. canariensis	146 aa protein	QBQ34156.1	GI:1601116265
secreted in xylem 10, partial	Fusarium oxysporum f. sp. canariensis	146 aa protein	QBQ34157.1	GI:1601116267
secreted in xylem 10, partial	Fusarium oxysporum f. sp. canariensis	146 aa protein	QBQ34158.1	GI:1601116269
secreted in xylem 10, partial	Fusarium oxysporum f. sp. canariensis	146 aa protein	QBQ34159.1	GI:1601116271
secreted in xylem 10, partial	Fusarium oxysporum f. sp. canariensis	146 aa protein	QBQ34160.1	GI:1601116273
secreted in xylem 10, partial	Fusarium oxysporum f. sp. canariensis	146 aa protein	QBQ34161.1	GI:1601116275
secreted in xylem 10, partial	Fusarium oxysporum f. sp. canariensis	146 aa protein	QBQ34162.1	GI:1601116277
secreted in xylem 10, partial	Fusarium oxysporum f. sp. canariensis	146 aa protein	QBQ34163.1	GI:1601116279
secreted in xylem 10, partial	Fusarium oxysporum f. sp. canariensis	146 aa protein	QBQ34164.1	GI:1601116281
secreted in xylem 10, partial	Fusarium oxysporum f. sp. canariensis	146 aa protein	QBQ34166.1	GI:1601116285
secreted in xylem 10, partial	Fusarium oxysporum f. sp. canariensis	146 aa protein	QBQ34167.1	GI:1601116287
secreted in xylem 10, partial	Fusarium oxysporum f. sp. canariensis	146 aa protein	QBQ34168.1	GI:1601116289
secreted in xylem 10, partial	Fusarium oxysporum f. sp. canariensis	146 aa protein	QBQ34169.1	GI:1601116291
secreted in xylem 10, partial	Fusarium oxysporum f. sp. canariensis	146 aa protein	QBQ34170.1	GI:1601116293
secreted in xylem 10, partial	Fusarium oxysporum f. sp. canariensis	146 aa protein	QBQ34171.1	GI:1601116295
secreted in xylem 10, partial	Fusarium oxysporum f. sp. canariensis	146 aa protein	QBQ34172.1	GI:1601116297
secreted in xylem 10, partial	Fusarium oxysporum f. sp. dianthi	139 aa protein	ALQ80820.1	GI:959098873
secreted in xylem 10, partial	Fusarium oxysporum f. sp. lini	144 aa protein	ALQ80821.1	GI:959098875
secreted in xylem 10, partial	Fusarium oxysporum f. sp. lini	146 aa protein	AIY35188.1	GI:725828742
secreted in xylem 10, partial	Fusarium oxysporum f. sp. lini	146 aa protein	AIY35189.1	GI:725828744
secreted in xylem 10, partial	Fusarium oxysporum f. sp. lycopersici	146 aa protein	AIY35190.1	GI:725828746
secreted in xylem 10, partial	Fusarium oxysporum f. sp. lycopersici	146 aa protein	QBQ34262.1	GI:1601116477
secreted in xylem 10, partial	Fusarium oxysporum f. sp. narcissi	107 aa protein	ALQ80825.1	GI:959098883
secreted in xylem 10, partial	Fusarium oxysporum f. sp. narcissi	142 aa protein	ALQ80824.1	GI:959098881
secreted in xylem 10, partial	Fusarium oxysporum f. sp. palmarum	131 aa protein	QBQ34176.1	GI:1601116305
secreted in xylem 10, partial	Fusarium oxysporum f. sp. palmarum	146 aa protein	QBQ34173.1	GI:1601116299
secreted in xylem 10, partial	Fusarium oxysporum f. sp. palmarum	146 aa protein	QBQ34174.1	GI:1601116301
secreted in xylem 10, partial	Fusarium oxysporum f. sp. palmarum	146 aa protein	QBQ34175.1	GI:1601116303
secreted in xylem 10, partial	Fusarium oxysporum f. sp. palmarum	146 aa protein	QBQ34177.1	GI:1601116307
secreted in xylem 10, partial	Fusarium oxysporum f. sp. palmarum	146 aa protein	QBQ34178.1	GI:1601116309
secreted in xylem 10, partial	Fusarium oxysporum f. sp. palmarum	146 aa protein	QBQ34179.1	GI:1601116311
secreted in xylem 10, partial	Fusarium oxysporum f. sp. pisi	143 aa protein	ALQ80822.1	GI:959098877
secreted in xylem 11	Fusarium oxysporum f. sp. niveum	111 aa protein	ARR28633.1	GI:1192790660
secreted in xylem 11	Fusarium oxysporum f. sp. passiflorae	111 aa protein	ARR28639.1	GI:1192790673
secreted in xylem 11	Fusarium oxysporum f. sp. pisi	98 aa protein	ALQ80827.1	GI:959098887
secreted in xylem 11, partial	Fusarium oxysporum	88 aa protein	AXY93689.1	GI:1476021174
secreted in xylem 11, partial	Fusarium oxysporum	88 aa protein	AXY93690.1	GI:1476021176
secreted in xylem 11, partial	Fusarium oxysporum	88 aa protein	AXY93691.1	GI:1476021178
secreted in xylem 11, partial	Fusarium oxysporum	88 aa protein	AXY93692.1	GI:1476021180
secreted in xylem 11, partial	Fusarium oxysporum	88 aa protein	AXY93693.1	GI:1476021182
secreted in xylem 11, partial	Fusarium oxysporum	88 aa protein	AXY93694.1	GI:1476021184
secreted in xylem 11, partial	Fusarium oxysporum	88 aa protein	AXY93695.1	GI:1476021186
secreted in xylem 11, partial	Fusarium oxysporum	88 aa protein	AXY93696.1	GI:1476021188
secreted in xylem 11, partial	Fusarium oxysporum f. sp. phaseoli	97 aa protein	ALQ80828.1	GI:959098889
secreted in xylem 11, partial	Fusarium oxysporum f. sp. tracheiphilum	91 aa protein	QBO66586.1	GI:1595487237
secreted in xylem 12, partial	Fusarium oxysporum	107 aa protein	ALQ80833.1	GI:959098899
secreted in xylem 12, partial	Fusarium oxysporum f. sp. canariensis	106 aa protein	QBQ34180.1	GI:1601116313
secreted in xylem 12, partial	Fusarium oxysporum f. sp. canariensis	106 aa protein	QBQ34181.1	GI:1601116315
secreted in xylem 12, partial	Fusarium oxysporum f. sp. canariensis	106 aa protein	QBQ34182.1	GI:1601116317
secreted in xylem 12, partial	Fusarium oxysporum f. sp. canariensis	106 aa protein	QBQ34183.1	GI:1601116319
secreted in xylem 12, partial	Fusarium oxysporum f. sp. canariensis	106 aa protein	QBQ34184.1	GI:1601116321
secreted in xylem 12, partial	Fusarium oxysporum f. sp. canariensis	106 aa protein	QBQ34185.1	GI:1601116323
secreted in xylem 12, partial	Fusarium oxysporum f. sp. canariensis	106 aa protein	QBQ34186.1	GI:1601116325
secreted in xylem 12, partial	Fusarium oxysporum f. sp. canariensis	106 aa protein	QBQ34187.1	GI:1601116327
secreted in xylem 12, partial	Fusarium oxysporum f. sp. canariensis	106 aa protein	QBQ34188.1	GI:1601116329
secreted in xylem 12, partial	Fusarium oxysporum f. sp. canariensis	106 aa protein	QBQ34189.1	GI:1601116331
secreted in xylem 12, partial	Fusarium oxysporum f. sp. canariensis	106 aa protein	QBQ34190.1	GI:1601116333
secreted in xylem 12, partial	Fusarium oxysporum f. sp. canariensis	106 aa protein	QBQ34191.1	GI:1601116335
secreted in xylem 12, partial	Fusarium oxysporum f. sp. canariensis	106 aa protein	QBQ34192.1	GI:1601116337
secreted in xylem 12, partial	Fusarium oxysporum f. sp. canariensis	106 aa protein	QBQ34193.1	GI:1601116339
secreted in xylem 12, partial	Fusarium oxysporum f. sp. canariensis	106 aa protein	QBQ34194.1	GI:1601116341
secreted in xylem 12, partial	Fusarium oxysporum f. sp. canariensis	106 aa protein	QBQ34195.1	GI:1601116343
secreted in xylem 12, partial	Fusarium oxysporum f. sp. canariensis	106 aa protein	QBQ34196.1	GI:1601116345
secreted in xylem 12, partial	Fusarium oxysporum f. sp. canariensis	106 aa protein	QBQ34197.1	GI:1601116347
secreted in xylem 12, partial	Fusarium oxysporum f. sp. canariensis	106 aa protein	QBQ34198.1	GI:1601116349
secreted in xylem 12, partial	Fusarium oxysporum f. sp. canariensis	106 aa protein	QBQ34199.1	GI:1601116351
secreted in xylem 12, partial	Fusarium oxysporum f. sp. canariensis	106 aa protein	QBQ34200.1	GI:1601116353
secreted in xylem 12, partial	Fusarium oxysporum f. sp. canariensis	106 aa protein	QBQ34201.1	GI:1601116355
secreted in xylem 12, partial	Fusarium oxysporum f. sp. canariensis	106 aa protein	QBQ34202.1	GI:1601116357
secreted in xylem 12, partial	Fusarium oxysporum f. sp. canariensis	106 aa protein	QBQ34203.1	GI:1601116359
secreted in xylem 12, partial	Fusarium oxysporum f. sp. canariensis	106 aa protein	QBQ34204.1	GI:1601116361
secreted in xylem 12, partial	Fusarium oxysporum f. sp. canariensis	106 aa protein	QBQ34205.1	GI:1601116363
secreted in xylem 12, partial	Fusarium oxysporum f. sp. cepae	121 aa protein	ALQ80835.1	GI:959098903
secreted in xylem 12, partial	Fusarium oxysporum f. sp. dianthi	106 aa protein	ALQ80830.1	GI:959098893
secreted in xylem 12, partial	Fusarium oxysporum f. sp. lini	109 aa protein	ALQ80831.1	GI:959098895
secreted in xylem 12, partial	Fusarium oxysporum f. sp. lycopersici	106 aa protein	QBQ34263.1	GI:1601116479
secreted in xylem 12, partial	Fusarium oxysporum f. sp. narcissi	106 aa protein	ALQ80829.1	GI:959098891
secreted in xylem 12, partial	Fusarium oxysporum f. sp. narcissi	107 aa protein	ALQ80834.1	GI:959098901
secreted in xylem 12, partial	Fusarium oxysporum f. sp. pisi	107 aa protein	ALQ80832.1	GI:959098897
secreted in xylem 12, partial	Fusarium oxysporum f. sp. zingiberi	113 aa protein	ARR28642.1	GI:1192790679
secreted in xylem 13	Fusarium oxysporum	257 aa protein	ALQ80836.1	GI:959098905
secreted in xylem 13	Fusarium oxysporum f. sp. cubense	291 aa protein	ARR28617.1	GI:1192790624
secreted in xylem 13	Fusarium oxysporum f. sp. cubense	291 aa protein	ARR28618.1	GI:1192790626
secreted in xylem 13	Fusarium oxysporum f. sp. cubense	293 aa protein	ARR28614.1	GI:1192790618
secreted in xylem 13	Fusarium oxysporum f. sp. cubense	293 aa protein	ARR28615.1	GI:1192790620
secreted in xylem 13	Fusarium oxysporum f. sp. cubense	293 aa protein	ARR28616.2	GI:1229749372
secreted in xylem 13	Fusarium oxysporum f. sp. fragariae	292 aa protein	ARR28622.1	GI:1192790636
secreted in xylem 13	Fusarium oxysporum f. sp. medicaginis	293 aa protein	ARR28626.1	GI:1192790645
secreted in xylem 13	Fusarium oxysporum f. sp. medicaginis	293 aa protein	ARR28627.1	GI:1192790647
secreted in xylem 13	Fusarium oxysporum f. sp. niveum	293 aa protein	ARR28634.1	GI:1192790662
secreted in xylem 13	Fusarium oxysporum f. sp. niveum	293 aa protein	ARR28635.1	GI:1192790664
secreted in xylem 13, partial	Fusarium oxysporum f. sp. cubense	248 aa protein	ALQ80840.1	GI:959098913
secreted in xylem 13, partial	Fusarium oxysporum f. sp. lini	183 aa protein	ALQ80837.1	GI:959098907
secreted in xylem 13, partial	Fusarium oxysporum f. sp. pisi	242 aa protein	ALQ80838.1	GI:959098909
secreted in xylem 13, partial	Fusarium oxysporum f. sp. pisi	242 aa protein	ALQ80839.1	GI:959098911
secreted in xylem 14	Fusarium oxysporum f. sp. cepae	57 aa protein	ALQ80845.1	GI:959098923
secreted in xylem 14, partial	Fusarium oxysporum	52 aa protein	ALQ80841.1	GI:959098915
secreted in xylem 14, partial	Fusarium oxysporum f. sp. pisi	52 aa protein	ALQ80842.1	GI:959098917
secreted in xylem 14, partial	Fusarium oxysporum f. sp. pisi	52 aa protein	ALQ80844.1	GI:959098921
secreted in xylem 14, partial	Fusarium oxysporum f. sp. pisi	53 aa protein	ALQ80843.1	GI:959098919
Secreted in xylem 15	Fusarium oxysporum f. sp. lycopersici	79 aa protein	APP91304.1	GI:1121773267
secreted in xylem protein, partial	Fusarium oxysporum f. sp. niveum	215 aa protein	CYJ08768.1	GI:1005665407

## Sheet: 8B
Supplementary Table 8B List of secreted in xylem (SIX) proteins with similarity to E. turcicum Et28A proteins. BLASTp analysis of SIX proteins from the NCBI database was performed using DIAMOND (e-value < 1x10-5, parameter = "more sensitive") against the Et28A protein complement. Similarity of SIX proteins to E. turcicum Et28A proteins are indicated.
Accession number	Gene name	Species from which gene was identified	Length	Et28A ProtID	Percent identity	Length of alignment	Number of mismatches	Gap open	Query start	Query end	Subject start	Subject end	E-value	bitscore
ARR28617.1	secreted in xylem 13	Fusarium oxysporum f. sp. cubense	291 aa protein	34559	30.2	295	183	7	1	286	1	281	2.8e-33	138.7
ARR28618.1	secreted in xylem 13	Fusarium oxysporum f. sp. cubense	291 aa protein	34559	30.2	295	183	7	1	286	1	281	2.8e-33	138.7
ARR28622.1	secreted in xylem 13	Fusarium oxysporum f. sp. fragariae	292 aa protein	34559	30.5	295	183	6	1	287	1	281	6.3e-33	137.5
ARR28614.1	secreted in xylem 13	Fusarium oxysporum f. sp. cubense	293 aa protein	34559	29.9	301	186	9	1	292	1	285	9.1e-32	133.7
ARR28627.1	secreted in xylem 13	Fusarium oxysporum f. sp. medicaginis	293 aa protein	34559	31.9	254	150	8	44	288	42	281	1.6e-31	132.9
ARR28616.2	secreted in xylem 13	Fusarium oxysporum f. sp. cubense	293 aa protein	34559	30.2	301	185	9	1	292	1	285	2e-31	132.5
ARR28626.1	secreted in xylem 13	Fusarium oxysporum f. sp. medicaginis	293 aa protein	34559	31.4	299	176	11	1	288	1	281	2e-31	132.5
ARR28615.1	secreted in xylem 13	Fusarium oxysporum f. sp. cubense	293 aa protein	34559	29.6	301	187	9	1	292	1	285	3.8e-30	128.3
ACN87967.1	Secreted in xylem 5	Fusarium oxysporum f. sp. lycopersici	119 aa protein	30080	44.2	95	53	0	10	104	11	105	1.8e-18	88.2
ACY39285.1	secreted in xylem 5, partial	Fusarium oxysporum f. sp. lycopersici	119 aa protein	30080	44.2	95	53	0	10	104	11	105	1.8e-18	88.2
AIP90473.1	secreted in xylem 5, partial	Fusarium oxysporum	119 aa protein	30080	44.2	95	53	0	10	104	11	105	1.8e-18	88.2
AIP90474.1	secreted in xylem 5, partial	Fusarium oxysporum	119 aa protein	30080	44.2	95	53	0	10	104	11	105	1.8e-18	88.2
AIP90475.1	secreted in xylem 5, partial	Fusarium oxysporum	119 aa protein	30080	44.2	95	53	0	10	104	11	105	1.8e-18	88.2
ALQ80836.1	secreted in xylem 13	Fusarium oxysporum	257 aa protein	34559	26.6	293	162	10	1	252	1	281	4.3e-17	84.7
ALQ80840.1	secreted in xylem 13, partial	Fusarium oxysporum f. sp. cubense	248 aa protein	34559	32.7	107	68	1	142	248	179	281	7.8e-16	80.5
ELA27305.1	secreted in xylem 5	Colletotrichum fructicola Nara gc5	126 aa protein	30080	38.4	125	68	4	1	123	1	118	1.1e-15	79
EOD51800.1	Secreted in xylem 5 putative protein	Neofusicoccum parvum UCRNP2	102 aa protein	18972	39	118	56	2	1	102	1	118	1.6e-15	78.2
ALQ80839.1	secreted in xylem 13, partial	Fusarium oxysporum f. sp. pisi	242 aa protein	34559	33.7	92	61	0	146	237	179	270	3.8e-15	78.2
ALQ80838.1	secreted in xylem 13, partial	Fusarium oxysporum f. sp. pisi	242 aa protein	34559	33.7	92	61	0	146	237	179	270	4.9e-15	77.8
ALQ80804.1	secreted in xylem 5	Fusarium oxysporum f. sp. cepae	122 aa protein	30080	38.9	90	53	1	18	107	18	105	4.7e-14	73.6
ALQ80805.1	secreted in xylem 5	Fusarium oxysporum f. sp. cepae	122 aa protein	30080	38.9	90	53	1	18	107	18	105	4.7e-14	73.6
ARR28614.1	secreted in xylem 13	Fusarium oxysporum f. sp. cubense	293 aa protein	24515	36.2	80	47	1	214	293	16	91	1.8e-11	66.2
ARR28616.2	secreted in xylem 13	Fusarium oxysporum f. sp. cubense	293 aa protein	24515	35	80	48	1	214	293	16	91	4e-11	65.1
ARR28626.1	secreted in xylem 13	Fusarium oxysporum f. sp. medicaginis	293 aa protein	24515	33.8	80	49	1	214	293	16	91	4e-11	65.1
ARR28627.1	secreted in xylem 13	Fusarium oxysporum f. sp. medicaginis	293 aa protein	24515	33.8	80	49	1	214	293	16	91	4e-11	65.1
ARR28634.1	secreted in xylem 13	Fusarium oxysporum f. sp. niveum	293 aa protein	24515	33.8	80	49	1	214	293	16	91	5.2e-11	64.7
ARR28635.1	secreted in xylem 13	Fusarium oxysporum f. sp. niveum	293 aa protein	24515	33.8	80	49	1	214	293	16	91	5.2e-11	64.7
ARR28622.1	secreted in xylem 13	Fusarium oxysporum f. sp. fragariae	292 aa protein	24515	33.8	80	49	1	213	292	16	91	6.8e-11	64.3
ACN87967.1	Secreted in xylem 5	Fusarium oxysporum f. sp. lycopersici	119 aa protein	18972	40.2	87	39	3	20	102	41	118	1.1e-10	62.4
ACY39285.1	secreted in xylem 5, partial	Fusarium oxysporum f. sp. lycopersici	119 aa protein	18972	40.2	87	39	3	20	102	41	118	1.1e-10	62.4
AIP90473.1	secreted in xylem 5, partial	Fusarium oxysporum	119 aa protein	18972	40.2	87	39	3	20	102	41	118	1.1e-10	62.4
AIP90474.1	secreted in xylem 5, partial	Fusarium oxysporum	119 aa protein	18972	40.2	87	39	3	20	102	41	118	1.1e-10	62.4
AIP90475.1	secreted in xylem 5, partial	Fusarium oxysporum	119 aa protein	18972	40.2	87	39	3	20	102	41	118	1.1e-10	62.4
ALQ80836.1	secreted in xylem 13	Fusarium oxysporum	257 aa protein	24515	32.5	80	50	1	178	257	16	91	1.3e-10	63.2
ARR28617.1	secreted in xylem 13	Fusarium oxysporum f. sp. cubense	291 aa protein	24515	32.5	80	50	1	212	291	16	91	2e-10	62.8
ARR28618.1	secreted in xylem 13	Fusarium oxysporum f. sp. cubense	291 aa protein	24515	32.5	80	50	1	212	291	16	91	2e-10	62.8
ALQ80804.1	secreted in xylem 5	Fusarium oxysporum f. sp. cepae	122 aa protein	18972	40	85	44	3	21	105	41	118	4.5e-09	57
ALQ80805.1	secreted in xylem 5	Fusarium oxysporum f. sp. cepae	122 aa protein	18972	40	85	44	3	21	105	41	118	4.5e-09	57
EOD51800.1	Secreted in xylem 5 putative protein	Neofusicoccum parvum UCRNP2	102 aa protein	30080	33.3	105	56	2	8	102	3	103	6.5e-09	56.2
ELA27305.1	secreted in xylem 5	Colletotrichum fructicola Nara gc5	126 aa protein	18972	33	91	51	4	19	109	39	119	1.7e-06	48.5
