# Supplementary material for: Time-Course RNAseq Reveals Exserohilum turcicum Effectors and Pathogenicity Determinants
Source: Front Microbiol. 2020 Mar 20;11:360. doi: 10.3389/fmicb.2020.00360 (PMC7099616; doi:10.3389/fmicb.2020.00360)
Supplement: Supplementary file 9 [file Table_9.XLSX]

## Sheet: 9A
Supplementary Table 9A Comparisons of read count values between a race 13N and a race 23N Exserohilum turcicum isolate. Read count values less than 2 were scored as "0", and values greater than 2 were scored as "1".
Protein identifier	Time point expressed	13N_In vitro	13N_0dpi	13N_2dpi	13N_5dpi	13N_7dpi	13N_13dpi	13N_In planta	23N_0dpi	23N_2dpi	23N_5dpi	23N_7dpi	23N_13dpi	23N_SL	23N_In planta
17908	All	1	0	0	0	1	1	1	0	0	0	0	1	1	1
17909	All	1	0	0	0	1	1	1	0	0	0	0	1	1	1
17917	All	1	0	1	1	1	1	1	0	0	1	1	1	1	1
17919	All	1	0	0	0	1	1	1	0	0	0	1	1	1	1
17922	In planta only	0	0	0	0	0	1	1	0	0	0	0	1	1	1
17929	In planta only	0	0	0	0	1	1	1	0	0	0	1	1	1	1
17941	All	1	0	0	0	0	1	1	0	0	0	1	1	1	1
17942	All	1	0	0	0	1	1	1	0	0	1	1	1	1	1
17945	All	1	0	0	0	0	1	1	0	0	1	1	1	1	1
17946	All	1	0	0	0	0	1	1	0	0	1	0	1	1	1
17948	All	1	0	0	0	0	1	1	0	0	0	0	1	1	1
17952	In planta only	0	0	0	0	0	1	1	0	0	0	0	1	1	1
17953	In planta only	0	0	0	0	0	1	1	0	0	0	0	1	1	1
17961	In planta only	0	0	0	0	0	1	1	0	0	0	0	1	1	1
17971	All	1	0	0	0	0	1	1	0	0	0	1	1	1	1
17984	In planta only	0	0	0	0	1	1	1	0	0	0	0	1	1	1
18000	All	1	0	0	0	0	1	1	0	0	0	0	1	1	1
18005	In planta only	0	0	0	0	0	1	1	0	0	0	0	1	1	1
18008	All	1	0	0	0	0	1	1	0	0	0	0	1	1	1
18012	All	1	0	0	0	1	1	1	0	0	0	0	1	1	1
18037	All	1	0	0	0	1	1	1	0	0	0	0	1	1	1
18039	All	1	0	0	0	1	1	1	0	0	0	0	1	1	1
18050	All	1	0	0	0	0	1	1	0	0	0	0	1	1	1
18057	All	1	0	0	1	1	1	1	0	0	1	1	1	1	1
18058	All	1	0	0	1	1	1	1	0	1	1	1	1	1	1
18060	All	1	0	0	0	0	1	1	0	0	0	1	1	1	1
18062	In planta only	0	0	0	0	0	1	1	0	0	0	1	1	1	1
18063	All	1	0	0	0	0	1	1	0	0	0	1	1	1	1
18077	All	1	0	0	0	1	1	1	0	0	0	1	1	1	1
18081	All	1	0	0	0	0	1	1	0	0	0	0	1	1	1
18092	In planta only	0	0	0	0	0	1	1	0	0	0	0	1	1	1
18096	All	1	0	0	0	1	1	1	0	0	0	1	1	1	1
18098	In planta only	0	0	0	0	0	1	1	0	0	0	0	1	1	1
18114	In planta only	0	0	0	0	0	1	1	0	0	0	0	1	1	1
18118	All	1	0	0	0	1	1	1	0	0	0	1	1	1	1
18122	All	1	0	0	0	0	1	1	0	0	0	0	1	1	1
18126	In planta only	0	0	0	0	0	1	1	0	0	0	0	1	1	1
18131	All	1	0	0	0	1	1	1	0	0	1	1	1	1	1
18132	In planta only	0	0	0	0	0	1	1	0	0	0	0	1	1	1
18189	All	1	0	0	0	0	1	1	0	0	0	0	1	1	1
18199	All	1	0	0	0	0	1	1	0	0	0	0	1	1	1
18210	All	1	0	0	0	1	1	1	0	0	0	1	1	1	1
18211	All	1	0	0	0	1	1	1	0	0	0	1	1	1	1
18215	All	1	0	0	0	1	1	1	0	0	0	0	1	1	1
18226	All	1	0	0	0	0	1	1	0	0	0	0	1	1	1
18242	All	1	0	0	0	1	1	1	0	0	1	1	1	1	1
18251	In planta only	0	0	0	0	1	1	1	0	0	0	0	1	1	1
18256	In planta only	0	0	0	0	0	1	1	0	0	0	0	1	1	1
18265	In planta only	0	0	0	0	0	1	1	0	0	0	0	1	1	1
18280	All	1	0	0	0	1	1	1	0	0	0	1	1	1	1
18290	In planta only	0	0	0	0	0	1	1	0	0	0	0	0	1	1
18301	In planta only	0	0	0	0	0	1	1	0	0	0	0	1	1	1
18304	All	1	0	0	0	1	1	1	0	0	0	1	1	1	1
18322	All	1	0	0	0	1	1	1	0	0	0	0	1	1	1
18360	All	1	0	0	0	0	1	1	0	0	0	1	1	1	1
18376	In planta only	0	0	0	0	1	1	1	0	0	0	0	1	1	1
18382	All	1	0	0	0	0	1	1	0	0	0	0	1	1	1
18395	In planta only	0	0	0	0	0	1	1	0	0	0	0	1	1	1
18396	In planta only	0	0	0	0	1	1	1	0	0	0	0	1	1	1
18403	All	1	0	1	1	1	1	1	0	0	1	1	1	1	1
18407	In planta only	0	0	0	0	0	1	1	0	0	0	0	1	1	1
18424	All	1	0	0	0	1	1	1	0	0	0	1	1	1	1
18437	All	1	0	0	0	0	1	1	0	0	0	0	1	1	1
18470	In planta only	0	0	0	0	0	1	1	0	0	0	0	1	1	1
18476	All	1	0	0	0	0	1	1	0	0	0	0	1	1	1
18478	All	1	0	0	0	0	1	1	0	0	0	0	1	1	1
18480	All	1	0	0	0	1	1	1	0	0	0	1	1	1	1
18486	In planta only	0	0	0	0	0	1	1	0	0	0	0	1	1	1
18490	All	1	0	0	0	0	1	1	0	0	0	0	1	1	1
18494	All	1	0	0	0	0	1	1	0	0	0	0	0	1	1
18522	All	1	0	0	0	1	1	1	0	0	1	1	1	1	1
18524	23N_in planta only	0	0	0	0	0	0	0	0	0	0	0	1	0	1
18525	In planta only	0	0	0	0	0	1	1	0	0	0	0	1	1	1
18527	All	1	0	0	0	0	1	1	0	0	0	0	1	1	1
18530	All	1	0	0	0	1	1	1	0	0	0	1	1	1	1
18531	In planta only	0	0	0	0	0	1	1	0	0	0	0	1	1	1
18559	23N_in planta only	0	0	0	0	0	0	0	0	0	0	0	1	1	1
18563	23N_in planta only	0	0	0	0	0	0	0	0	0	0	0	1	1	1
18577	All	1	0	0	0	1	1	1	0	0	0	1	1	1	1
18584	In planta only	0	0	0	0	0	1	1	0	0	0	0	1	1	1
18608	In planta only	0	0	0	0	0	1	1	0	0	0	0	1	1	1
18614	All	1	0	0	0	1	1	1	0	0	1	0	1	1	1
18619	All	1	0	0	0	0	1	1	0	0	0	1	1	1	1
18634	All	1	0	0	0	1	1	1	0	0	0	1	1	1	1
18637	23N_in planta only	0	0	0	0	0	0	0	0	0	0	0	1	1	1
18648	All	1	0	0	0	1	1	1	0	0	0	0	1	1	1
18655	All	1	0	0	0	0	1	1	0	0	0	0	1	1	1
18658	In planta only	0	0	0	0	0	1	1	0	0	0	0	1	1	1
18683	All	1	0	0	0	1	1	1	0	0	0	0	1	1	1
18690	In planta only	0	0	0	0	0	1	1	0	0	0	0	1	1	1
18692	In planta only	0	0	0	0	0	1	1	0	0	0	0	1	1	1
18701	All	1	0	0	0	1	1	1	0	0	0	1	1	1	1
18703	All	1	0	0	0	0	1	1	0	0	0	0	1	1	1
18710	In planta only	0	0	0	0	0	1	1	0	0	0	0	1	1	1
18714	In planta only	0	0	0	0	0	1	1	0	0	0	0	0	1	1
18739	All	1	0	0	0	0	1	1	0	0	0	1	1	1	1
18754	In planta only	0	0	0	0	1	1	1	0	0	0	0	1	1	1
18766	13N_in vitro and 23N_in planta	1	0	0	0	0	0	0	0	0	0	0	0	1	1
18787	In planta only	0	0	0	0	1	1	1	0	0	1	0	1	1	1
18790	In planta only	0	0	0	0	0	1	1	0	0	0	0	1	1	1
18801	In planta only	0	0	0	0	0	1	1	0	0	0	0	1	1	1
18806	All	1	0	0	0	1	1	1	0	0	0	0	1	1	1
18817	All	1	0	1	0	0	1	1	0	0	0	0	1	1	1
18828	In planta only	0	0	0	0	1	1	1	0	0	0	1	1	1	1
18836	All	1	0	0	0	1	1	1	0	0	0	0	1	1	1
18844	In planta only	0	0	0	0	0	1	1	0	0	0	0	0	1	1
18851	All	1	0	0	0	1	1	1	0	0	0	0	1	1	1
18855	All	1	0	1	1	1	1	1	0	1	1	1	1	1	1
18875	All	1	0	0	0	0	1	1	0	0	0	1	1	1	1
18892	In planta only	0	0	0	0	1	1	1	0	0	0	0	1	1	1
18912	23N_in planta only	0	0	0	0	0	0	0	0	0	0	0	0	1	1
18920	In planta only	0	0	0	0	0	1	1	0	0	0	0	1	1	1
18981	All	1	0	0	1	1	1	1	0	0	0	1	1	1	1
19007	In planta only	0	0	0	0	0	1	1	0	0	0	0	1	1	1
19016	All	1	0	0	0	0	1	1	0	0	0	0	1	1	1
19040	In planta only	0	0	0	0	0	1	1	0	0	0	0	1	1	1
19048	All	1	0	0	0	0	1	1	0	0	0	0	1	1	1
19055	All	1	0	0	0	0	1	1	0	0	0	1	1	1	1
19059	All	1	0	0	0	1	1	1	0	0	0	0	1	1	1
19065	23N_in planta only	0	0	0	0	0	0	0	0	0	0	0	1	1	1
19091	All	1	0	0	0	0	1	1	0	0	0	0	1	1	1
19104	All	1	0	0	1	1	1	1	0	0	0	1	1	1	1
19106	All	1	0	0	0	1	1	1	0	0	1	1	1	1	1
19109	In planta only	0	0	0	0	0	1	1	0	0	0	0	1	1	1
19126	In planta only	0	0	0	0	0	1	1	0	0	0	0	1	1	1
19135	All	1	0	0	0	1	1	1	0	0	1	1	1	1	1
19142	All	1	0	0	0	1	1	1	0	0	0	1	1	1	1
19145	All	1	0	0	0	1	1	1	0	0	0	0	1	1	1
19149	In planta only	0	0	0	0	0	1	1	0	0	0	0	1	1	1
19155	All	1	0	0	0	1	1	1	0	0	0	0	1	1	1
19156	All	1	0	0	0	0	1	1	0	0	0	1	1	1	1
19157	All	1	0	0	0	0	1	1	0	0	0	0	1	1	1
19195	All	1	0	0	0	1	1	1	0	0	0	1	1	1	1
19211	In planta only	0	0	0	0	0	1	1	0	0	0	0	1	1	1
19247	In planta only	0	0	0	0	0	1	1	0	0	0	0	1	1	1
19275	In planta only	0	0	0	0	1	1	1	0	0	0	0	1	1	1
19290	In planta only	0	0	0	0	0	1	1	0	0	0	0	1	1	1
19297	All	1	0	0	0	1	1	1	0	0	0	0	1	1	1
19298	All	1	0	0	0	0	1	1	0	0	0	0	1	1	1
19299	All	1	0	0	0	1	1	1	0	0	0	0	1	1	1
19314	All	1	0	0	0	0	1	1	0	0	0	1	1	1	1
19318	23N_in planta only	0	0	0	0	0	0	0	0	0	0	0	1	1	1
19329	All	1	0	0	0	1	1	1	0	0	0	1	1	1	1
19347	23N_in planta only	0	0	0	0	0	0	0	0	0	0	0	0	1	1
19352	All	1	0	0	0	1	1	1	0	0	0	0	1	1	1
19358	In planta only	0	0	0	0	0	1	1	0	0	0	0	1	1	1
19367	All	1	0	0	0	1	1	1	0	0	0	0	1	1	1
19371	All	1	0	1	1	1	1	1	0	1	1	1	1	1	1
19372	All	1	0	0	0	0	1	1	0	0	0	0	1	1	1
19381	In planta only	0	0	0	0	0	1	1	0	0	0	0	1	1	1
19385	All	1	0	0	0	1	1	1	0	0	1	1	1	1	1
19387	In planta only	0	0	0	0	0	1	1	0	0	0	1	1	1	1
19417	All	1	0	0	0	0	1	1	0	0	0	1	1	1	1
19418	All	1	0	0	0	1	1	1	0	0	1	1	1	1	1
19432	In planta only	0	1	1	0	1	1	1	0	0	0	0	1	1	1
19439	All	1	0	0	0	0	1	1	0	0	0	0	1	1	1
19440	All	1	0	0	0	1	1	1	0	0	0	1	1	1	1
19446	All	1	0	0	0	1	1	1	0	0	0	1	1	1	1
19459	In planta only	0	0	0	0	0	1	1	0	0	0	0	1	1	1
19466	In planta only	0	0	0	0	0	1	1	0	0	0	1	1	1	1
19495	All	1	0	0	0	1	1	1	0	0	0	1	1	1	1
19496	All	1	0	0	0	0	1	1	0	0	0	1	1	1	1
19500	All	1	0	0	0	1	1	1	0	0	1	1	1	1	1
19524	All	1	0	0	0	0	1	1	0	0	0	0	1	1	1
19567	All	1	0	0	0	0	1	1	0	0	0	0	1	1	1
19572	All	1	0	0	0	1	1	1	0	0	0	1	1	1	1
19627	In planta only	0	0	0	0	0	1	1	0	0	0	0	1	1	1
19631	In planta only	0	0	0	0	0	1	1	0	0	0	0	1	1	1
19634	In planta only	0	0	0	0	0	1	1	0	0	0	0	1	1	1
19638	All	1	0	0	0	1	1	1	0	0	0	1	1	1	1
19645	In planta only	0	0	0	0	0	1	1	0	0	0	0	1	1	1
19657	All	1	0	0	0	1	1	1	0	0	1	1	1	1	1
19674	All	1	0	0	0	1	1	1	0	0	1	0	1	1	1
19682	All	1	0	0	0	0	1	1	0	0	0	0	1	1	1
19689	23N_in planta only	0	0	0	0	0	0	0	0	0	0	0	0	1	1
19723	All	1	0	0	0	1	1	1	0	0	0	0	1	1	1
19732	All	1	0	0	0	1	1	1	0	0	0	1	1	1	1
19745	All	1	0	0	0	0	1	1	0	0	0	1	1	1	1
19753	In planta only	0	0	0	1	0	1	1	0	0	0	0	1	1	1
19755	In planta only	0	0	0	0	0	1	1	0	0	0	0	0	1	1
19758	In planta only	0	0	0	0	0	1	1	0	0	0	0	1	1	1
19763	In planta only	0	0	0	0	0	1	1	0	0	0	0	1	1	1
19798	All	1	0	0	0	0	1	1	0	0	0	0	1	1	1
19807	All	1	0	0	0	0	1	1	0	0	0	0	1	1	1
19810	In planta only	0	0	0	0	0	1	1	0	0	0	0	1	1	1
19811	All	1	0	0	0	0	1	1	0	0	1	0	1	1	1
19834	In planta only	0	0	0	0	0	1	1	0	0	0	0	1	1	1
19851	All	1	0	0	0	1	1	1	0	0	0	1	1	1	1
19859	All	1	0	0	0	1	1	1	0	0	1	0	1	1	1
19884	All	1	0	0	0	1	1	1	0	0	1	1	1	1	1
19896	All	1	0	0	0	1	1	1	0	0	1	1	1	1	1
19897	All	1	0	0	0	0	1	1	0	0	0	0	1	1	1
19908	All	1	0	0	0	0	1	1	0	0	1	0	1	1	1
19913	In planta only	0	0	0	0	0	1	1	0	0	0	0	1	1	1
19943	All	1	0	0	0	1	1	1	0	0	0	0	1	1	1
19945	In planta only	0	0	0	1	1	1	1	0	0	1	1	1	1	1
19958	In planta only	0	0	0	0	0	1	1	0	0	0	0	1	1	1
19961	All	1	0	0	0	0	1	1	0	0	0	0	1	1	1
19965	All	1	0	0	0	0	1	1	0	0	0	0	1	1	1
19966	All	1	0	0	0	0	1	1	0	0	0	1	1	1	1
19967	All	1	0	0	1	1	1	1	0	0	1	0	1	1	1
19972	In planta only	0	0	0	0	0	1	1	0	0	0	1	1	1	1
19973	All	1	0	0	0	1	1	1	0	0	0	1	1	1	1
19977	In planta only	0	0	0	0	0	1	1	0	0	0	0	1	1	1
19988	In planta only	0	0	0	0	0	1	1	0	0	0	0	1	1	1
19997	In planta only	0	0	0	0	0	1	1	0	0	0	0	1	1	1
20000	All	1	0	0	0	1	1	1	0	0	0	1	1	1	1
20011	All	1	0	0	0	1	1	1	0	0	0	0	1	1	1
20012	All	1	0	0	0	1	1	1	0	0	0	0	1	1	1
20015	23N_in planta only	0	0	0	0	0	0	0	0	1	1	1	1	1	1
20030	No expression	0	0	0	0	0	0	0	0	0	0	0	0	0	0
20039	All	1	0	0	0	0	1	1	0	0	0	0	1	1	1
20041	All	1	0	0	0	1	1	1	0	0	0	1	1	1	1
20044	All	1	0	0	1	1	1	1	0	0	0	1	1	1	1
20051	All	1	0	0	0	0	1	1	0	0	1	0	1	1	1
20072	All	1	0	0	0	0	1	1	0	0	0	0	1	1	1
20075	All	1	0	0	0	1	1	1	0	0	0	1	1	1	1
20077	All	1	0	0	1	1	1	1	0	0	1	1	1	1	1
20091	All	1	0	0	1	1	1	1	0	0	1	1	1	1	1
20098	All	1	0	0	0	1	1	1	0	0	0	1	1	1	1
20110	All	1	0	0	0	0	1	1	0	0	0	0	1	1	1
20112	All	1	0	1	0	0	1	1	0	0	0	0	1	1	1
20113	In planta only	0	0	0	0	0	1	1	0	0	0	0	1	1	1
20118	All	1	0	0	1	1	1	1	0	0	0	0	1	1	1
20123	All	1	0	0	1	1	1	1	0	0	0	1	1	1	1
20137	In planta only	0	0	0	0	0	1	1	0	0	0	1	1	1	1
20159	All	1	0	1	1	1	1	1	0	1	1	1	1	1	1
20162	23N_in planta only	0	0	0	0	0	0	0	0	0	0	0	1	1	1
20163	23N_in planta only	0	0	0	0	0	0	0	0	0	0	0	1	1	1
20167	All	1	0	1	1	1	1	1	0	1	1	1	1	1	1
20169	All	1	0	0	1	1	1	1	0	0	1	1	1	1	1
20181	In planta only	0	0	0	0	1	1	1	0	0	0	0	1	1	1
20184	All	1	0	0	0	0	1	1	0	0	0	1	1	1	1
20198	In planta only	0	0	0	0	0	1	1	0	0	0	0	1	1	1
20207	In planta only	0	0	0	0	0	1	1	0	0	0	0	1	1	1
20212	In planta only	0	0	0	0	0	1	1	0	0	0	0	1	1	1
20213	All	1	0	0	0	1	1	1	0	0	1	1	1	1	1
20218	All	1	0	0	0	0	1	1	0	0	1	1	1	1	1
20237	All	1	0	0	0	0	1	1	0	0	0	0	1	1	1
20243	In planta only	0	0	0	0	0	1	1	0	0	0	0	1	1	1
20251	All	1	0	0	0	1	1	1	0	0	0	1	1	1	1
20260	All	1	0	0	0	1	1	1	0	0	0	1	1	1	1
20330	In planta only	0	0	0	0	0	1	1	0	0	0	0	1	1	1
20379	All	1	0	0	0	0	1	1	0	0	0	1	1	1	1
20389	23N_in planta only	0	0	0	0	0	0	0	0	0	0	0	1	1	1
20401	All	1	0	0	0	0	1	1	0	0	0	0	1	1	1
20439	In planta only	0	0	0	0	0	1	1	0	0	0	0	1	1	1
20444	All	1	0	0	0	0	1	1	0	0	0	0	1	1	1
20464	23N_in planta only	0	0	0	0	0	0	0	0	0	0	0	1	1	1
20485	All	1	0	0	0	0	1	1	0	0	0	0	1	1	1
20486	All	1	0	0	0	0	1	1	0	0	0	0	1	1	1
20488	All	1	0	0	0	1	1	1	0	0	0	0	1	1	1
20489	All	1	0	0	0	1	1	1	0	0	0	1	1	1	1
20502	All	1	0	0	0	1	1	1	0	0	0	0	1	1	1
20512	All	1	0	0	0	1	1	1	0	0	1	1	1	1	1
20528	In planta only	0	0	0	0	0	1	1	0	0	0	0	1	1	1
20540	In planta only	0	0	0	0	0	1	1	0	0	0	0	1	1	1
20543	In planta only	0	0	0	0	0	1	1	0	0	0	0	1	1	1
20556	All	1	0	0	0	0	1	1	0	0	0	0	1	1	1
20559	All	1	0	0	0	1	1	1	0	0	0	0	1	1	1
20560	In planta only	0	0	0	0	0	1	1	0	0	0	0	1	1	1
20567	All	1	0	0	0	0	1	1	0	0	0	0	1	1	1
20582	All	1	0	0	0	1	1	1	0	0	0	0	1	1	1
20588	All	1	0	0	0	0	1	1	0	0	0	0	1	1	1
20607	All	1	0	0	0	0	1	1	0	0	1	0	1	1	1
20609	All	1	0	0	0	1	1	1	0	0	1	1	1	1	1
20612	In planta only	0	0	0	0	0	1	1	0	0	0	0	1	1	1
20635	All	1	0	0	0	0	1	1	0	0	0	0	1	1	1
20637	All	1	0	0	0	1	1	1	0	0	0	0	1	1	1
20639	All	1	0	0	0	1	1	1	0	0	1	1	1	1	1
20645	In planta only	0	0	0	0	0	1	1	0	0	0	0	1	1	1
20690	All	1	0	0	0	0	1	1	0	0	1	1	1	1	1
20704	In planta only	0	0	0	0	0	1	1	0	0	0	0	1	1	1
20733	In planta only	0	0	0	0	0	1	1	0	0	0	0	1	1	1
20746	In planta only	0	0	0	0	1	1	1	0	0	0	0	1	1	1
20753	All	1	0	1	1	1	1	1	0	1	0	1	1	1	1
20759	All	1	0	0	0	1	1	1	0	0	0	1	1	1	1
20760	In planta only	0	0	0	0	0	1	1	0	0	0	0	1	1	1
20779	All	1	0	0	0	1	1	1	0	0	0	0	1	1	1
20780	All	1	0	0	1	1	1	1	0	0	1	1	1	1	1
20785	All	1	0	0	0	0	1	1	0	0	0	0	1	1	1
20788	All	1	0	0	0	1	1	1	0	0	0	1	1	1	1
20797	In planta only	0	0	0	0	1	1	1	0	0	1	1	1	1	1
20812	23N_in planta only	0	0	0	0	0	0	0	0	0	0	0	0	1	1
20816	All	1	0	0	0	1	1	1	0	0	1	1	1	1	1
20822	All	1	0	0	0	0	1	1	0	0	0	1	1	1	1
20837	All	1	0	0	1	1	1	1	0	0	0	1	1	1	1
20865	All	1	0	0	0	0	1	1	0	0	0	0	1	1	1
20870	All	1	0	0	0	1	1	1	0	0	0	0	1	1	1
20893	23N_in planta only	0	0	0	0	0	0	0	0	0	0	0	1	1	1
20913	All	1	0	0	1	1	1	1	0	0	1	1	1	1	1
20920	All	1	0	0	0	1	1	1	0	0	0	0	1	1	1
20945	In planta only	0	0	0	0	0	1	1	0	0	0	0	1	1	1
20948	23N_in planta only	0	0	0	0	0	0	0	0	0	0	0	1	1	1
20954	All	1	0	0	0	0	1	1	0	0	0	0	1	1	1
20965	All	1	0	0	0	1	1	1	0	0	0	1	1	1	1
20973	All	1	0	0	0	0	1	1	0	0	0	0	1	1	1
20991	All	1	0	0	0	1	1	1	0	0	0	0	1	1	1
20998	All	1	0	0	0	0	1	1	0	0	0	0	1	1	1
21008	In planta only	0	0	0	0	1	1	1	0	0	0	1	1	1	1
21009	In planta only	0	0	0	0	0	1	1	0	0	0	0	1	1	1
21011	In planta only	0	0	0	0	0	1	1	0	0	0	0	1	1	1
21041	All	1	0	0	0	0	1	1	0	0	0	0	1	1	1
21044	All	1	0	0	0	0	1	1	0	0	0	0	1	1	1
21052	All	1	0	0	0	0	1	1	0	0	0	0	1	1	1
21063	In planta only	0	0	0	0	0	1	1	0	0	0	0	1	1	1
21093	In planta only	0	0	0	0	1	1	1	0	0	0	0	1	1	1
21098	In planta only	0	0	0	0	0	1	1	0	0	0	0	1	1	1
21104	All	1	0	0	0	1	1	1	0	0	0	1	1	1	1
21105	All	1	0	0	0	1	1	1	0	0	0	0	1	1	1
21107	In planta only	0	0	0	0	0	1	1	0	0	0	0	1	1	1
21129	In planta only	0	0	0	0	0	1	1	0	0	0	0	1	1	1
21139	All	1	0	1	1	1	1	1	0	0	1	1	1	1	1
21155	In planta only	0	0	0	0	0	1	1	0	0	0	0	1	1	1
21156	In planta only	0	0	0	0	0	1	1	0	0	0	0	1	1	1
21180	23N_in planta only	0	0	0	0	0	0	0	0	0	0	0	0	1	1
21183	In planta only	0	0	0	0	0	1	1	0	0	0	0	1	1	1
21186	In planta only	0	0	0	0	0	1	1	0	0	0	0	1	1	1
21189	All	1	0	0	0	0	1	1	0	0	0	0	1	1	1
21191	In planta only	0	0	0	0	0	1	1	0	0	0	0	1	1	1
21200	All	1	0	0	0	0	1	1	0	0	0	0	1	1	1
21238	All	1	0	0	0	1	1	1	0	0	0	1	1	1	1
21263	In planta only	0	0	0	0	0	1	1	0	0	0	0	1	1	1
21278	23N_in planta only	0	0	0	0	0	0	0	0	0	0	0	1	1	1
21283	All	1	0	0	0	1	1	1	0	0	0	1	1	1	1
21320	All	1	0	0	0	0	1	1	0	0	0	0	1	1	1
21334	In planta only	0	0	0	0	0	1	1	0	0	0	0	1	1	1
21346	In planta only	0	0	0	0	1	1	1	0	0	0	0	1	1	1
21354	All	1	0	0	0	1	1	1	0	0	0	1	1	1	1
21382	In planta only	0	0	0	0	0	1	1	0	0	0	0	1	1	1
21387	In planta only	0	0	0	0	0	1	1	0	0	0	0	1	1	1
21389	In planta only	0	0	0	0	0	1	1	0	0	0	0	1	1	1
21413	23N_in planta only	0	0	0	0	0	0	0	0	0	0	0	0	1	1
21432	All	1	0	0	0	1	1	1	0	0	1	1	1	1	1
21451	All	1	0	0	0	0	1	1	0	0	0	1	1	1	1
21457	In planta only	0	0	0	0	0	1	1	0	0	0	0	1	1	1
21470	All	1	0	0	0	1	1	1	0	0	0	1	1	1	1
21478	All	1	0	0	0	0	1	1	0	0	0	0	1	1	1
21507	All	1	0	0	0	0	1	1	0	0	0	0	1	1	1
21525	All	1	0	0	0	1	1	1	0	0	0	1	1	1	1
21528	All	1	0	0	0	1	1	1	0	0	1	1	1	1	1
21540	All	1	0	1	0	1	1	1	0	0	0	0	1	1	1
21548	All	1	0	0	0	0	1	1	0	0	0	0	1	1	1
21549	All	1	0	0	0	0	1	1	0	0	0	0	1	1	1
21550	All	1	0	0	0	0	1	1	0	0	0	0	1	1	1
21551	All	1	0	0	0	1	1	1	0	0	0	0	1	1	1
21558	In planta only	0	0	0	0	0	1	1	0	0	0	0	1	1	1
21559	All	1	0	0	0	0	1	1	0	0	1	0	1	1	1
21563	All	1	0	0	0	0	1	1	0	0	0	0	1	1	1
21565	All	1	0	0	0	0	1	1	0	0	0	0	1	1	1
21573	In planta only	0	0	0	0	1	1	1	0	0	0	1	1	1	1
21574	In planta only	0	0	0	0	0	1	1	0	0	0	0	1	1	1
21581	All	1	0	0	0	1	1	1	0	0	0	0	1	1	1
21583	In planta only	0	0	0	0	1	1	1	0	0	0	0	1	1	1
21588	All	1	0	0	0	1	1	1	0	0	0	1	1	1	1
21597	In planta only	0	0	0	0	0	1	1	0	0	0	0	1	1	1
21609	All	1	0	0	0	1	1	1	0	0	1	1	1	1	1
21613	All	1	0	0	0	0	1	1	0	0	0	1	1	1	1
21614	All	1	0	0	0	0	1	1	0	0	0	1	1	1	1
21646	All	1	0	0	0	0	1	1	0	0	0	0	1	1	1
21661	In planta only	0	0	0	0	0	1	1	0	0	0	0	1	1	1
21667	In planta only	0	0	0	0	0	1	1	0	0	0	0	1	1	1
21671	All	1	0	0	0	1	1	1	0	0	0	0	1	1	1
21672	All	1	0	0	0	0	1	1	0	0	0	0	1	1	1
21673	In planta only	0	0	0	0	0	1	1	0	0	0	0	0	1	1
21679	All	1	0	0	0	1	1	1	0	0	0	0	1	1	1
21680	All	1	0	0	0	0	1	1	0	0	1	0	1	1	1
21682	All	1	0	0	0	0	1	1	0	0	0	0	1	1	1
21683	All	1	0	0	0	0	1	1	0	0	0	0	1	1	1
21720	All	1	0	1	0	1	1	1	0	0	0	1	1	1	1
21723	All	1	0	0	0	0	1	1	0	0	0	0	1	1	1
21743	All	1	0	0	0	1	1	1	0	0	1	1	1	1	1
21815	All	1	0	0	0	1	1	1	0	0	0	0	1	1	1
21822	All	1	0	0	0	0	1	1	0	0	0	0	1	1	1
21861	23N_in planta only	0	0	0	0	0	0	0	0	0	0	0	1	1	1
21862	All	1	0	0	0	1	1	1	0	0	1	1	1	1	1
21864	All	1	0	0	0	1	1	1	0	0	0	1	1	1	1
21893	All	1	0	0	0	1	1	1	0	0	0	0	1	1	1
21909	All	1	0	0	0	0	1	1	0	0	0	0	1	1	1
21934	All	1	0	0	0	0	1	1	0	0	0	0	1	1	1
21935	All	1	0	0	0	0	1	1	0	0	0	0	1	1	1
21946	All	1	0	0	0	1	1	1	0	0	0	1	1	1	1
21949	All	1	0	0	0	0	1	1	0	0	0	1	1	1	1
21978	All	1	0	0	0	0	1	1	0	0	0	0	1	1	1
21994	All	1	0	0	0	1	1	1	0	0	0	0	1	1	1
22019	All	1	0	0	0	1	1	1	0	0	1	1	1	1	1
22056	All	1	0	0	0	1	1	1	0	0	0	0	1	1	1
22059	In planta only	0	0	0	0	0	1	1	0	0	0	0	1	1	1
22062	In planta only	0	0	0	0	0	1	1	0	0	0	0	1	1	1
22070	All	1	0	0	0	0	1	1	0	0	0	0	1	1	1
22111	All	1	0	0	0	1	1	1	0	0	1	1	1	1	1
22122	All	1	0	0	0	0	1	1	0	1	0	0	1	1	1
22160	In planta only	0	0	0	0	0	1	1	0	0	0	0	1	1	1
22197	All	1	0	0	0	0	1	1	0	0	0	0	1	1	1
22199	All	1	0	0	0	0	1	1	0	0	0	0	1	1	1
22210	No expression	0	0	0	0	0	0	0	0	0	0	0	0	0	0
22219	All	1	0	0	0	0	1	1	0	0	0	0	1	1	1
22226	All	1	0	0	0	0	1	1	0	0	0	0	1	1	1
22233	In planta only	0	0	0	0	0	1	1	0	0	0	0	1	1	1
22235	All	1	0	0	0	1	1	1	0	0	0	0	1	1	1
22237	All	1	0	0	0	0	1	1	0	0	1	0	1	1	1
22243	In planta only	0	0	0	0	0	1	1	0	0	0	0	1	1	1
22244	All	1	0	0	0	1	1	1	0	0	1	1	1	1	1
22250	In planta only	0	0	0	0	0	1	1	0	0	0	0	1	1	1
22251	In planta only	0	0	0	0	0	1	1	0	0	0	0	1	1	1
22267	All	1	0	0	0	1	1	1	0	0	0	0	1	1	1
22298	All	1	0	0	0	0	1	1	0	0	0	0	1	1	1
22302	In planta only	0	0	0	0	0	1	1	0	0	0	0	1	1	1
22313	All	1	0	0	1	1	1	1	0	0	0	1	1	1	1
22314	In planta only	0	0	0	0	1	1	1	0	0	0	0	1	1	1
22327	In planta only	0	0	0	0	0	1	1	0	0	0	0	0	1	1
22330	All	1	0	0	0	1	1	1	0	0	0	1	1	1	1
22331	In planta only	0	0	0	0	0	1	1	0	0	0	0	1	1	1
22337	All	1	0	0	1	1	1	1	0	0	1	1	1	1	1
22342	In planta only	0	0	0	0	0	1	1	0	0	0	0	1	1	1
22345	All	1	0	0	0	1	1	1	0	0	1	1	1	1	1
22349	All	1	0	0	0	0	1	1	0	0	0	0	1	1	1
22352	All	1	0	0	0	0	1	1	0	0	0	1	1	1	1
22378	All	1	0	0	0	0	1	1	0	0	0	0	1	1	1
22388	In planta only	0	0	0	0	0	1	1	0	0	0	0	1	1	1
22391	All	1	0	0	0	0	1	1	0	0	0	0	1	1	1
22399	All	1	0	0	0	1	1	1	0	0	0	0	1	1	1
22418	In planta only	0	0	0	0	0	1	1	0	0	0	0	1	1	1
22429	In planta only	0	0	0	0	0	1	1	0	0	0	0	1	1	1
22436	All	1	0	0	0	1	1	1	0	0	0	1	1	1	1
22464	All	1	0	0	0	0	1	1	0	0	0	1	1	1	1
22483	All	1	0	0	0	0	1	1	0	0	0	0	1	1	1
22490	All	1	0	0	0	1	1	1	0	0	1	1	1	1	1
22534	All	1	0	1	0	1	1	1	0	0	0	0	1	1	1
22545	All	1	0	0	0	1	1	1	0	0	0	1	1	1	1
22553	All	1	0	0	0	1	1	1	0	0	0	0	1	1	1
22555	In planta only	0	0	0	0	0	1	1	0	0	0	0	1	1	1
22566	All	1	0	0	1	1	1	1	0	0	0	1	1	1	1
22570	All	1	0	0	0	0	1	1	0	0	0	0	1	1	1
22572	In planta only	0	0	0	0	1	1	1	0	0	0	0	1	1	1
22573	In planta only	0	0	0	0	0	1	1	0	0	0	0	1	1	1
22603	All	1	0	0	0	0	1	1	0	0	0	0	1	1	1
22609	In planta only	0	0	0	0	0	1	1	0	0	0	0	1	1	1
22619	All	1	0	0	0	0	1	1	0	0	0	0	1	1	1
22629	In planta only	0	0	0	0	0	1	1	0	0	0	0	1	1	1
22653	In planta only	0	0	0	0	0	1	1	0	0	0	0	1	1	1
22664	In planta only	0	0	0	0	0	1	1	0	0	0	0	0	1	1
22674	All	1	0	0	0	0	1	1	0	0	0	0	1	1	1
22687	All	1	0	0	0	0	1	1	0	0	0	0	1	1	1
22705	All	1	0	1	0	1	1	1	0	0	0	0	1	1	1
22709	All	1	0	0	0	1	1	1	0	0	0	0	1	1	1
22710	In planta only	0	0	0	0	0	1	1	0	0	0	0	1	1	1
22719	In planta only	0	0	0	0	0	1	1	0	0	1	0	1	1	1
22723	23N_in planta only	0	0	0	0	0	0	0	0	0	0	0	1	1	1
22725	In planta only	0	0	0	0	0	1	1	0	0	0	0	1	1	1
22742	All	1	0	0	0	0	1	1	0	0	0	1	1	1	1
22744	All	1	0	0	0	0	1	1	0	0	0	1	1	1	1
22750	All	1	0	0	0	0	1	1	0	0	0	0	1	1	1
22753	All	1	0	0	1	0	1	1	0	0	0	0	1	1	1
22773	All	1	0	0	0	1	1	1	0	0	1	1	1	1	1
22779	In planta only	0	0	0	0	0	1	1	0	0	0	0	1	1	1
22798	In planta only	0	0	0	0	0	1	1	0	0	0	0	1	1	1
22835	In planta only	0	0	0	0	0	1	1	0	0	0	0	1	1	1
22850	All	1	0	0	0	1	1	1	0	0	0	0	1	1	1
22858	All	1	0	0	1	1	1	1	0	0	1	1	1	1	1
22895	23N_in planta only	0	0	0	0	0	0	0	0	0	0	0	1	1	1
22908	In planta only	0	0	0	0	0	1	1	0	0	0	0	1	1	1
22919	All	1	0	0	0	0	1	1	0	0	0	0	1	1	1
22943	All	1	0	0	0	1	1	1	0	1	0	1	1	1	1
22986	In planta only	0	0	0	0	0	1	1	0	0	0	0	1	1	1
22989	All	1	0	0	0	0	1	1	0	0	0	0	1	1	1
22993	All	1	0	0	0	0	1	1	0	0	0	0	1	1	1
23005	In planta only	0	0	0	0	1	1	1	0	0	0	0	1	1	1
23043	All	1	0	0	0	0	1	1	0	0	0	0	1	1	1
23051	All	1	0	0	0	0	1	1	0	0	0	1	1	1	1
23058	In planta only	0	0	0	0	0	1	1	0	0	0	0	1	1	1
23115	All	1	0	0	0	0	1	1	0	0	0	1	1	1	1
23122	In planta only	0	0	0	0	1	1	1	0	0	1	1	1	1	1
23137	All	1	0	0	0	0	1	1	0	0	0	0	1	1	1
23149	All	1	0	0	0	0	1	1	0	0	0	1	1	1	1
23158	All	1	0	0	0	1	1	1	0	0	0	1	1	1	1
23171	All	1	0	0	0	1	1	1	0	0	0	0	1	1	1
23174	All	1	0	0	1	1	1	1	0	1	1	1	1	1	1
23195	All	1	0	0	0	0	1	1	0	0	0	0	1	1	1
23214	In planta only	0	0	0	0	0	1	1	0	0	0	0	1	1	1
23230	In planta only	0	0	0	0	0	1	1	0	0	0	0	1	1	1
23232	In planta only	0	0	0	0	0	1	1	0	0	0	0	1	1	1
23241	In planta only	0	0	0	1	1	1	1	0	0	1	1	1	1	1
23258	All	1	0	0	0	0	1	1	0	0	0	0	1	1	1
23265	All	1	0	0	0	1	1	1	0	0	0	0	1	1	1
23279	All	1	0	0	0	1	1	1	0	0	1	1	1	1	1
23286	In planta only	0	0	0	0	0	1	1	0	0	0	0	1	1	1
23287	In planta only	0	0	0	0	0	1	1	0	0	0	0	1	1	1
23292	All	1	0	0	0	0	1	1	0	0	0	0	1	1	1
23309	All	1	0	0	0	1	1	1	0	0	1	1	1	1	1
23321	In planta only	0	0	0	1	1	1	1	0	0	1	1	1	1	1
23336	All	1	0	0	0	1	1	1	0	0	0	0	1	1	1
23347	In planta only	0	0	0	0	0	1	1	0	0	0	0	1	1	1
23357	All	1	0	0	0	0	1	1	0	0	0	0	1	1	1
23358	In planta only	0	0	0	0	0	1	1	0	0	0	0	1	1	1
23367	In planta only	0	0	0	0	0	1	1	0	0	0	0	1	1	1
23368	All	1	0	0	0	0	1	1	0	0	1	0	1	1	1
23369	All	1	0	0	0	1	1	1	0	0	0	1	1	1	1
23375	In planta only	0	0	0	0	0	1	1	0	0	0	0	1	1	1
23376	All	1	0	0	0	1	1	1	0	0	0	1	1	1	1
23384	In planta only	0	0	0	0	0	1	1	0	0	0	0	1	1	1
23388	All	1	0	0	1	0	1	1	0	0	0	0	1	1	1
23404	All	1	0	0	0	1	1	1	0	0	0	1	1	1	1
23409	All	1	0	0	0	0	1	1	0	0	0	0	1	1	1
23419	In planta only	0	0	0	0	0	1	1	0	0	0	0	1	1	1
23420	In planta only	0	0	1	0	1	1	1	0	1	1	1	1	1	1
23432	All	1	0	0	0	1	1	1	0	0	1	1	1	1	1
23433	In planta only	0	0	0	0	0	1	1	0	0	0	0	1	1	1
23443	In planta only	0	0	0	0	0	1	1	0	0	0	0	1	1	1
23445	In planta only	0	0	0	0	0	1	1	0	0	0	0	1	1	1
23447	All	1	0	0	0	1	1	1	0	0	0	1	1	1	1
23451	In planta only	0	0	0	0	0	1	1	0	0	0	0	1	1	1
23452	All	1	0	0	0	0	1	1	0	0	0	0	1	1	1
23469	All	1	0	0	0	1	1	1	0	1	1	1	1	1	1
23475	All	1	0	0	0	1	1	1	0	0	0	1	1	1	1
23480	All	1	0	0	0	1	1	1	0	0	0	1	1	1	1
23496	All	1	0	1	1	1	1	1	0	0	1	1	1	1	1
23509	All	1	0	0	0	1	1	1	0	0	0	0	1	1	1
23526	All	1	0	0	0	1	1	1	0	0	0	1	1	1	1
23538	All	1	0	0	0	0	1	1	0	0	0	0	1	1	1
23543	23N_in planta only	0	0	0	0	0	0	0	0	0	0	0	0	1	1
23575	All	1	0	0	0	1	1	1	0	0	1	1	1	1	1
23616	All	1	0	0	0	0	1	1	0	0	0	0	1	1	1
23637	All	1	0	0	1	1	1	1	0	0	0	0	1	1	1
23682	All	1	0	0	0	0	1	1	0	0	1	0	1	1	1
23689	23N_in planta only	0	0	0	0	0	0	0	0	0	0	0	1	1	1
23699	In planta only	0	0	0	0	0	1	1	0	0	0	0	1	1	1
23700	All	1	0	0	0	1	1	1	0	0	0	1	1	1	1
23717	In planta only	0	0	0	0	0	1	1	0	0	0	0	1	1	1
23723	In planta only	0	0	0	0	0	1	1	0	0	1	0	1	1	1
23727	In planta only	0	0	0	0	0	1	1	0	0	0	0	1	1	1
23742	All	1	0	0	0	0	1	1	0	0	0	0	1	1	1
23766	All	1	0	1	1	1	1	1	0	1	1	1	1	1	1
23774	In planta only	0	0	0	0	0	1	1	0	0	0	0	1	0	1
23786	All	1	0	1	0	1	1	1	0	0	1	1	1	1	1
23787	All	1	0	0	0	0	1	1	0	0	0	0	1	1	1
23800	In planta only	0	0	0	0	1	1	1	0	0	0	0	1	1	1
23826	All	1	0	1	1	1	1	1	0	1	1	1	1	1	1
23828	All	1	0	0	0	0	1	1	0	0	0	0	1	1	1
23832	All	1	0	0	1	1	1	1	0	0	1	1	1	1	1
23851	All	1	0	0	0	1	1	1	0	0	1	1	1	1	1
23892	In planta only	0	0	0	0	0	1	1	0	0	0	0	1	1	1
23894	All	1	0	0	0	1	1	1	0	0	0	1	1	1	1
23914	All	1	0	0	0	0	1	1	0	0	0	0	1	1	1
23921	All	1	0	0	0	1	1	1	0	0	0	1	1	1	1
23928	23N_in planta only	0	0	0	0	0	0	0	0	0	0	0	1	1	1
23931	All	1	0	0	0	0	1	1	0	0	0	1	1	1	1
23932	All	1	0	0	0	1	1	1	0	0	0	0	1	1	1
23952	In planta only	0	0	0	1	0	1	1	0	0	1	0	1	1	1
23968	All	1	0	0	0	1	1	1	0	0	1	0	1	1	1
23978	All	1	0	0	0	1	1	1	0	0	1	1	1	1	1
23991	All	1	0	0	0	0	1	1	0	0	1	1	1	1	1
24011	All	1	0	0	0	1	1	1	0	0	0	1	1	1	1
24029	All	1	0	0	0	1	1	1	0	0	0	0	1	1	1
24032	In planta only	0	0	0	0	0	1	1	0	0	0	0	1	1	1
24034	All	1	0	0	0	1	1	1	0	0	1	1	1	1	1
24037	In planta only	0	0	0	0	0	1	1	0	0	0	0	1	1	1
24038	All	1	0	0	0	1	1	1	0	0	0	1	1	1	1
24039	23N_in planta only	0	0	0	0	0	0	0	0	0	0	0	0	1	1
24058	All	1	0	0	0	0	1	1	0	0	0	1	1	1	1
24068	All	1	0	0	0	0	1	1	0	0	0	0	1	1	1
24087	All	1	0	0	0	1	1	1	0	0	0	1	1	1	1
24093	All	1	0	0	0	0	1	1	0	0	0	0	1	1	1
24094	All	1	0	0	0	0	1	1	0	0	0	0	1	1	1
24104	In planta only	0	0	0	0	0	1	1	0	0	0	0	1	1	1
24114	All	1	0	0	0	1	1	1	0	0	0	0	1	1	1
24117	All	1	0	1	1	1	1	1	0	0	1	1	1	1	1
24141	All	1	0	0	0	1	1	1	0	0	0	0	1	1	1
24154	All	1	0	0	0	0	1	1	0	0	0	0	1	1	1
24157	In planta only	0	0	0	0	0	1	1	0	0	0	0	1	1	1
24167	All	1	0	0	0	0	1	1	0	0	0	1	1	1	1
24192	All	1	0	0	0	0	1	1	0	0	0	1	1	1	1
24195	In planta only	0	0	0	0	0	1	1	0	0	0	0	1	1	1
24209	All	1	0	0	0	0	1	1	0	0	0	1	1	1	1
24218	In planta only	0	0	0	0	0	1	1	0	0	0	0	1	1	1
24225	In planta only	0	0	0	0	1	1	1	0	0	0	1	1	1	1
24230	All	1	0	0	0	1	1	1	0	0	1	1	1	1	1
24235	All	1	0	0	0	0	1	1	0	0	0	0	1	1	1
24246	In planta only	0	0	0	0	0	1	1	0	0	0	0	1	1	1
24252	All	1	0	0	1	1	1	1	0	0	1	1	1	1	1
24256	All	1	0	0	0	0	1	1	0	0	1	1	1	1	1
24257	All	1	0	0	0	1	1	1	0	0	0	0	1	1	1
24258	In planta only	0	0	0	0	0	1	1	0	0	0	0	1	1	1
24271	All	1	0	0	0	0	1	1	0	0	0	1	1	1	1
24283	All	1	0	0	0	1	1	1	0	0	0	1	1	1	1
24287	All	1	0	0	1	1	1	1	0	0	0	1	1	1	1
24311	All	1	0	0	1	1	1	1	0	0	1	1	1	1	1
24322	All	1	0	0	0	1	1	1	0	0	0	1	1	1	1
24332	All	1	0	1	0	1	1	1	0	0	1	1	1	1	1
24334	In planta only	0	0	0	0	0	1	1	0	0	0	0	1	1	1
24338	All	1	0	0	0	0	1	1	0	0	0	0	1	1	1
24360	All	1	0	0	0	0	1	1	0	0	0	0	1	1	1
24386	All	1	0	0	1	1	1	1	0	0	1	1	1	1	1
24389	In planta only	0	0	0	0	0	1	1	0	0	0	0	1	1	1
24394	In planta only	0	0	0	0	0	1	1	0	0	0	0	1	1	1
24405	All	1	0	1	0	1	1	1	0	0	0	1	1	1	1
24409	All	1	0	0	0	0	1	1	0	0	0	0	1	1	1
24412	All	1	0	0	0	0	1	1	0	0	0	0	1	1	1
24427	All	1	0	1	1	1	1	1	0	0	0	1	1	1	1
24453	All	1	0	0	0	1	1	1	0	0	0	0	1	1	1
24469	In planta only	0	0	0	0	0	1	1	0	0	0	0	1	1	1
24474	All	1	0	0	0	0	1	1	0	0	1	1	1	1	1
24478	All	1	0	0	0	0	1	1	0	0	0	1	1	1	1
24493	All	1	0	0	0	1	1	1	0	0	0	0	1	1	1
24497	In planta only	0	0	0	0	0	1	1	0	0	0	0	1	1	1
24505	In planta only	0	0	0	0	0	1	1	0	0	0	0	1	1	1
24515	In planta only	0	0	0	0	0	1	1	0	0	0	0	1	1	1
24544	All	1	0	0	0	1	1	1	0	0	0	1	1	1	1
24549	All	1	0	1	1	1	1	1	0	0	1	1	1	1	1
24556	In planta only	0	0	0	0	1	1	1	0	0	0	0	1	1	1
24568	In planta only	0	0	0	0	0	1	1	0	0	0	0	1	1	1
24570	In planta only	0	0	0	0	0	1	1	0	0	0	0	1	1	1
24572	In planta only	0	0	0	0	0	1	1	0	0	0	0	1	1	1
24575	All	1	0	0	1	1	1	1	0	0	1	1	1	1	1
24583	All	1	0	0	0	0	1	1	0	0	0	0	1	1	1
24591	All	1	0	0	0	1	1	1	0	0	1	1	1	1	1
24606	No expression	0	0	0	0	0	0	0	0	0	0	0	0	0	0
24623	All	1	0	0	0	1	1	1	0	0	0	1	1	1	1
24624	In planta only	0	0	0	0	1	1	1	0	0	0	1	1	1	1
24639	All	1	0	0	0	1	1	1	0	0	0	0	1	1	1
24648	All	1	0	0	0	1	1	1	0	0	0	0	1	1	1
24670	All	1	0	0	0	1	1	1	0	0	0	1	1	1	1
24682	All	1	0	0	0	1	1	1	0	0	0	0	1	1	1
24691	All	1	0	0	0	1	1	1	0	0	0	0	1	1	1
24705	All	1	0	0	0	0	1	1	0	0	1	0	1	1	1
24707	All	1	0	0	1	1	1	1	0	0	0	1	1	1	1
24708	In planta only	0	0	0	0	0	1	1	0	0	0	0	1	1	1
24717	All	1	0	0	0	0	1	1	0	0	0	0	1	1	1
24744	In planta only	0	0	0	0	0	1	1	0	0	0	0	1	1	1
24759	In planta only	0	0	0	0	0	1	1	0	0	0	0	1	1	1
24770	In planta only	0	0	0	0	0	1	1	0	0	0	0	1	1	1
24789	In planta only	0	0	0	0	0	1	1	0	0	1	0	1	1	1
24797	In planta only	0	0	0	0	0	1	1	0	0	0	0	1	1	1
24801	All	1	0	0	1	1	1	1	0	1	1	1	1	1	1
24816	All	1	0	0	1	1	1	1	0	0	1	1	1	1	1
24831	All	1	0	0	0	0	1	1	0	0	0	1	1	1	1
24854	All	1	0	0	0	0	1	1	0	0	0	0	1	1	1
24861	All	1	0	0	0	0	1	1	0	0	0	0	1	1	1
24867	All	1	0	0	0	1	1	1	0	0	0	0	1	1	1
24871	In planta only	0	0	0	0	0	1	1	0	0	0	0	1	1	1
24883	In planta only	0	0	0	0	1	1	1	0	0	1	1	1	1	1
24893	In planta only	0	0	0	0	0	1	1	0	0	0	0	1	1	1
24895	All	1	0	1	0	1	1	1	0	0	1	1	1	1	1
24909	All	1	0	0	1	1	1	1	0	0	0	0	1	1	1
24911	All	1	0	0	0	0	1	1	0	0	0	0	1	1	1
24912	All	1	0	0	0	0	1	1	0	0	1	1	1	1	1
24930	All	1	0	0	0	1	1	1	0	0	1	1	1	1	1
24931	All	1	0	0	0	1	1	1	0	0	1	0	1	1	1
24932	All	1	0	0	0	1	1	1	0	0	0	0	1	1	1
24934	In planta only	0	0	0	0	0	1	1	0	0	0	0	1	1	1
24943	All	1	0	0	0	0	1	1	0	0	0	0	1	1	1
24950	In planta only	0	0	0	0	0	1	1	0	0	0	0	1	1	1
24983	All	1	0	0	1	1	1	1	0	0	1	1	1	1	1
24993	All	1	0	0	0	1	1	1	0	0	0	0	1	1	1
25010	In planta only	0	0	0	0	0	1	1	0	0	0	0	1	1	1
25026	All	1	0	0	0	0	1	1	0	0	0	0	1	1	1
25052	All	1	0	0	0	0	1	1	0	0	0	0	1	1	1
25062	All	1	0	0	0	0	1	1	0	0	0	0	1	1	1
25074	All	1	0	0	0	0	1	1	0	0	0	1	1	1	1
25075	All	1	0	0	0	1	1	1	0	0	0	0	1	1	1
25104	In planta only	0	0	0	0	1	1	1	0	1	0	1	1	1	1
25106	All	1	0	0	0	0	1	1	0	0	0	0	1	1	1
25112	All	1	0	0	0	0	1	1	0	0	0	0	1	1	1
25125	All	1	0	1	1	1	1	1	0	1	1	1	1	1	1
25145	In planta only	0	0	0	0	0	1	1	0	0	0	0	1	1	1
25148	In planta only	0	0	0	0	0	1	1	0	0	0	0	1	1	1
25162	All	1	0	1	1	1	1	1	0	0	1	1	1	1	1
25166	All	1	0	0	0	1	1	1	0	0	0	1	1	1	1
25189	In planta only	0	0	0	0	0	1	1	0	0	0	0	1	1	1
25198	In planta only	0	0	0	0	0	1	1	0	0	0	0	0	1	1
25208	In planta only	0	0	0	0	0	1	1	0	0	0	0	1	1	1
25225	All	1	0	0	0	0	1	1	0	0	0	0	1	1	1
25234	All	1	0	0	0	1	1	1	0	0	0	0	1	1	1
25235	All	1	0	0	0	0	1	1	0	0	0	0	1	1	1
25241	In planta only	0	0	0	0	0	1	1	0	0	0	0	1	1	1
25248	All	1	0	0	0	0	1	1	0	0	0	0	1	1	1
25274	No expression	0	0	0	0	0	0	0	0	0	0	0	0	0	0
25278	In planta only	0	0	0	0	0	1	1	0	0	0	0	1	1	1
25286	All	1	0	0	0	0	1	1	0	0	0	0	1	1	1
25296	All	1	0	0	0	0	1	1	0	0	0	0	1	1	1
25304	In planta only	0	0	0	0	0	1	1	0	0	0	0	1	1	1
25306	All	1	0	0	1	1	1	1	0	0	1	1	1	1	1
25316	In planta only	0	0	0	0	0	1	1	0	0	0	0	1	1	1
25337	In planta only	0	0	0	0	1	1	1	0	0	0	0	1	1	1
25345	All	1	0	0	0	0	1	1	0	0	0	1	1	1	1
25367	In planta only	0	0	0	0	0	1	1	0	0	0	0	1	1	1
25377	All	1	0	0	0	0	1	1	0	0	0	0	1	1	1
25378	All	1	0	0	0	1	1	1	0	0	0	0	1	1	1
25388	All	1	0	0	0	0	1	1	0	0	0	0	1	1	1
25393	All	1	0	0	0	1	1	1	0	0	1	1	1	1	1
25394	All	1	0	0	0	0	1	1	0	0	0	1	1	1	1
25413	All	1	0	0	0	0	1	1	0	0	0	0	1	1	1
25414	All	1	0	0	0	1	1	1	0	0	1	1	1	1	1
25416	All	1	0	0	0	0	1	1	0	0	0	1	1	1	1
25417	In planta only	0	0	0	0	0	1	1	0	0	0	0	1	1	1
25422	All	1	0	0	0	1	1	1	0	0	0	1	1	1	1
25426	All	1	0	0	0	1	1	1	0	0	0	1	1	1	1
25474	All	1	0	0	0	1	1	1	0	0	0	1	1	1	1
25478	In planta only	0	0	0	0	0	1	1	0	0	0	0	1	1	1
25509	All	1	0	1	0	1	1	1	0	0	0	1	1	1	1
25514	All	1	0	0	1	1	1	1	0	0	1	1	1	1	1
25517	In planta only	0	0	0	0	0	1	1	0	0	0	0	1	1	1
25522	All	1	0	0	0	0	1	1	0	0	0	0	1	1	1
25587	All	1	0	0	0	1	1	1	0	0	0	1	1	1	1
25588	All	1	0	0	0	0	1	1	0	0	0	1	1	1	1
25600	All	1	0	0	0	1	1	1	0	0	0	1	1	1	1
25630	In planta only	0	0	0	0	0	1	1	0	0	0	0	1	1	1
25642	23N_in planta only	0	0	0	0	0	0	0	0	0	0	0	1	1	1
25646	All	1	0	0	0	0	1	1	0	0	0	0	1	1	1
25654	All	1	0	0	0	0	1	1	0	0	0	0	1	1	1
25681	All	1	0	0	0	1	1	1	0	0	1	1	1	1	1
25692	23N_in planta only	0	0	0	0	0	0	0	0	0	0	0	1	1	1
25705	In planta only	0	0	0	0	0	1	1	0	0	0	0	1	1	1
25720	All	1	0	0	0	1	1	1	0	0	0	1	1	1	1
25734	All	1	0	0	0	0	1	1	0	0	0	0	1	1	1
25742	All	1	0	0	0	0	1	1	0	0	0	0	1	1	1
25752	All	1	0	0	0	0	1	1	0	0	0	1	1	1	1
25762	In planta only	0	0	0	0	1	1	1	0	0	0	1	1	1	1
25776	All	1	0	0	0	1	1	1	0	0	0	1	1	1	1
25780	All	1	0	0	0	0	1	1	0	0	0	0	1	1	1
25814	All	1	0	0	0	1	1	1	0	0	0	0	1	1	1
25825	All	1	0	0	0	1	1	1	0	0	1	0	1	1	1
25848	In planta only	0	0	0	0	0	1	1	0	0	0	0	1	1	1
25879	All	1	0	0	0	1	1	1	0	0	0	0	1	1	1
25906	All	1	0	0	0	1	1	1	0	0	0	0	1	1	1
25932	All	1	0	0	0	1	1	1	0	0	0	0	1	1	1
25942	In planta only	0	0	0	0	1	1	1	0	0	0	0	1	1	1
25945	All	1	0	0	1	1	1	1	0	0	1	1	1	1	1
25946	All	1	0	0	0	1	1	1	0	0	0	1	1	1	1
25956	13N_in vitro and 23N_in planta	1	0	0	0	0	0	0	0	0	0	0	0	1	1
26013	All	1	0	0	0	0	1	1	0	0	0	0	1	1	1
26024	All	1	0	0	0	0	1	1	0	0	0	0	1	1	1
26045	All	1	0	0	0	1	1	1	0	0	0	1	1	1	1
26068	In planta only	0	0	0	0	0	1	1	0	0	0	0	1	1	1
26074	All	1	0	0	0	0	1	1	0	0	0	0	1	1	1
26080	All	1	0	0	0	1	1	1	0	0	1	1	1	1	1
26103	In planta only	0	0	0	0	0	1	1	0	0	0	0	0	1	1
26107	All	1	0	0	0	0	1	1	0	0	0	0	1	1	1
26122	All	1	0	0	0	0	1	1	0	0	0	0	1	1	1
26135	All	1	0	0	0	0	1	1	0	0	0	1	1	1	1
26136	All	1	0	0	0	1	1	1	0	0	1	1	1	1	1
26137	In planta only	0	0	0	0	0	1	1	0	0	0	0	1	1	1
26138	All	1	0	0	0	0	1	1	0	0	0	0	1	1	1
26158	In planta only	0	0	0	0	0	1	1	0	0	0	0	1	1	1
26168	All	1	0	0	0	1	1	1	0	0	0	0	1	1	1
26171	All	1	0	0	0	1	1	1	0	0	0	1	1	1	1
26175	All	1	0	1	1	1	1	1	0	0	1	1	1	1	1
26176	All	1	0	0	1	1	1	1	0	1	1	1	1	1	1
26196	All	1	0	0	1	0	1	1	0	0	0	1	1	1	1
26202	All	1	0	0	0	0	1	1	0	0	1	0	1	1	1
26210	In planta only	0	0	0	0	0	1	1	0	0	0	0	1	1	1
26213	In planta only	0	0	0	0	0	1	1	0	0	0	0	1	1	1
26219	In planta only	0	0	0	0	0	1	1	0	0	0	0	1	1	1
26225	All	1	0	0	0	1	1	1	0	0	0	1	1	1	1
26234	All	1	0	0	0	0	1	1	0	0	0	0	1	1	1
26249	All	1	0	0	0	1	1	1	0	0	0	1	1	1	1
26256	All	1	0	0	1	1	1	1	0	0	1	1	1	1	1
26261	All	1	0	0	0	1	1	1	0	0	0	0	1	1	1
26264	All	1	0	0	0	1	1	1	0	0	0	0	1	1	1
26281	All	1	1	1	1	1	1	1	0	1	1	1	1	1	1
26293	In planta only	0	0	0	0	0	1	1	0	0	0	0	1	1	1
26303	All	1	0	0	0	0	1	1	0	0	1	0	1	1	1
26305	All	1	0	0	0	0	1	1	0	0	0	1	1	1	1
26306	In planta only	0	0	0	0	0	1	1	0	0	0	1	1	1	1
26361	All	1	0	0	0	0	1	1	0	0	0	1	1	1	1
26363	All	1	0	0	0	1	1	1	0	0	1	1	1	1	1
26370	All	1	0	0	0	1	1	1	0	0	0	1	1	1	1
26394	All	1	0	0	0	1	1	1	0	0	1	0	1	1	1
26425	In planta only	0	0	0	0	0	1	1	0	0	0	0	1	1	1
26428	All	1	0	0	1	1	1	1	0	0	0	0	1	1	1
26429	All	1	0	0	0	0	1	1	0	0	0	1	1	1	1
26441	In planta only	0	0	0	0	0	1	1	0	0	0	0	1	1	1
26456	All	1	0	0	0	0	1	1	0	0	0	0	1	1	1
26459	All	1	0	0	0	1	1	1	0	0	0	1	1	1	1
26474	All	1	0	0	0	0	1	1	0	0	0	0	1	1	1
26479	All	1	0	0	0	0	1	1	0	0	0	0	1	1	1
26523	All	1	0	0	0	1	1	1	0	0	0	1	1	1	1
26538	In planta only	0	0	0	0	0	1	1	0	0	0	0	1	1	1
26546	In planta only	0	0	0	0	0	1	1	0	0	0	0	1	1	1
26547	In planta only	0	0	0	0	0	1	1	0	0	0	0	0	1	1
26567	All	1	0	0	1	0	1	1	0	0	1	1	1	1	1
26576	All	1	0	0	0	1	1	1	0	1	1	1	1	1	1
26598	23N_in planta only	0	0	0	0	0	0	0	0	0	0	0	1	1	1
26599	All	1	0	0	0	0	1	1	0	0	1	0	1	1	1
26607	All	1	0	0	0	0	1	1	0	0	0	0	1	1	1
26612	All	1	0	0	0	1	1	1	0	0	0	1	1	1	1
26613	All	1	0	0	0	0	1	1	0	0	0	1	1	1	1
26635	All	1	0	0	0	0	1	1	0	0	0	0	1	1	1
26654	In planta only	0	0	0	0	0	1	1	0	0	0	0	1	1	1
26659	All	1	0	1	1	1	1	1	0	0	1	1	1	1	1
26662	All	1	0	0	0	1	1	1	0	0	0	0	1	1	1
26706	In planta only	0	0	0	0	0	1	1	0	0	0	0	1	1	1
26712	All	1	0	0	0	0	1	1	0	0	0	1	1	1	1
26733	All	1	0	1	0	1	1	1	0	0	0	1	1	1	1
26738	In planta only	0	0	0	0	0	1	1	0	0	0	0	1	1	1
26754	In planta only	0	0	0	0	0	1	1	0	0	0	0	1	1	1
26757	All	1	0	0	0	1	1	1	0	0	0	0	1	1	1
26777	All	1	0	0	0	1	1	1	0	0	0	0	1	1	1
26789	All	1	0	0	0	0	1	1	0	0	0	0	1	1	1
26792	All	1	0	0	0	1	1	1	0	0	0	0	1	1	1
26794	All	1	0	0	0	1	1	1	0	0	0	0	1	1	1
26823	In planta only	0	0	0	0	0	1	1	0	0	0	0	1	1	1
26834	All	1	0	0	0	1	1	1	0	0	0	1	1	1	1
26865	In planta only	0	0	0	0	0	1	1	0	0	0	0	1	1	1
26877	In planta only	0	0	0	0	0	1	1	0	0	0	0	1	1	1
26878	In planta only	0	0	0	0	0	1	1	0	0	0	0	1	1	1
26897	In planta only	0	0	0	0	0	1	1	0	0	0	0	1	1	1
26901	All	1	0	0	0	1	1	1	0	0	0	0	1	1	1
26939	In planta only	0	0	0	0	1	1	1	0	0	0	0	1	1	1
26947	All	1	0	0	1	1	1	1	0	0	1	0	1	1	1
26969	All	1	0	0	1	1	1	1	0	0	1	1	1	1	1
26976	All	1	0	0	0	0	1	1	0	0	0	0	1	1	1
26977	All	1	0	0	0	0	1	1	0	1	1	0	1	1	1
26981	All	1	0	0	0	0	1	1	0	0	0	0	1	1	1
26990	All	1	0	0	0	1	1	1	0	0	1	1	1	1	1
27004	All	1	0	0	0	0	1	1	0	0	0	1	1	1	1
27014	All	1	0	0	0	1	1	1	0	0	0	1	1	1	1
27048	All	1	0	0	0	0	1	1	0	0	0	0	1	1	1
27049	All	1	0	0	0	0	1	1	0	0	0	0	1	1	1
27060	In planta only	0	0	0	0	0	1	1	0	0	0	0	1	1	1
27084	All	1	0	0	0	1	1	1	0	0	0	1	1	1	1
27135	All	1	0	0	0	0	1	1	0	0	0	1	1	1	1
27157	In planta only	0	0	0	0	0	1	1	0	0	0	0	1	1	1
27183	All	1	1	1	1	1	1	1	1	0	1	1	1	1	1
27199	All	1	0	0	0	0	1	1	0	0	0	1	1	1	1
27204	All	1	0	0	0	0	1	1	0	0	0	0	1	1	1
27206	In planta only	0	0	0	0	0	1	1	0	0	0	0	1	1	1
27223	In planta only	0	0	0	1	1	1	1	0	0	0	0	1	1	1
27233	In planta only	0	0	0	0	0	1	1	0	0	0	0	1	1	1
27243	In planta only	0	0	0	0	0	1	1	0	0	0	0	1	1	1
27249	All	1	0	0	0	0	1	1	0	0	0	0	1	1	1
27257	All	1	0	0	0	0	1	1	0	0	0	1	1	1	1
27270	In planta only	0	0	0	0	0	1	1	0	0	0	0	1	1	1
27272	In planta only	0	0	0	0	0	1	1	0	0	0	0	1	1	1
27275	All	1	0	0	0	1	1	1	0	0	1	0	1	1	1
27282	In planta only	0	0	0	0	0	1	1	0	0	0	0	1	1	1
27293	All	1	0	0	0	0	1	1	0	0	0	0	1	1	1
27297	In planta only	0	0	0	0	0	1	1	0	0	0	0	1	1	1
27302	All	1	0	1	0	0	1	1	0	0	0	0	0	1	1
27306	In planta only	0	0	0	0	0	1	1	0	0	0	0	1	1	1
27329	All	1	0	0	0	0	1	1	0	0	0	0	1	1	1
27346	All	1	0	0	0	1	1	1	0	0	0	0	1	1	1
27347	All	1	0	0	0	0	1	1	0	0	0	1	1	1	1
27350	All	1	0	0	0	1	1	1	0	0	0	1	1	1	1
27381	In planta only	0	0	0	0	0	1	1	0	0	0	0	1	1	1
27389	All	1	0	0	0	1	1	1	0	0	0	0	1	1	1
27395	All	1	0	0	0	0	1	1	0	0	0	0	1	1	1
27403	In planta only	0	0	0	0	1	1	1	0	0	0	0	1	1	1
27404	In planta only	0	0	0	0	0	1	1	0	0	0	0	1	1	1
27422	All	1	0	0	0	0	1	1	0	0	0	0	1	1	1
27423	In planta only	0	0	0	0	0	1	1	0	0	0	0	1	1	1
27430	All	1	0	0	0	0	1	1	0	0	0	1	1	1	1
27449	All	1	0	0	0	1	1	1	0	0	0	0	1	1	1
27453	All	1	0	0	0	1	1	1	0	0	0	1	1	1	1
27465	All	1	0	0	0	0	1	1	0	0	1	0	1	1	1
27506	All	1	0	0	0	1	1	1	0	0	0	0	1	1	1
27514	All	1	0	0	0	1	1	1	0	0	0	0	1	1	1
27538	All	1	0	0	0	0	1	1	0	0	0	0	1	1	1
27541	23N_in planta only	0	0	0	0	0	0	0	0	0	0	0	1	0	1
27570	All	1	0	0	0	1	1	1	0	0	0	1	1	1	1
27574	All	1	0	0	0	1	1	1	0	0	0	0	1	1	1
27576	All	1	0	0	1	1	1	1	0	0	1	1	1	1	1
27580	All	1	0	0	0	1	1	1	0	0	1	0	1	1	1
27582	All	1	0	0	0	1	1	1	0	0	1	1	1	1	1
27594	In planta only	0	0	0	0	0	1	1	0	0	0	0	1	1	1
27619	All	1	0	0	0	0	1	1	0	0	0	0	1	1	1
27626	In planta only	0	0	0	0	1	1	1	0	0	0	1	1	1	1
27640	All	1	1	0	0	1	1	1	0	0	0	0	1	1	1
27653	All	1	0	0	0	0	1	1	0	0	0	0	1	1	1
27664	All	1	0	0	0	0	1	1	0	0	0	1	1	1	1
27668	All	1	0	1	1	1	1	1	0	0	0	1	1	1	1
27670	In planta only	0	0	0	0	0	1	1	0	0	0	0	1	1	1
27696	All	1	0	0	0	0	1	1	0	0	0	1	1	1	1
27710	In planta only	0	0	0	0	0	1	1	0	0	0	0	1	1	1
27723	All	1	0	0	0	0	1	1	0	0	0	0	1	1	1
27748	All	1	0	0	0	0	1	1	0	0	0	0	1	1	1
27781	All	1	0	0	0	0	1	1	0	0	1	1	1	1	1
27795	All	1	0	1	1	1	1	1	0	0	1	1	1	1	1
27809	All	1	0	0	0	1	1	1	0	0	0	0	1	1	1
27812	In planta only	0	0	0	0	0	1	1	0	0	0	0	1	1	1
27820	In planta only	0	0	0	0	0	1	1	0	0	0	0	1	1	1
27821	All	1	0	0	0	0	1	1	0	0	0	0	1	1	1
27830	In planta only	0	0	0	0	0	1	1	0	0	0	0	1	1	1
27834	In planta only	0	0	0	0	0	1	1	0	0	0	0	1	1	1
27844	All	1	0	0	0	0	1	1	0	0	0	0	1	1	1
27845	All	1	0	0	0	1	1	1	0	0	1	0	1	1	1
27861	All	1	0	1	0	1	1	1	0	0	0	0	1	1	1
27863	In planta only	0	0	0	0	0	1	1	0	0	0	0	1	1	1
27866	All	1	0	0	1	1	1	1	0	0	1	0	1	1	1
27877	All	1	0	0	0	0	1	1	0	0	0	0	1	1	1
27878	All	1	0	0	0	0	1	1	0	0	0	0	1	1	1
27884	In planta only	0	0	0	0	0	1	1	0	0	0	0	1	1	1
27889	All	1	0	0	0	0	1	1	0	0	0	1	1	1	1
27899	All	1	0	0	0	0	1	1	0	0	0	0	1	1	1
27945	In planta only	0	0	0	0	0	1	1	0	0	0	0	1	1	1
27947	In planta only	0	0	0	0	0	1	1	0	0	0	0	1	1	1
27948	All	1	0	0	0	0	1	1	0	0	0	0	1	1	1
27959	All	1	0	0	0	0	1	1	0	0	0	0	1	1	1
27990	In planta only	0	0	0	0	0	1	1	0	0	0	0	1	1	1
28003	In planta only	0	0	0	0	0	1	1	0	0	0	0	1	1	1
28024	All	1	0	1	1	1	1	1	0	1	1	1	1	1	1
28033	All	1	0	0	0	0	1	1	0	1	0	0	1	1	1
28053	In planta only	0	0	0	0	1	1	1	0	0	0	0	1	1	1
28054	In planta only	0	0	0	0	1	1	1	0	0	0	0	1	1	1
28059	All	1	0	0	0	0	1	1	0	0	0	0	1	1	1
28065	In planta only	0	0	0	0	0	1	1	0	0	0	0	0	1	1
28073	All	1	0	0	0	1	1	1	0	0	1	0	1	1	1
28074	All	1	0	0	1	1	1	1	0	0	1	1	1	1	1
28082	In planta only	0	0	0	0	0	1	1	0	0	0	0	1	1	1
28084	All	1	0	1	1	1	1	1	0	0	1	1	1	1	1
28087	In planta only	0	0	0	0	0	1	1	0	0	0	0	1	1	1
28091	In planta only	0	0	0	0	0	1	1	0	0	0	0	1	1	1
28099	All	1	0	0	0	1	1	1	0	0	0	1	1	1	1
28108	In planta only	0	0	0	0	0	1	1	0	0	0	0	1	1	1
28109	No expression	0	0	0	0	0	0	0	0	0	0	0	0	0	0
28113	All	1	0	0	0	0	1	1	0	0	0	0	1	1	1
28123	All	1	0	0	0	0	1	1	0	0	0	0	1	1	1
28145	In planta only	0	0	0	0	0	1	1	0	0	0	0	1	1	1
28149	In planta only	0	0	0	0	0	1	1	0	0	0	0	1	1	1
28157	All	1	0	1	1	1	1	1	0	1	1	1	1	1	1
28161	All	1	0	0	0	0	1	1	0	0	0	0	1	1	1
28165	In planta only	0	0	0	0	0	1	1	0	0	0	0	1	1	1
28169	All	1	0	0	0	0	1	1	0	0	0	0	1	1	1
28177	In planta only	0	0	0	0	0	1	1	0	0	0	0	1	1	1
28183	In planta only	0	0	0	0	0	1	1	0	0	0	0	1	1	1
28201	All	1	0	0	0	0	1	1	0	0	0	0	1	1	1
28213	In planta only	0	0	0	0	0	1	1	0	0	0	1	1	1	1
28244	All	1	0	0	0	0	1	1	0	0	0	0	1	1	1
28264	All	1	0	0	0	0	1	1	0	0	0	0	1	1	1
28275	All	1	0	0	0	1	1	1	0	0	0	1	1	1	1
28276	All	1	0	0	0	1	1	1	0	0	0	1	1	1	1
28296	All	1	0	0	1	1	1	1	0	1	0	1	1	1	1
28307	All	1	0	0	0	1	1	1	0	0	0	1	1	1	1
28327	All	1	0	0	0	0	1	1	0	0	0	0	1	1	1
28331	All	1	0	0	0	1	1	1	0	0	0	1	1	1	1
28347	In planta only	0	0	0	0	0	1	1	0	0	0	0	1	1	1
28352	All	1	0	0	0	1	1	1	0	1	0	1	1	1	1
28371	In planta only	0	0	0	0	0	1	1	0	0	0	0	1	1	1
28375	All	1	0	0	0	0	1	1	0	0	0	0	1	1	1
28380	In planta only	0	0	0	0	0	1	1	0	0	0	0	1	1	1
28391	All	1	0	1	0	1	1	1	0	1	0	1	1	1	1
28406	All	1	0	0	0	1	1	1	0	0	1	1	1	1	1
28408	All	1	0	1	0	1	1	1	0	0	0	1	1	1	1
28413	All	1	0	0	0	1	1	1	0	0	1	1	1	1	1
28437	In planta only	0	0	0	0	0	1	1	0	0	0	0	1	1	1
28446	In planta only	0	0	0	0	0	1	1	0	0	0	0	1	1	1
28486	All	1	0	1	0	1	1	1	0	0	1	1	1	1	1
28509	All	1	0	0	0	1	1	1	0	0	0	0	1	1	1
28516	In planta only	0	0	0	0	0	1	1	0	0	0	0	1	1	1
28526	All	1	0	0	0	1	1	1	0	0	1	1	1	1	1
28537	In planta only	0	0	0	0	0	1	1	0	0	0	0	1	1	1
28548	All	1	0	0	0	0	1	1	0	0	0	0	1	1	1
28557	All	1	0	0	0	0	1	1	0	0	0	0	1	1	1
28566	All	1	0	0	0	0	1	1	0	0	0	0	1	1	1
28586	All	1	1	0	1	1	1	1	0	0	1	1	1	1	1
28633	All	1	0	1	0	1	1	1	0	0	0	0	1	1	1
28634	All	1	0	0	0	1	1	1	0	0	1	1	1	1	1
28670	In planta only	0	0	0	0	0	1	1	0	0	0	0	1	1	1
28681	All	1	0	0	0	1	1	1	0	0	0	0	1	1	1
28732	23N_in planta only	0	0	0	0	0	0	0	0	0	0	0	1	1	1
28769	All	1	0	0	0	0	1	1	0	0	0	0	1	1	1
28779	All	1	0	0	0	0	1	1	0	0	0	0	1	1	1
28788	All	1	0	0	0	1	1	1	0	0	0	0	1	1	1
28805	In planta only	0	0	0	0	1	1	1	0	0	0	1	1	1	1
28818	In planta only	0	0	0	0	0	1	1	0	0	0	1	1	1	1
28837	In planta only	0	0	1	0	0	1	1	0	0	0	0	1	1	1
28848	All	1	0	0	0	1	1	1	0	0	0	0	1	1	1
28881	All	1	0	0	0	0	1	1	0	0	0	0	1	1	1
28914	23N_in planta only	0	0	0	0	0	0	0	0	0	0	0	1	1	1
28916	All	1	0	0	0	0	1	1	0	0	0	0	1	1	1
28922	23N_in planta only	0	0	0	0	0	0	0	0	0	0	0	1	1	1
28924	In planta only	0	0	0	0	0	1	1	0	0	0	0	1	1	1
28931	All	1	0	0	1	1	1	1	0	0	1	1	1	1	1
28935	In planta only	0	0	0	0	0	1	1	0	0	0	0	1	1	1
28936	All	1	0	0	1	1	1	1	0	1	1	1	1	1	1
28946	All	1	0	0	0	1	1	1	0	0	0	1	1	1	1
28959	All	1	0	0	0	0	1	1	0	0	0	0	1	1	1
28984	All	1	0	0	0	1	1	1	0	0	0	0	1	1	1
29002	All	1	0	0	1	1	1	1	0	0	0	1	1	1	1
29015	All	1	0	1	1	1	1	1	0	0	1	1	1	1	1
29033	All	1	0	0	0	0	1	1	0	0	0	0	1	1	1
29034	All	1	0	0	0	1	1	1	0	0	1	0	1	1	1
29058	In planta only	0	0	0	0	0	1	1	0	0	0	0	1	1	1
29087	No expression	0	0	0	0	0	0	0	0	0	0	0	0	0	0
29125	All	1	0	0	0	1	1	1	0	0	0	0	1	1	1
29142	All	1	0	0	0	0	1	1	0	0	0	0	1	1	1
29144	In planta only	0	0	0	0	0	1	1	0	0	0	0	1	1	1
29158	No expression	0	0	0	0	0	0	0	0	0	0	0	0	0	0
29207	In planta only	0	0	0	0	0	1	1	0	0	0	0	1	1	1
29214	All	1	0	0	0	0	1	1	0	0	0	0	1	1	1
29215	In planta only	0	0	0	0	0	1	1	0	0	0	0	1	1	1
29217	All	1	0	0	0	0	1	1	0	0	0	0	1	1	1
29236	In planta only	0	0	0	0	0	1	1	0	0	0	0	1	1	1
29245	All	1	0	1	1	1	1	1	0	1	1	1	1	1	1
29255	23N_in planta only	0	0	0	0	0	0	0	0	0	0	0	1	1	1
29256	23N_in planta only	0	0	0	0	0	0	0	0	0	0	0	1	1	1
29258	All	1	0	0	0	0	1	1	0	0	0	0	1	1	1
29321	In planta only	0	0	0	0	0	1	1	1	0	1	1	1	1	1
29344	In planta only	0	1	1	1	1	1	1	1	1	1	1	1	1	1
29361	All	1	0	0	0	1	1	1	0	0	1	1	1	1	1
29476	In planta only	0	0	0	0	0	1	1	0	0	0	0	1	1	1
29499	All	1	0	0	0	0	1	1	0	0	0	0	1	1	1
29655	In planta only	0	1	1	1	1	1	1	1	1	1	1	1	1	1
29666	In planta only	0	1	1	1	1	1	1	1	1	1	1	1	1	1
29683	23N_in planta only	0	0	0	0	0	0	0	1	1	1	1	1	1	1
29705	In planta only	0	0	0	0	0	1	1	0	0	0	0	1	1	1
29709	In planta only	0	0	0	0	0	1	1	0	0	0	0	1	1	1
29730	In planta only	0	0	0	0	0	1	1	0	0	0	0	1	1	1
29731	23N_in planta only	0	0	0	0	0	0	0	0	0	0	0	1	1	1
29742	All	1	0	0	0	0	1	1	0	0	0	0	1	1	1
29747	In planta only	0	0	0	0	0	1	1	0	0	0	0	1	1	1
29755	All	1	0	0	0	1	1	1	0	0	0	0	1	1	1
29782	All	1	0	0	0	0	1	1	0	0	0	0	1	1	1
29794	All	1	0	0	0	1	1	1	0	0	0	0	1	1	1
29822	In planta only	0	0	0	0	0	1	1	0	0	0	0	1	1	1
29826	All	1	0	0	0	0	1	1	0	0	0	0	1	1	1
29854	All	1	0	0	0	1	1	1	0	0	0	1	1	1	1
29859	All	1	0	0	0	0	1	1	0	0	0	0	1	1	1
29869	All	1	0	0	0	1	1	1	0	0	0	0	1	1	1
29883	In planta only	0	0	0	0	0	1	1	0	0	0	0	1	1	1
29886	In planta only	0	0	0	0	0	1	1	0	0	0	0	1	1	1
29905	All	1	0	0	0	0	1	1	0	0	0	0	1	1	1
29918	All	1	0	0	0	0	1	1	0	0	0	0	1	1	1
29919	All	1	0	0	1	1	1	1	0	0	1	1	1	1	1
29926	All	1	0	0	0	1	1	1	0	0	1	0	1	1	1
29930	All	1	0	0	0	1	1	1	0	0	0	0	1	1	1
29931	All	1	0	0	0	1	1	1	0	0	0	0	1	1	1
29938	All	1	0	0	0	0	1	1	0	0	0	0	1	1	1
29939	In planta only	0	0	0	0	0	1	1	0	0	0	0	1	1	1
29940	All	1	0	0	1	1	1	1	0	1	1	1	1	1	1
29962	In planta only	0	0	0	0	0	1	1	0	0	0	0	1	1	1
29978	All	1	0	1	1	1	1	1	0	0	1	1	1	1	1
30001	All	1	0	0	0	1	1	1	0	0	1	1	1	1	1
30024	All	1	0	1	0	1	1	1	0	0	1	1	1	1	1
30034	No expression	0	0	0	0	0	0	0	0	0	0	0	0	0	0
30049	All	1	0	0	0	1	1	1	0	0	0	0	1	1	1
30079	In planta only	0	0	0	0	1	1	1	0	0	0	0	1	1	1
30080	In planta only	0	0	0	0	0	1	1	0	0	0	0	0	1	1
30084	All	1	0	0	0	0	1	1	0	0	0	0	1	1	1
30097	All	1	0	0	0	0	1	1	0	0	0	0	1	1	1
30113	In planta only	0	0	0	0	0	1	1	0	0	0	0	1	1	1
30114	All	1	0	0	0	1	1	1	0	0	0	0	1	1	1
30115	All	1	0	0	0	1	1	1	0	0	0	0	1	1	1
30141	All	1	0	0	0	0	1	1	0	0	0	1	1	1	1
30142	In planta only	0	0	0	0	0	1	1	0	0	0	0	1	1	1
30154	In planta only	0	0	0	0	1	1	1	0	0	0	0	1	1	1
30174	In planta only	0	0	0	0	0	1	1	0	0	0	0	1	1	1
30176	All	1	0	0	0	1	1	1	0	0	1	1	1	1	1
30178	All	1	0	0	0	1	1	1	0	0	0	1	1	1	1
30179	In planta only	0	0	0	0	0	1	1	0	0	0	0	1	1	1
30181	23N_in planta only	0	0	0	0	0	0	0	0	0	0	0	1	1	1
30188	All	1	0	1	1	1	1	1	0	1	1	1	1	1	1
30203	All	1	0	0	0	0	1	1	0	0	0	0	0	1	1
30206	All	1	0	0	0	0	1	1	0	0	0	0	1	1	1
30210	All	1	0	0	0	1	1	1	0	0	0	0	1	1	1
30221	In planta only	0	0	0	0	0	1	1	0	0	0	0	1	1	1
30258	All	1	0	0	0	1	1	1	0	0	0	1	1	1	1
30282	All	1	0	0	0	1	1	1	0	0	0	1	1	1	1
30290	All	1	0	0	0	1	1	1	0	0	0	1	1	1	1
30293	In planta only	0	0	0	0	0	1	1	0	0	0	0	1	1	1
30332	In planta only	0	0	0	0	0	1	1	0	0	0	0	1	1	1
30334	In planta only	0	0	0	0	0	1	1	0	0	0	0	1	1	1
30355	All	1	0	0	0	0	1	1	0	0	0	0	1	1	1
30390	In planta only	0	0	0	0	0	1	1	0	0	0	0	1	1	1
30392	In planta only	0	0	0	0	0	1	1	0	0	0	0	1	1	1
30401	All	1	0	0	0	0	1	1	0	0	0	0	1	1	1
30407	All	1	0	0	0	0	1	1	0	0	0	0	1	1	1
30414	In planta only	0	0	0	0	0	1	1	0	0	0	0	1	1	1
30431	All	1	0	0	0	0	1	1	0	0	1	0	1	1	1
30463	23N_in planta only	0	0	0	0	0	0	0	0	0	0	0	1	1	1
30500	In planta only	0	0	1	0	0	1	1	0	0	0	0	1	1	1
30514	In planta only	0	0	0	0	0	1	1	0	0	0	0	1	1	1
30515	In planta only	0	0	0	0	0	1	1	0	0	0	0	1	1	1
30535	In planta only	0	0	0	0	0	1	1	0	0	0	0	1	1	1
30571	In planta only	0	0	0	0	0	1	1	0	0	0	0	1	1	1
30578	In planta only	0	0	0	0	0	1	1	0	0	0	0	1	1	1
30579	In planta only	0	0	0	0	0	1	1	0	0	0	0	1	1	1
30599	All	1	0	0	1	1	1	1	0	0	0	1	1	1	1
30601	All	1	0	0	0	1	1	1	0	0	0	1	1	1	1
30622	All	1	0	0	0	1	1	1	0	0	0	1	1	1	1
30667	In planta only	0	0	0	0	0	1	1	0	0	0	0	1	1	1
30682	In planta only	0	0	0	0	0	1	1	0	0	0	0	1	1	1
30686	All	1	0	0	0	0	1	1	0	0	0	0	1	1	1
30712	In planta only	0	0	0	0	0	1	1	0	0	0	0	1	1	1
30722	All	1	0	0	0	0	1	1	0	0	0	0	1	1	1
30734	All	1	0	0	0	0	1	1	0	0	1	0	1	1	1
30742	In planta only	0	0	0	0	0	1	1	0	0	0	0	1	1	1
30751	In planta only	0	0	0	0	0	1	1	0	0	0	0	1	1	1
30757	All	1	0	0	0	1	1	1	0	0	1	1	1	1	1
30789	In planta only	0	0	0	0	0	1	1	0	0	0	0	1	1	1
30824	In planta only	0	0	0	0	0	1	1	0	0	0	0	1	1	1
30861	In planta only	0	0	0	0	0	1	1	0	0	0	0	1	1	1
30869	All	1	0	0	0	1	1	1	0	0	0	1	1	1	1
30879	All	1	0	0	0	0	1	1	0	0	0	0	1	1	1
30881	All	1	0	0	0	0	1	1	0	0	1	1	1	1	1
30896	All	1	0	0	0	0	1	1	0	0	0	0	1	1	1
30901	All	1	0	0	0	1	1	1	0	0	0	0	1	1	1
30925	All	1	0	0	0	1	1	1	0	0	1	0	1	1	1
30929	In planta only	0	0	0	0	0	1	1	0	0	0	0	1	1	1
30935	In planta only	0	0	0	0	0	1	1	0	0	0	0	1	1	1
30944	In planta only	0	0	0	0	0	1	1	0	0	0	0	1	1	1
30965	All	1	0	0	0	0	1	1	0	0	0	0	1	1	1
30973	All	1	0	0	0	0	1	1	0	1	0	0	1	1	1
30982	All	1	0	0	0	0	1	1	0	0	0	0	1	1	1
30985	In planta only	0	0	0	0	0	1	1	0	0	0	0	1	1	1
30998	In planta only	0	0	0	0	1	1	1	0	0	0	0	1	1	1
31045	All	1	0	0	0	1	1	1	0	0	0	0	1	1	1
31046	In planta only	0	0	0	0	0	1	1	0	0	0	0	1	1	1
31049	All	1	0	1	0	1	1	1	0	0	1	1	1	1	1
31057	All	1	0	0	1	1	1	1	0	0	1	1	1	1	1
31074	All	1	0	0	0	0	1	1	0	0	0	0	1	1	1
31093	In planta only	0	0	0	0	0	1	1	0	0	0	0	1	1	1
31101	All	1	0	0	0	1	1	1	0	0	1	1	1	1	1
31106	All	1	0	0	0	1	1	1	0	0	0	1	1	1	1
31115	In planta only	0	0	0	0	0	1	1	0	0	0	0	1	1	1
31130	In planta only	0	0	0	0	0	1	1	0	0	0	0	1	1	1
31135	In planta only	0	0	0	0	0	1	1	0	0	0	0	0	1	1
31143	All	1	0	0	0	0	1	1	0	0	0	1	1	1	1
31155	All	1	0	0	1	1	1	1	0	0	0	1	1	1	1
31184	All	1	0	0	0	0	1	1	0	0	0	1	1	1	1
31205	All	1	0	0	0	1	1	1	1	0	0	1	1	1	1
31215	In planta only	0	0	0	0	0	1	1	0	0	0	0	1	1	1
31252	All	1	0	0	0	1	1	1	0	0	0	1	1	1	1
31256	All	1	0	0	1	1	1	1	0	0	0	1	1	1	1
31304	All	1	0	0	0	0	1	1	0	0	0	0	1	1	1
31353	All	1	0	0	0	1	1	1	0	0	0	1	1	1	1
31355	All	1	0	0	0	1	1	1	0	0	0	1	1	1	1
31363	All	1	0	0	0	0	1	1	0	0	1	0	1	1	1
31364	All	1	0	0	0	1	1	1	0	0	0	1	1	1	1
31369	In planta only	0	0	0	0	0	1	1	0	0	0	0	1	1	1
31384	In planta only	0	0	0	0	1	1	1	0	0	0	0	1	1	1
31411	In planta only	0	0	0	0	1	1	1	0	0	0	0	1	1	1
31430	All	1	0	1	1	1	1	1	0	0	1	1	1	1	1
31431	All	1	0	1	0	1	1	1	0	0	0	0	1	1	1
31432	In planta only	0	0	0	0	0	1	1	0	0	0	0	1	1	1
31433	All	1	0	0	0	1	1	1	0	0	0	1	1	1	1
31440	All	1	0	0	1	1	1	1	0	0	1	1	1	1	1
31448	In planta only	0	0	0	1	1	1	1	0	0	1	1	1	1	1
31455	All	1	0	0	0	0	1	1	0	0	0	1	1	1	1
31467	In planta only	0	0	0	0	0	1	1	0	0	0	0	1	1	1
31481	All	1	0	0	0	1	1	1	0	0	0	1	1	1	1
31583	All	1	0	0	0	0	1	1	0	0	0	0	1	1	1
31591	In planta only	0	0	0	0	1	1	1	0	0	0	1	1	1	1
31607	All	1	0	0	0	1	1	1	0	0	1	1	1	1	1
31621	In planta only	0	0	0	0	0	1	1	0	0	0	0	1	1	1
31627	All	1	0	0	0	1	1	1	0	0	0	0	1	1	1
31630	All	1	0	0	0	0	1	1	0	0	0	0	1	1	1
31636	In planta only	0	0	0	0	0	1	1	0	0	0	0	1	1	1
31638	All	1	0	1	0	1	1	1	0	0	1	1	1	1	1
31649	All	1	0	0	1	1	1	1	0	0	1	0	1	1	1
31651	In planta only	0	0	0	0	0	1	1	0	0	0	0	1	1	1
31652	All	1	0	0	0	0	1	1	0	0	0	0	1	1	1
31659	All	1	0	0	0	1	1	1	0	0	1	1	1	1	1
31660	All	1	0	0	0	0	1	1	0	0	0	0	1	1	1
31677	All	1	0	0	0	1	1	1	0	0	0	0	1	1	1
31713	In planta only	0	0	0	0	0	1	1	0	0	0	0	1	1	1
31720	23N_in planta only	0	0	0	0	0	0	0	0	0	0	0	1	1	1
31745	All	1	0	0	0	0	1	1	0	0	0	1	1	1	1
31748	In planta only	0	0	0	1	1	1	1	0	0	1	1	1	1	1
31751	23N_in planta only	0	0	0	0	0	0	0	0	0	1	1	1	1	1
31756	23N_in planta only	0	0	0	0	0	0	0	0	0	1	1	1	1	1
31778	All	1	0	0	0	1	1	1	0	0	0	1	1	1	1
31802	In planta only	0	0	0	0	0	1	1	0	0	0	0	1	1	1
31807	All	1	0	0	0	0	1	1	0	0	1	0	1	1	1
31815	In planta only	0	0	0	0	0	1	1	0	0	0	0	1	1	1
31817	In planta only	0	0	0	0	0	1	1	0	0	0	0	1	1	1
31826	In planta only	0	0	0	0	0	1	1	0	0	0	0	1	1	1
31829	In planta only	0	0	0	0	0	1	1	0	0	0	0	1	1	1
31852	All	1	0	0	0	1	1	1	0	0	0	1	1	1	1
31857	All	1	0	0	0	0	1	1	0	0	0	0	1	1	1
31858	In planta only	0	0	0	0	0	1	1	0	0	0	0	1	1	1
31876	All	1	0	0	0	0	1	1	0	0	0	0	1	1	1
31883	All	1	0	0	0	1	1	1	0	0	1	1	1	1	1
31897	In planta only	0	0	0	0	0	1	1	0	0	0	0	1	1	1
31921	In planta only	0	0	0	0	0	1	1	0	0	0	0	1	1	1
31956	In planta only	0	0	0	0	0	1	1	0	0	0	0	1	1	1
31974	In planta only	0	0	0	0	0	1	1	0	0	0	0	1	1	1
31976	All	1	0	0	0	0	1	1	0	0	0	0	1	1	1
31994	All	1	0	0	0	0	1	1	0	0	0	0	1	1	1
32020	All	1	0	0	0	1	1	1	0	0	0	1	1	1	1
32026	In planta only	0	0	0	0	0	1	1	0	0	0	0	1	1	1
32027	All	1	0	0	0	0	1	1	0	0	0	0	1	1	1
32044	In planta only	0	0	0	0	0	1	1	0	0	0	0	1	1	1
32064	All	1	0	0	1	1	1	1	0	0	0	1	1	1	1
32072	In planta only	0	0	0	0	0	1	1	0	0	0	0	1	1	1
32103	All	1	0	0	0	1	1	1	0	0	0	1	1	1	1
32105	All	1	0	0	0	0	1	1	0	0	0	1	1	1	1
32117	23N_in planta only	0	0	0	0	0	0	0	0	0	0	0	1	1	1
32121	All	1	0	1	0	0	1	1	0	0	0	0	1	1	1
32127	23N_in planta only	0	0	0	0	0	0	0	0	0	0	0	1	1	1
32141	All	1	0	0	0	1	1	1	0	0	0	0	1	1	1
32146	In planta only	0	0	0	0	0	1	1	0	0	0	1	1	1	1
32161	In planta only	0	0	0	0	1	1	1	0	0	0	1	1	1	1
32164	All	1	0	0	0	1	1	1	0	0	1	1	1	1	1
32178	All	1	0	0	0	1	1	1	0	0	0	1	1	1	1
32216	All	1	0	0	0	0	1	1	0	0	0	1	1	1	1
32321	In planta only	0	0	0	0	0	1	1	0	0	0	0	1	1	1
32332	All	1	0	1	0	1	1	1	0	0	1	1	1	1	1
32337	In planta only	0	0	0	0	0	1	1	0	0	0	0	1	1	1
32355	All	1	0	0	0	1	1	1	0	0	0	1	1	1	1
32360	In planta only	0	0	0	0	0	1	1	0	0	0	0	1	1	1
32374	All	1	0	0	0	1	1	1	0	0	0	0	1	1	1
32385	All	1	0	0	1	1	1	1	0	0	1	1	1	1	1
32400	23N_in planta only	0	0	0	0	0	0	0	0	0	0	0	1	1	1
32404	All	1	0	1	1	1	1	1	1	0	1	1	1	1	1
32411	All	1	0	0	0	1	1	1	0	0	0	1	1	1	1
32413	In planta only	0	0	0	0	0	1	1	0	0	0	0	1	1	1
32429	23N_in planta only	0	0	0	0	0	0	0	0	0	0	0	1	1	1
32441	All	1	0	0	0	0	1	1	0	0	0	0	1	1	1
32463	In planta only	0	0	0	0	0	1	1	0	0	0	0	1	1	1
32464	All	1	0	0	1	1	1	1	0	0	0	1	1	1	1
32470	All	1	0	0	0	1	1	1	0	0	1	1	1	1	1
32489	All	1	0	0	0	0	1	1	0	0	0	0	1	1	1
32494	In planta only	0	0	0	0	0	1	1	0	0	0	0	1	1	1
32508	All	1	0	0	0	0	1	1	0	0	0	0	1	1	1
32509	All	1	0	0	0	1	1	1	0	0	1	1	1	1	1
32529	All	1	0	0	0	1	1	1	0	0	1	1	1	1	1
32589	In planta only	0	0	0	0	0	1	1	0	0	0	0	1	1	1
32592	23N_in planta only	0	0	0	0	0	0	0	0	0	0	0	1	1	1
32604	In planta only	0	0	0	0	0	1	1	0	0	0	0	0	1	1
32611	All	1	0	0	0	0	1	1	0	0	0	0	1	1	1
32613	All	1	0	0	0	1	1	1	0	0	0	0	1	1	1
32615	All	1	0	0	0	1	1	1	0	0	0	1	1	1	1
32622	23N_in planta only	0	0	0	0	0	0	0	0	0	0	0	1	1	1
32641	All	1	0	0	0	0	1	1	0	0	0	0	1	1	1
32643	23N_in planta only	0	0	0	0	0	0	0	0	0	0	0	1	1	1
32650	In planta only	0	0	0	0	0	1	1	0	0	0	0	1	1	1
32654	In planta only	0	0	0	1	1	1	1	0	0	0	1	1	1	1
32657	All	1	0	1	1	1	1	1	0	1	0	1	1	1	1
32668	In planta only	0	0	0	0	0	1	1	0	0	0	0	1	1	1
32685	All	1	0	0	0	0	1	1	0	0	0	0	1	1	1
32692	In planta only	0	0	0	0	0	1	1	0	0	0	0	1	1	1
32706	23N_in planta only	0	0	0	0	0	0	0	0	0	0	0	0	1	1
32715	All	1	0	0	0	0	1	1	0	0	0	0	1	1	1
32758	All	1	0	0	0	0	1	1	0	0	0	0	1	1	1
32764	13N_in vitro and 13N_in planta	1	0	0	0	0	1	1	0	0	0	0	0	0	0
32767	In planta only	0	0	0	0	0	1	1	0	0	0	0	1	1	1
32787	In planta only	0	0	0	0	0	1	1	0	0	0	0	1	1	1
32796	In planta only	0	0	0	0	0	1	1	0	0	0	0	1	1	1
32801	All	1	0	0	0	1	1	1	0	0	1	1	1	1	1
32821	All	1	0	1	0	1	1	1	0	0	1	1	1	1	1
32833	In planta only	0	0	0	0	0	1	1	0	0	0	0	1	1	1
32840	In planta only	0	0	0	0	0	1	1	0	0	0	0	1	1	1
32853	In planta only	0	0	0	0	0	1	1	0	0	0	0	1	1	1
32864	In planta only	0	0	0	0	0	1	1	0	0	0	0	1	1	1
32881	All	1	0	0	0	1	1	1	0	0	0	0	1	1	1
32906	All	1	0	1	0	1	1	1	0	1	1	1	1	1	1
32911	23N_in planta only	0	0	0	0	0	0	0	0	0	0	0	1	1	1
32918	In planta only	0	0	0	0	0	1	1	0	0	0	0	1	1	1
32922	In planta only	0	0	0	0	0	1	1	0	0	0	0	1	1	1
32923	In planta only	0	0	0	0	0	1	1	0	0	0	0	0	1	1
32941	All	1	0	0	0	1	1	1	0	0	1	1	1	1	1
32968	All	1	0	0	0	1	1	1	0	0	0	1	1	1	1
32978	All	1	0	0	0	1	1	1	0	0	1	1	1	1	1
32981	All	1	0	0	0	1	1	1	0	0	0	1	1	1	1
32986	In planta only	0	0	0	0	0	1	1	0	0	0	1	1	1	1
32994	All	1	0	0	0	1	1	1	0	0	0	1	1	1	1
32997	23N_in planta only	0	0	0	0	0	0	0	0	0	0	0	0	1	1
33016	In planta only	0	0	0	0	0	1	1	0	0	0	0	1	1	1
33092	23N_in planta only	0	0	0	0	0	0	0	0	0	0	0	0	1	1
33097	All	1	0	0	0	1	1	1	0	0	1	1	1	1	1
33142	In planta only	0	0	0	0	0	1	1	0	0	0	0	1	1	1
33161	No expression	0	0	0	0	0	0	0	0	0	0	0	0	0	0
33162	All	1	0	0	0	0	1	1	0	0	0	0	1	1	1
33199	All	1	0	0	0	1	1	1	0	0	0	0	1	1	1
33239	23N_in planta only	0	0	0	0	0	0	0	0	0	0	0	1	1	1
33270	In planta only	0	0	0	0	0	1	1	0	0	0	0	1	1	1
33303	In planta only	0	0	0	0	0	1	1	0	0	0	0	1	1	1
33321	In planta only	0	0	0	0	0	1	1	0	0	0	0	1	1	1
33331	All	1	0	1	1	1	1	1	0	1	1	1	1	1	1
33332	All	1	0	0	0	1	1	1	0	0	0	0	1	1	1
33341	In planta only	0	0	0	0	0	1	1	0	0	0	0	1	1	1
33346	All	1	0	0	0	0	1	1	0	0	0	0	1	1	1
33355	In planta only	0	0	0	0	0	1	1	0	0	0	0	1	1	1
33374	All	1	0	0	0	0	1	1	0	0	0	0	1	1	1
33377	All	1	0	0	0	1	1	1	0	0	0	0	1	1	1
33378	All	1	0	0	0	1	1	1	0	0	0	1	1	1	1
33384	23N_in planta only	0	0	0	0	0	0	0	0	0	0	0	1	1	1
33389	In planta only	0	0	0	0	0	1	1	0	0	0	0	1	1	1
33391	All	1	0	0	0	0	1	1	0	0	0	0	1	1	1
33410	In planta only	0	0	0	0	1	1	1	0	0	1	1	1	1	1
33412	In planta only	0	0	0	0	1	1	1	0	0	0	1	1	1	1
33413	In planta only	0	0	0	0	1	1	1	0	0	1	1	1	1	1
33415	In planta only	0	0	0	0	0	1	1	0	0	0	0	1	1	1
33459	All	1	0	0	0	0	1	1	0	0	0	0	1	1	1
33460	In planta only	0	0	0	0	0	1	1	0	0	0	0	0	1	1
33481	23N_in planta only	0	0	0	0	0	0	0	0	0	0	0	1	1	1
33484	All	1	0	0	0	0	1	1	0	0	0	0	1	1	1
33490	In planta only	0	0	0	0	0	1	1	0	0	0	0	1	1	1
33492	In planta only	0	0	0	0	0	1	1	0	0	0	0	1	1	1
33505	In planta only	0	0	0	0	0	1	1	0	0	0	0	1	1	1
33514	In planta only	0	0	0	1	1	1	1	0	0	1	1	1	1	1
33516	In planta only	0	0	0	0	0	1	1	0	0	0	0	1	1	1
33525	In planta only	0	0	0	0	0	1	1	0	0	0	0	1	1	1
33529	23N_in planta only	0	0	0	0	0	0	0	0	0	0	0	1	1	1
33533	All	1	0	0	0	0	1	1	0	0	0	0	1	1	1
33572	All	1	0	0	0	0	1	1	0	0	0	0	1	1	1
33576	All	1	0	0	0	1	1	1	0	0	0	0	1	1	1
33601	In planta only	0	0	0	0	0	1	1	0	0	0	0	1	1	1
33618	All	1	0	0	0	1	1	1	0	0	0	1	1	1	1
33633	All	1	0	0	0	1	1	1	0	0	0	1	1	1	1
33649	All	1	0	0	0	1	1	1	0	0	1	1	1	1	1
33653	In planta only	0	0	0	0	0	1	1	0	0	0	0	1	1	1
33672	All	1	0	0	0	1	1	1	0	0	0	0	1	1	1
33706	In planta only	0	0	0	0	1	1	1	0	0	0	0	1	1	1
33728	In planta only	0	0	0	0	0	1	1	0	0	0	0	1	1	1
33751	In planta only	0	0	0	0	0	1	1	0	0	0	0	1	1	1
33755	All	1	0	0	0	0	1	1	0	0	0	0	1	1	1
33758	All	1	0	0	0	1	1	1	0	0	1	1	1	1	1
33775	In planta only	0	0	0	0	0	1	1	0	0	0	0	1	1	1
33786	All	1	0	0	0	1	1	1	0	0	1	1	1	1	1
33813	All	1	0	0	1	1	1	1	0	0	1	1	1	1	1
33837	All	1	0	0	0	1	1	1	0	0	0	0	1	1	1
33846	All	1	0	0	0	1	1	1	0	0	0	0	1	1	1
33863	In planta only	0	0	0	0	0	1	1	0	0	0	0	1	1	1
33869	In planta only	0	0	0	0	0	1	1	0	0	0	0	1	1	1
33890	In planta only	0	0	0	0	0	1	1	0	0	0	0	1	1	1
33943	All	1	0	0	0	1	1	1	0	0	0	0	1	1	1
33954	In planta only	0	0	0	0	0	1	1	0	0	0	0	1	1	1
33958	All	1	0	1	1	1	1	1	0	0	0	1	1	1	1
33964	All	1	0	0	0	0	1	1	0	0	0	0	1	1	1
33965	In planta only	0	0	0	0	0	1	1	0	0	0	0	1	1	1
33983	All	1	0	0	0	0	1	1	0	0	0	0	1	1	1
34000	In planta only	0	0	0	0	0	1	1	0	0	0	0	1	1	1
34003	All	1	0	1	0	0	1	1	0	0	0	1	1	1	1
34019	All	1	0	0	0	1	1	1	0	0	1	1	1	1	1
34045	All	1	0	0	0	1	1	1	0	0	1	0	1	1	1
34060	In planta only	0	0	0	0	0	1	1	0	0	0	0	1	1	1
34061	23N_in planta only	0	0	0	0	0	0	0	0	0	0	0	0	1	1
34074	In planta only	0	0	0	0	0	1	1	0	0	0	0	1	1	1
34076	23N_in planta only	0	0	0	0	0	0	0	0	0	0	0	1	1	1
34085	All	1	0	0	0	0	1	1	0	0	0	0	1	1	1
34093	All	1	0	0	0	1	1	1	0	0	1	1	1	1	1
34108	In planta only	0	0	0	0	1	1	1	0	0	0	0	1	1	1
34117	All	1	0	0	0	1	1	1	0	0	0	0	1	1	1
34120	All	1	0	0	0	0	1	1	0	0	0	0	1	1	1
34131	In planta only	0	0	0	0	0	1	1	0	0	0	0	1	1	1
34132	23N_in planta only	0	0	0	0	0	0	0	0	0	0	0	1	1	1
34200	All	1	0	0	0	0	1	1	0	0	0	0	1	1	1
34238	23N_in planta only	0	0	0	0	0	0	0	0	0	0	0	1	1	1
34257	In planta only	0	0	0	0	0	1	1	0	0	0	0	1	1	1
34258	In planta only	0	0	0	0	0	1	1	0	0	0	0	1	1	1
34261	All	1	0	0	1	1	1	1	0	0	0	1	1	1	1
34274	All	1	0	0	0	0	1	1	0	0	0	1	1	1	1
34283	All	1	0	1	1	1	1	1	0	0	1	1	1	1	1
34306	All	1	0	0	0	1	1	1	0	0	0	1	1	1	1
34316	In planta only	0	0	0	0	0	1	1	0	0	0	0	1	1	1
34344	23N_in planta only	0	0	0	0	0	0	0	0	0	0	0	1	1	1
34346	All	1	0	0	0	0	1	1	0	0	0	0	1	1	1
34352	All	1	0	0	0	0	1	1	0	0	0	0	1	1	1
34395	All	1	0	0	0	1	1	1	0	0	0	1	1	1	1
34428	All	1	0	0	1	1	1	1	0	0	0	1	1	1	1
34438	All	1	0	0	0	0	1	1	0	0	0	0	1	1	1
34467	In planta only	0	0	0	0	0	1	1	0	0	0	0	1	1	1
34474	All	1	0	0	0	0	1	1	0	0	0	0	1	1	1
34478	In planta only	0	0	0	0	0	1	1	0	0	0	0	1	1	1
34500	In planta only	0	0	0	0	0	1	1	0	0	0	0	1	1	1
34531	In planta only	0	0	0	0	0	1	1	0	0	0	0	1	1	1
34554	In planta only	0	0	0	0	0	1	1	0	0	0	0	1	1	1
34555	23N_in planta only	0	0	0	0	0	0	0	0	0	0	0	1	0	1
34559	In planta only	0	0	1	1	1	1	1	0	1	1	1	1	1	1
34560	In planta only	0	0	0	0	0	1	1	0	0	0	0	1	1	1
34569	All	1	0	0	0	0	1	1	0	0	0	0	1	1	1
34596	In planta only	0	0	0	0	1	1	1	0	0	0	1	1	1	1
34616	In planta only	0	0	0	0	0	1	1	0	0	0	0	1	1	1
34628	In planta only	0	0	0	0	0	1	1	0	0	0	0	1	1	1
34630	All	1	0	0	0	0	1	1	0	0	0	0	1	1	1
34648	All	1	0	0	1	1	1	1	0	0	1	1	1	1	1
34653	All	1	0	0	0	0	1	1	0	0	0	1	1	1	1
34678	All	1	0	0	0	0	1	1	0	0	0	0	1	1	1
34695	In planta only	0	0	0	0	0	1	1	0	0	0	0	1	1	1
34697	In planta only	0	0	0	0	1	1	1	0	0	0	1	1	1	1
34702	All	1	0	0	0	0	1	1	0	0	0	1	1	1	1
34725	In planta only	0	0	0	0	0	1	1	0	0	0	0	1	1	1
34730	All	1	0	0	0	1	1	1	0	0	0	1	1	1	1
34734	All	1	0	0	0	1	1	1	0	0	0	0	1	1	1
34735	All	1	0	0	0	0	1	1	0	0	0	1	1	1	1
34748	In planta only	0	0	0	0	0	1	1	0	0	0	0	1	1	1
34756	All	1	0	0	0	1	1	1	0	0	1	1	1	1	1
34762	In planta only	0	0	0	0	0	1	1	0	0	0	0	1	1	1
34796	All	1	0	0	1	1	1	1	0	0	1	1	1	1	1
34839	In planta only	0	0	0	0	0	1	1	0	0	0	0	0	1	1
34846	In planta only	0	0	0	0	0	1	1	0	0	0	0	1	1	1
34855	All	1	0	0	0	0	1	1	0	0	1	0	1	1	1
34889	All	1	0	0	0	0	1	1	0	0	0	0	1	1	1
34893	In planta only	0	0	0	0	0	1	1	0	0	0	0	1	1	1
34900	In planta only	0	0	0	0	0	1	1	0	0	0	0	1	1	1
34911	All	1	0	1	1	1	1	1	0	0	1	1	1	1	1
34912	All	1	0	0	1	1	1	1	0	0	1	1	1	1	1
34927	In planta only	0	0	0	0	0	1	1	0	0	0	0	1	1	1
34939	All	1	0	0	0	1	1	1	0	0	0	0	1	1	1
34970	All	1	0	0	0	1	1	1	0	0	0	0	1	1	1
34974	All	1	0	0	0	1	1	1	0	0	1	1	1	1	1
35045	All	1	0	0	0	0	1	1	0	0	0	1	1	1	1
35064	In planta only	0	0	0	0	0	1	1	0	0	0	0	1	1	1
35078	In planta only	0	0	0	0	1	1	1	0	0	1	1	1	1	1
35091	All	1	0	0	0	0	1	1	0	0	0	0	1	1	1
35116	In planta only	0	0	0	0	0	1	1	0	0	0	0	1	1	1
35118	All	1	0	0	0	0	1	1	0	0	0	1	1	1	1
35145	In planta only	0	0	0	0	0	1	1	0	0	0	0	1	1	1
35163	All	1	0	0	0	0	1	1	0	0	0	0	1	1	1
35173	All	1	0	0	0	0	1	1	0	0	0	0	1	1	1
35191	In planta only	0	0	0	0	0	1	1	0	0	0	0	1	1	1
35192	23N_in planta only	0	0	0	0	0	0	0	0	0	0	0	0	1	1
35206	In planta only	0	0	0	0	0	1	1	0	0	0	0	1	1	1
35220	23N_in planta only	0	0	0	0	0	0	0	0	0	0	0	1	1	1
35226	23N_in planta only	0	0	0	0	0	0	0	0	0	0	0	0	1	1
35236	All	1	0	0	0	1	1	1	0	0	1	0	1	1	1
35241	All	1	0	0	0	1	1	1	0	0	0	0	1	1	1
35258	All	1	0	0	0	0	1	1	0	0	0	0	1	1	1
35262	All	1	0	0	0	1	1	1	0	0	0	1	1	1	1
35263	In planta only	0	0	0	0	0	1	1	0	0	0	0	1	1	1
35265	All	1	0	0	0	1	1	1	0	0	0	1	1	1	1
35269	23N_in planta only	0	0	0	0	0	0	0	0	0	0	0	0	1	1
35296	All	1	0	0	0	0	1	1	0	0	0	0	1	1	1
35297	All	1	0	0	0	0	1	1	0	0	0	0	1	1	1
35300	In planta only	0	0	0	0	0	1	1	0	0	0	0	1	1	1
35314	In planta only	0	0	0	0	0	1	1	0	0	0	0	1	1	1
35319	In planta only	0	0	0	0	1	1	1	0	0	0	0	1	1	1
35321	In planta only	0	0	0	0	0	1	1	0	0	0	0	1	1	1
35325	13N_in planta only	0	0	0	0	0	1	1	0	0	0	0	0	0	0
35328	In planta only	0	0	0	0	0	1	1	0	0	0	0	1	1	1
35339	All	1	0	0	0	1	1	1	0	0	0	1	1	1	1
35341	23N_in planta only	0	0	0	0	0	0	0	0	0	0	0	0	1	1
35343	No expression	0	0	0	0	0	0	0	0	0	0	0	0	0	0
35352	All	1	0	0	0	0	1	1	0	0	0	0	1	1	1
35366	All	1	0	0	0	1	1	1	0	0	1	1	1	1	1
35374	All	1	0	0	0	1	1	1	0	0	0	1	1	1	1
35406	In planta only	0	0	0	0	0	1	1	0	0	0	0	1	1	1
35414	All	1	0	1	0	1	1	1	0	0	0	0	1	1	1
35421	In planta only	0	0	0	0	0	1	1	0	0	0	0	1	1	1
35438	23N_in planta only	0	0	0	0	0	0	0	0	0	0	0	1	1	1
35464	All	1	0	0	0	0	1	1	0	0	0	0	1	1	1
35466	In planta only	0	0	0	0	0	1	1	0	0	0	0	1	1	1
35476	In planta only	0	0	0	1	1	1	1	0	0	1	1	1	1	1
35486	All	1	0	0	1	1	1	1	0	0	0	1	1	1	1
35499	In planta only	0	0	0	0	0	1	1	0	0	0	0	1	1	1
35520	All	1	0	0	0	0	1	1	0	0	0	0	1	1	1
35539	In planta only	0	0	0	0	0	1	1	0	0	0	0	1	1	1
35551	In planta only	0	0	0	0	0	1	1	0	0	0	0	1	1	1
35553	All	1	0	0	0	0	1	1	0	0	1	0	1	1	1
35573	All	1	0	0	0	1	1	1	0	0	1	1	1	1	1
35577	All	1	0	0	0	0	1	1	0	0	0	0	1	1	1
35592	In planta only	0	0	0	0	0	1	1	0	0	0	0	0	1	1
35604	All	1	0	0	0	0	1	1	0	0	0	0	1	1	1
35606	All	1	0	1	1	1	1	1	0	0	1	1	1	1	1
35612	In planta only	0	0	0	0	0	1	1	0	0	0	0	1	1	1
35618	All	1	0	0	0	1	1	1	0	0	1	1	1	1	1
35625	All	1	0	0	0	0	1	1	0	0	0	0	1	1	1
35632	All	1	0	0	0	1	1	1	0	0	0	1	1	1	1
35638	All	1	0	1	1	1	1	1	0	0	0	1	1	1	1
35655	All	1	0	0	0	0	1	1	0	0	1	1	1	1	1
35656	All	1	0	0	1	1	1	1	0	0	0	1	1	1	1
35714	All	1	0	0	0	1	1	1	0	0	0	1	1	1	1
35763	In planta only	0	0	1	1	0	1	1	0	0	0	0	0	1	1
35820	In planta only	0	0	0	0	1	1	1	0	0	0	0	1	1	1
35827	All	1	0	0	0	1	1	1	0	0	0	1	1	1	1
35835	In planta only	0	0	0	0	1	1	1	0	0	0	0	1	1	1
35842	All	1	0	0	0	0	1	1	0	0	1	1	1	1	1
35847	In planta only	0	0	0	0	0	1	1	0	0	0	0	1	1	1
35851	In planta only	0	0	0	0	0	1	1	0	0	0	0	1	1	1
35884	All	1	0	0	1	1	1	1	0	0	1	1	1	1	1
35885	All	1	0	1	1	1	1	1	0	1	1	1	1	1	1
35891	All	1	0	0	0	0	1	1	0	0	0	0	1	1	1
35893	In planta only	0	0	0	0	0	1	1	0	0	0	0	1	1	1
35895	All	1	0	0	0	1	1	1	0	0	0	0	1	1	1
35917	All	1	0	0	0	0	1	1	0	0	0	0	1	1	1
35939	In planta only	0	0	0	0	0	1	1	0	0	0	0	1	1	1
36000	All	1	0	1	0	1	1	1	0	0	0	0	1	1	1
36004	In planta only	0	0	0	0	1	1	1	0	0	0	1	1	1	1
36036	In planta only	0	0	0	0	0	1	1	0	0	0	0	1	1	1
36061	In planta only	0	0	0	0	0	1	1	0	0	0	0	1	1	1
36075	23N_in planta only	0	0	0	0	0	0	0	0	0	0	0	1	1	1
36076	23N_in planta only	0	0	0	0	0	0	0	0	0	0	0	1	1	1
36096	In planta only	0	0	0	0	0	1	1	0	0	0	0	1	1	1
36101	In planta only	0	0	0	0	0	1	1	0	0	0	0	1	1	1
36130	In planta only	0	0	0	0	0	1	1	0	0	0	0	1	1	1
36134	All	1	0	0	0	1	1	1	0	0	0	0	1	1	1
36136	In planta only	0	0	0	0	0	1	1	0	0	0	0	1	1	1
36198	All	1	0	0	0	0	1	1	0	0	0	0	1	1	1
36215	In planta only	0	0	0	0	0	1	1	0	0	0	0	1	1	1
36229	In planta only	0	0	0	0	0	1	1	0	0	0	0	1	1	1
36234	In planta only	0	0	0	0	0	1	1	0	0	0	0	1	1	1
36242	All	1	0	0	0	0	1	1	0	0	1	0	1	1	1
36252	In planta only	0	0	0	0	0	1	1	0	0	0	0	1	1	1
36256	In planta only	0	0	0	0	0	1	1	0	0	0	0	1	1	1
36262	All	1	0	0	1	1	1	1	0	0	1	1	1	1	1
36286	All	1	0	0	0	0	1	1	0	0	0	0	1	1	1
36297	All	1	0	0	0	1	1	1	0	0	0	1	1	1	1
36303	In planta only	0	0	0	0	0	1	1	0	0	0	0	1	1	1
36331	In planta only	0	0	0	0	0	1	1	0	0	0	0	1	1	1
36337	In planta only	0	0	0	0	1	1	1	0	0	0	0	1	1	1
36355	In planta only	0	0	1	0	0	1	1	0	0	0	0	1	1	1
36365	In planta only	0	0	0	0	1	1	1	0	0	0	0	1	1	1
36369	All	1	0	0	0	0	1	1	0	0	0	0	1	1	1
36397	All	1	0	0	0	0	1	1	0	0	0	1	1	1	1
36414	All	1	0	0	0	0	1	1	0	0	0	0	1	1	1
36415	All	1	0	0	0	0	1	1	0	0	0	0	1	1	1
36418	In planta only	0	0	0	0	0	1	1	0	0	0	0	1	1	1
36419	In planta only	0	0	0	0	0	1	1	0	0	0	0	1	1	1
36420	In planta only	0	0	0	0	0	1	1	0	0	0	0	1	1	1
36421	In planta only	0	0	0	0	0	1	1	0	0	0	0	1	1	1
36434	In planta only	0	0	0	0	0	1	1	0	0	0	0	1	1	1
36448	All	1	0	0	0	0	1	1	0	0	0	0	1	1	1
36456	23N_in planta only	0	0	0	0	0	0	0	0	0	0	0	1	1	1
36489	All	1	0	0	0	1	1	1	0	0	0	1	1	1	1
36496	In planta only	0	0	0	0	0	1	1	0	0	0	0	1	1	1
36531	All	1	0	1	0	1	1	1	0	0	1	1	1	1	1
36532	All	1	0	0	0	1	1	1	0	0	0	1	1	1	1
36555	In planta only	0	0	0	0	0	1	1	0	0	0	0	0	1	1
36559	In planta only	0	0	0	0	0	1	1	0	0	0	0	1	1	1
36580	In planta only	0	0	0	0	0	1	1	0	0	0	0	1	1	1
36597	All	1	0	0	0	0	1	1	0	0	0	0	1	1	1
36599	In planta only	0	0	0	0	0	1	1	0	0	0	0	1	1	1
36600	13N_in planta only	0	0	0	0	0	1	1	0	0	0	0	0	0	0
36611	All	1	0	0	0	0	1	1	0	0	0	0	1	1	1
36613	In planta only	0	0	0	0	0	1	1	0	0	0	0	1	1	1
36623	In planta only	0	0	0	0	0	1	1	0	0	0	0	1	1	1
36629	23N_in planta only	0	0	0	0	0	0	0	0	0	0	0	1	1	1
36639	All	1	0	0	0	1	1	1	0	0	1	1	1	1	1
36641	All	1	0	0	0	0	1	1	0	0	0	1	1	1	1
36654	In planta only	0	0	0	0	0	1	1	0	0	0	0	1	1	1
36669	All	1	0	0	0	1	1	1	0	0	1	0	1	1	1
36674	In planta only	0	0	0	0	0	1	1	0	0	0	0	1	1	1
36675	All	1	0	0	1	1	1	1	0	0	0	1	1	1	1
36685	All	1	0	0	0	0	1	1	0	0	0	0	1	1	1
36689	All	1	0	0	0	0	1	1	0	0	0	0	0	1	1
36697	All	1	0	0	0	0	1	1	0	0	0	0	1	1	1
36700	All	1	0	0	0	0	1	1	0	0	0	0	1	1	1
36702	All	1	0	0	0	1	1	1	0	0	1	1	1	1	1
36723	In planta only	0	0	0	0	0	1	1	0	0	0	0	1	1	1
36731	All	1	0	0	0	1	1	1	0	0	0	1	1	1	1
36765	All	1	0	0	0	1	1	1	0	1	0	1	1	1	1
36766	All	1	0	0	0	0	1	1	0	0	0	0	1	1	1
36769	All	1	0	1	1	1	1	1	1	1	1	1	1	1	1
36772	In planta only	0	0	0	0	0	1	1	0	0	0	0	1	1	1
36785	All	1	0	0	0	1	1	1	0	0	0	0	1	1	1
36806	In planta only	0	0	0	0	0	1	1	0	0	0	0	1	1	1
36811	In planta only	0	0	0	0	0	1	1	0	0	0	1	1	1	1
36815	In planta only	0	0	0	0	0	1	1	0	0	0	0	1	1	1
36832	All	1	0	0	0	1	1	1	0	0	0	0	1	1	1
36911	All	1	0	0	0	0	1	1	0	0	0	0	1	1	1
36928	All	1	0	0	0	1	1	1	0	0	1	1	1	1	1
36942	All	1	0	0	0	0	1	1	0	0	0	0	1	1	1
36944	All	1	0	1	1	1	1	1	0	0	1	1	1	1	1
36956	In planta only	0	0	0	0	0	1	1	0	0	0	0	1	1	1
36970	All	1	0	0	0	1	1	1	0	0	0	0	1	1	1
36972	In planta only	0	0	0	0	0	1	1	0	0	0	0	1	1	1
37031	All	1	0	0	0	0	1	1	0	0	0	0	1	1	1
37036	In planta only	0	0	0	0	0	1	1	0	0	0	0	1	1	1
37061	All	1	0	0	0	0	1	1	0	0	0	0	1	1	1
37065	In planta only	0	0	0	0	0	1	1	0	0	0	0	1	1	1
37073	In planta only	0	0	0	0	0	1	1	0	0	0	0	1	1	1
37080	In planta only	0	0	0	0	0	1	1	0	0	0	0	1	1	1
37086	All	1	0	0	0	1	1	1	0	0	1	1	1	1	1
37091	All	1	0	0	0	1	1	1	0	0	1	1	1	1	1
37102	In planta only	0	0	0	0	0	1	1	0	0	0	0	1	1	1
37108	In planta only	0	0	0	0	0	1	1	0	0	0	0	1	1	1
37122	All	1	0	0	0	1	1	1	0	0	0	0	1	1	1
37123	23N_in planta only	0	0	0	0	0	0	0	0	0	0	0	1	1	1
37154	13N_in vitro and 23N_in planta	1	0	0	0	0	0	0	0	0	0	0	0	1	1
37224	23N_in planta only	0	0	0	0	0	0	0	0	0	0	0	1	1	1
37231	In planta only	0	0	0	0	0	1	1	0	0	0	0	1	1	1
37239	All	1	0	0	0	1	1	1	0	0	0	1	1	1	1
37257	All	1	0	0	0	0	1	1	0	0	0	0	1	1	1
37261	All	1	0	0	0	0	1	1	0	0	0	0	1	1	1
37268	All	1	0	0	0	1	1	1	0	0	0	1	1	1	1
37297	13N_in vitro and 23N_in planta	1	0	0	0	0	0	0	0	0	0	0	1	1	1
37308	All	1	0	0	0	0	1	1	0	0	0	0	1	1	1
37309	All	1	0	0	0	0	1	1	0	0	0	0	1	1	1
37312	All	1	0	0	0	1	1	1	0	0	1	1	1	1	1
37319	All	1	0	0	0	1	1	1	0	0	0	1	1	1	1
37328	In planta only	0	0	0	0	0	1	1	0	0	0	0	1	1	1
37360	All	1	0	0	0	1	1	1	0	0	1	1	1	1	1
37362	All	1	0	0	0	0	1	1	0	0	0	0	1	1	1
37363	All	1	0	0	0	0	1	1	0	0	0	1	1	1	1
37366	In planta only	0	0	0	0	0	1	1	0	0	0	0	1	1	1
37373	All	1	0	0	0	1	1	1	0	0	0	0	1	1	1
37383	In planta only	0	0	0	0	0	1	1	0	0	0	0	1	1	1
37386	In planta only	0	0	0	0	0	1	1	0	0	0	0	1	1	1
37412	All	1	0	0	0	0	1	1	0	0	0	0	1	1	1
37432	In planta only	0	0	0	0	0	1	1	0	0	0	0	1	1	1
37433	All	1	0	0	0	1	1	1	0	0	0	1	1	1	1
37438	All	1	0	0	0	0	1	1	0	0	0	0	1	1	1
37443	All	1	0	0	0	0	1	1	0	0	0	0	1	1	1
37459	In planta only	0	0	0	0	0	1	1	0	0	0	0	1	1	1
37467	All	1	0	0	0	0	1	1	0	0	0	1	1	1	1
37476	All	1	0	0	0	0	1	1	0	0	0	0	1	1	1
37488	All	1	0	0	0	0	1	1	0	0	0	0	1	1	1
37502	All	1	0	0	0	0	1	1	0	0	0	0	1	1	1
37514	All	1	0	0	0	1	1	1	0	0	0	1	1	1	1
37528	All	1	0	1	0	1	1	1	0	0	1	1	1	1	1
37535	All	1	0	0	0	0	1	1	0	0	0	0	1	1	1
37543	All	1	0	0	0	0	1	1	0	0	0	0	1	1	1
37549	In planta only	0	0	0	0	0	1	1	0	0	0	0	1	1	1
37554	All	1	0	0	0	1	1	1	0	0	0	1	1	1	1
37581	All	1	0	0	0	0	1	1	0	0	0	1	1	1	1
37586	In planta only	0	0	0	0	1	1	1	0	0	0	0	1	1	1
37601	All	1	0	0	0	0	1	1	0	0	0	0	1	1	1
37618	In planta only	0	0	0	0	1	1	1	0	0	0	0	1	1	1
37632	All	1	0	0	0	1	1	1	0	0	0	1	1	1	1
37643	In planta only	0	0	0	0	0	1	1	0	0	0	0	1	1	1
37652	23N_in planta only	0	0	0	0	0	0	0	0	0	0	0	0	1	1
37667	All	1	0	1	0	1	1	1	0	0	0	0	1	1	1
37672	In planta only	0	0	0	0	0	1	1	0	0	0	0	1	1	1
37696	All	1	0	0	0	1	1	1	0	0	0	1	1	1	1
37704	No expression	0	0	0	0	0	0	0	0	0	0	0	0	0	0
37707	In planta only	0	0	0	0	0	1	1	0	0	0	0	1	1	1
37738	All	1	0	0	0	0	1	1	0	0	0	0	1	1	1
37751	All	1	0	1	0	1	1	1	0	0	0	0	1	1	1
37763	All	1	0	0	0	1	1	1	0	0	1	1	1	1	1
37788	In planta only	0	0	0	0	0	1	1	0	0	0	0	1	1	1
37805	In planta only	0	0	0	0	0	1	1	0	0	0	0	1	1	1
37808	All	1	0	0	0	1	1	1	0	0	0	0	1	1	1
37810	All	1	0	0	0	1	1	1	0	0	0	0	1	1	1
37828	All	1	0	1	0	1	1	1	0	0	1	1	1	1	1
37831	In planta only	0	0	0	0	0	1	1	0	0	0	0	1	1	1
37839	In planta only	0	0	0	1	1	1	1	0	0	0	0	1	1	1
37857	All	1	0	0	0	1	1	1	0	0	0	0	1	1	1
37872	All	1	0	0	0	0	1	1	0	0	0	0	1	1	1
37907	All	1	0	0	0	1	1	1	0	0	1	0	1	1	1
37924	All	1	0	0	1	1	1	1	0	0	0	1	1	1	1
37989	In planta only	0	0	0	0	0	1	1	0	0	0	0	1	1	1
38000	In planta only	0	0	0	0	0	1	1	0	0	0	0	1	1	1
38023	All	1	0	0	0	0	1	1	0	0	0	0	1	1	1
38028	All	1	0	0	0	0	1	1	0	0	0	0	1	1	1
38032	In planta only	0	0	0	0	0	1	1	0	0	0	0	1	1	1
38036	In planta only	0	0	0	0	1	1	1	0	0	0	1	1	1	1
38042	All	1	0	0	0	0	1	1	0	0	0	1	1	1	1
38086	23N_in planta only	0	0	0	0	0	0	0	0	0	0	0	0	1	1
38093	In planta only	0	0	0	0	0	1	1	0	0	0	0	1	1	1
38111	In planta only	0	0	0	0	0	1	1	0	0	0	0	1	1	1
38146	In planta only	0	0	0	0	0	1	1	0	0	0	0	1	1	1
38158	All	1	0	0	0	0	1	1	0	0	0	0	1	1	1
38203	All	1	0	0	0	0	1	1	0	0	0	0	1	1	1
38205	In planta only	0	0	0	0	0	1	1	0	0	0	0	1	1	1
38216	All	1	0	1	1	1	1	1	1	1	1	1	1	1	1
38224	All	1	0	0	0	1	1	1	0	0	0	1	1	1	1
38324	All	1	0	0	0	0	1	1	0	0	0	0	1	1	1
38325	23N_in planta only	0	0	0	0	0	0	0	0	0	0	0	0	1	1
38329	In planta only	0	0	0	0	0	1	1	0	0	0	0	1	1	1
38346	All	1	0	0	0	0	1	1	0	0	0	1	1	1	1
38358	In planta only	0	0	0	0	0	1	1	0	0	0	0	1	1	1
38373	In planta only	0	0	0	0	0	1	1	0	0	0	0	1	1	1
38389	All	1	0	0	0	0	1	1	0	0	0	0	1	1	1
38401	All	1	0	0	0	0	1	1	0	0	0	0	1	1	1
38434	In planta only	0	0	0	0	0	1	1	0	0	0	0	1	1	1
38442	All	1	0	0	0	1	1	1	0	0	0	1	1	1	1
38448	In planta only	0	0	0	0	0	1	1	0	0	0	0	1	1	1
38452	23N_in planta only	0	0	0	0	0	0	0	0	0	0	0	1	1	1
38457	23N_in planta only	0	0	0	0	0	0	0	0	0	0	0	0	1	1
38462	All	1	0	0	0	0	1	1	0	0	0	0	1	1	1
38465	All	1	0	0	0	0	1	1	0	0	0	1	1	1	1
38472	All	1	0	0	0	0	1	1	0	0	0	0	1	1	1
38473	23N_in planta only	0	0	0	0	0	0	0	0	0	0	0	1	1	1
38478	In planta only	0	0	0	0	1	1	1	0	0	0	0	1	1	1
38499	In planta only	0	0	0	0	0	1	1	0	0	0	0	1	1	1
38504	All	1	0	0	0	1	1	1	0	0	0	0	1	1	1
38525	In planta only	0	0	0	0	0	1	1	0	0	0	0	1	1	1
38540	23N_in planta only	0	0	0	0	0	0	0	0	0	0	0	0	1	1
38550	In planta only	0	0	0	0	0	1	1	0	0	0	0	1	1	1
38556	All	1	0	0	0	0	1	1	0	0	0	0	1	1	1
38572	All	1	0	0	0	1	1	1	0	0	0	0	1	1	1
38607	All	1	0	0	0	0	1	1	0	0	1	1	1	1	1
38618	All	1	0	0	0	1	1	1	0	0	1	0	1	1	1
38642	All	1	0	0	0	0	1	1	0	0	0	1	1	1	1
38668	In planta only	0	0	0	0	0	1	1	0	0	0	0	1	1	1
38711	In planta only	0	0	0	0	0	1	1	0	0	0	0	1	1	1
38729	In planta only	0	0	0	0	0	1	1	0	0	0	0	1	1	1
38739	23N_in planta only	0	0	0	0	0	0	0	0	0	0	0	0	1	1
38742	In planta only	0	0	0	0	0	1	1	0	0	0	0	1	1	1
38743	All	1	0	0	0	0	1	1	0	0	0	0	1	1	1
38745	All	1	0	0	0	1	1	1	0	0	1	1	1	1	1
38750	All	1	0	0	0	0	1	1	0	0	0	0	1	1	1
38754	All	1	0	0	0	1	1	1	0	0	0	1	1	1	1
38779	All	1	0	0	0	1	1	1	0	0	0	0	1	1	1
38798	All	1	0	0	0	1	1	1	0	0	0	0	1	1	1
38804	All	1	0	0	0	0	1	1	0	0	0	0	1	1	1
38856	All	1	0	0	0	0	1	1	0	0	0	0	1	1	1
38867	All	1	0	0	0	0	1	1	0	0	0	0	1	1	1
38875	In planta only	0	0	0	0	0	1	1	0	0	0	0	1	1	1
38886	All	1	0	0	1	1	1	1	0	0	1	1	1	1	1
38896	All	1	0	0	0	0	1	1	0	0	0	0	1	1	1
38908	In planta only	0	0	0	0	0	1	1	0	0	0	0	1	1	1
38919	All	1	0	0	0	1	1	1	0	0	0	1	1	1	1
38927	All	1	0	0	0	0	1	1	0	0	0	0	1	1	1
38930	All	1	0	0	0	0	1	1	0	0	1	1	1	1	1
38934	All	1	0	0	0	1	1	1	0	0	1	1	1	1	1
38943	All	1	0	0	0	0	1	1	0	0	0	0	1	1	1
38944	All	1	0	1	0	0	1	1	0	0	0	1	1	1	1
38946	All	1	0	0	0	0	1	1	0	0	0	0	1	1	1
38950	In planta only	0	0	0	0	0	1	1	0	0	0	0	1	1	1
38973	In planta only	0	0	0	0	0	1	1	0	0	0	0	1	1	1
38997	All	1	0	0	0	0	1	1	0	0	0	0	1	1	1
39048	In planta only	0	0	0	0	0	1	1	0	0	0	0	1	1	1
39060	In planta only	0	0	0	0	0	1	1	0	0	0	0	0	1	1
39062	All	1	0	0	0	0	1	1	0	0	0	0	1	1	1
39073	In planta only	0	0	0	0	0	1	1	0	0	0	0	1	1	1
39112	In planta only	0	0	0	0	0	1	1	0	0	0	0	1	1	1
39118	23N_in planta only	0	0	0	0	0	0	0	0	0	0	0	1	1	1
39159	In planta only	0	0	0	0	0	1	1	0	0	0	0	1	1	1
39164	In planta only	0	0	1	0	0	1	1	0	0	0	0	1	1	1
39178	All	1	0	0	0	0	1	1	0	0	0	0	1	1	1
39246	In planta only	0	0	0	0	0	1	1	0	0	0	0	1	1	1
39257	All	1	0	0	0	0	1	1	0	0	0	0	1	1	1
39281	All	1	0	0	0	1	1	1	0	0	0	1	1	1	1
39295	23N_in planta only	0	0	0	0	0	0	0	0	0	0	0	0	1	1
39300	All	1	0	0	0	1	1	1	0	0	0	0	1	1	1
39334	In planta only	0	0	0	0	0	1	1	0	0	0	0	1	1	1
39343	In planta only	0	0	0	0	0	1	1	0	0	0	0	1	1	1
39350	In planta only	0	0	0	0	0	1	1	0	0	0	0	1	1	1
39369	All	1	0	0	0	0	1	1	0	0	0	0	1	1	1
39380	All	1	0	0	0	0	1	1	0	0	0	1	1	1	1
39385	In planta only	0	0	0	0	0	1	1	0	0	0	0	1	1	1
39400	In planta only	0	0	0	0	0	1	1	0	0	0	0	1	1	1
39406	23N_in planta only	0	0	0	0	0	0	0	0	0	0	0	1	1	1
39420	In planta only	0	0	0	0	0	1	1	0	0	0	0	1	1	1
39422	All	1	0	0	0	1	1	1	0	0	0	1	1	1	1
39423	In planta only	0	0	0	0	0	1	1	0	0	0	0	1	1	1
39458	All	1	0	0	0	0	1	1	0	0	0	0	1	1	1
39493	All	1	0	0	1	1	1	1	0	0	1	1	1	1	1
39497	All	1	0	1	0	1	1	1	0	0	1	1	1	1	1
39506	All	1	0	0	0	1	1	1	0	0	0	1	1	1	1
39527	In planta only	0	0	0	0	0	1	1	0	0	0	0	1	1	1
39550	23N_in planta only	0	0	0	0	0	0	0	0	0	0	0	0	1	1
39554	In planta only	0	0	0	0	0	1	1	0	0	0	0	1	1	1
39582	23N_in planta only	0	0	0	0	0	0	0	0	0	0	0	0	1	1
39592	23N_in planta only	0	0	0	0	0	0	0	0	0	0	0	1	0	1
39595	In planta only	0	0	0	0	0	1	1	0	0	0	0	1	1	1
39611	All	1	1	1	1	1	1	1	0	1	1	1	1	1	1
39621	In planta only	0	0	0	0	0	1	1	0	0	0	0	1	1	1
39623	In planta only	0	0	0	0	0	1	1	0	0	0	0	1	1	1
39627	In planta only	0	0	0	0	0	1	1	0	0	0	1	1	1	1
39633	All	1	0	0	0	1	1	1	0	0	0	0	1	1	1
39637	All	1	0	0	0	1	1	1	0	0	0	1	1	1	1
39658	In planta only	0	0	0	0	0	1	1	0	0	0	0	1	1	1
39689	All	1	0	0	0	0	1	1	0	0	0	0	1	1	1
39698	All	1	0	0	0	1	1	1	0	0	0	1	1	1	1
39720	All	1	0	0	0	0	1	1	0	0	0	1	1	1	1
39724	All	1	0	0	1	1	1	1	0	0	0	1	1	1	1
39744	All	1	0	1	0	1	1	1	0	0	0	1	1	1	1
39748	All	1	0	0	0	1	1	1	0	0	1	1	1	1	1
39754	All	1	0	0	0	1	1	1	0	0	1	1	1	1	1
39758	In planta only	0	0	0	0	0	1	1	0	0	0	0	1	1	1
39764	In planta only	0	0	1	0	0	1	1	0	0	0	0	1	1	1
39794	In planta only	0	0	0	0	0	1	1	0	0	0	0	1	1	1
39803	All	1	0	0	0	0	1	1	0	0	0	0	1	1	1
39839	All	1	0	0	1	1	1	1	0	0	0	1	1	1	1
39843	All	1	0	0	1	1	1	1	0	0	1	1	1	1	1
39844	All	1	0	0	0	1	1	1	0	0	1	1	1	1	1
39855	In planta only	0	0	0	0	0	1	1	0	0	0	0	1	1	1
39857	In planta only	0	0	0	0	1	1	1	0	0	0	0	1	1	1
39858	23N_in planta only	0	0	0	0	0	0	0	0	0	0	0	1	1	1
39863	All	1	0	0	0	0	1	1	0	0	1	0	1	1	1
39864	All	1	0	0	0	0	1	1	0	0	0	0	1	1	1
39886	In planta only	0	0	0	0	0	1	1	0	0	0	0	1	1	1
39890	No expression	0	0	0	0	0	0	0	0	0	0	0	0	0	0
39897	All	1	0	0	0	1	1	1	0	0	0	1	1	1	1
39902	In planta only	0	0	0	0	0	1	1	0	0	0	0	1	1	1
39906	In planta only	0	0	0	0	0	1	1	0	0	0	0	1	1	1
39914	In planta only	0	0	0	0	0	1	1	0	0	0	0	1	1	1
39945	In planta only	0	0	0	0	0	1	1	0	0	0	0	1	1	1
39955	In planta only	0	0	0	0	0	1	1	0	0	0	0	0	1	1
39967	All	1	0	0	0	0	1	1	0	0	0	0	1	1	1
39987	In planta only	0	0	0	0	0	1	1	0	0	0	0	1	1	1
40008	All	1	0	0	0	0	1	1	0	0	0	0	1	1	1
40020	In planta only	0	0	0	0	0	1	1	0	0	0	0	1	1	1
40021	In planta only	0	0	0	0	0	1	1	0	0	0	0	1	1	1
40023	In planta only	0	0	0	0	0	1	1	0	0	0	0	0	1	1
40028	In planta only	0	0	0	0	0	1	1	0	0	0	0	1	1	1
40031	All	1	0	0	1	1	1	1	0	0	0	0	1	1	1
40033	All	1	0	0	0	0	1	1	0	0	0	0	1	1	1
40048	All	1	0	1	1	1	1	1	0	0	1	1	1	1	1
40053	In planta only	0	0	0	0	0	1	1	0	0	0	0	1	1	1
40059	All	1	0	0	0	1	1	1	0	0	1	1	1	1	1
40102	All	1	0	0	0	0	1	1	0	0	0	0	1	1	1
40104	All	1	0	0	0	0	1	1	0	0	1	1	1	1	1
40105	All	1	0	0	0	1	1	1	0	0	0	1	1	1	1
40122	All	1	0	1	0	1	1	1	0	0	0	1	1	1	1
40135	In planta only	0	0	0	0	0	1	1	0	0	0	0	1	1	1
40149	In planta only	0	0	0	0	1	1	1	0	0	0	0	1	1	1
40161	All	1	0	1	1	1	1	1	0	1	1	1	1	1	1
40186	All	1	0	0	0	0	1	1	0	0	0	0	1	1	1
40187	In planta only	0	0	0	0	0	1	1	0	0	0	0	1	1	1
40190	In planta only	0	0	0	0	1	1	1	0	0	0	0	1	1	1
40206	All	1	0	0	0	0	1	1	0	0	0	0	1	1	1
40212	All	1	0	0	0	0	1	1	0	0	0	0	1	1	1
40224	All	1	0	0	0	0	1	1	0	0	0	0	1	1	1
40225	In planta only	0	0	0	0	0	1	1	0	0	0	0	1	1	1
40231	23N_in planta only	0	0	0	0	0	0	0	0	0	0	0	1	1	1
40236	23N_in planta only	0	0	0	0	0	0	0	0	0	0	0	0	1	1
40239	All	1	0	0	0	0	1	1	0	0	0	1	1	1	1
40282	No expression	0	0	0	0	0	0	0	0	0	0	0	0	0	0
40286	In planta only	0	0	0	0	0	1	1	0	0	0	1	1	1	1
40313	In planta only	0	0	0	0	0	1	1	0	0	0	0	1	1	1
40316	In planta only	0	0	0	1	1	1	1	0	0	1	1	1	1	1
40318	In planta only	0	0	1	1	1	1	1	0	1	1	1	1	1	1
40322	In planta only	0	0	1	1	1	1	1	1	1	1	1	1	1	1
40333	In planta only	0	0	0	0	0	1	1	0	0	0	0	1	1	1
40342	13N_in vitro and 23N_in planta	1	0	0	0	0	0	0	0	0	0	0	0	1	1
40346	In planta only	0	1	1	1	1	1	1	1	1	1	1	1	1	1
40351	In planta only	0	1	1	1	1	1	1	1	1	1	1	1	1	1
40360	All	1	0	0	1	1	1	1	0	1	1	1	1	1	1
40368	In planta only	0	0	0	0	0	1	1	0	0	0	0	1	1	1
40400	All	1	0	0	1	1	1	1	0	0	0	0	1	1	1
40423	All	1	0	1	1	1	1	1	0	0	0	1	1	1	1
40434	All	1	0	0	0	0	1	1	0	0	1	0	1	1	1
40464	All	1	0	0	0	0	1	1	0	0	0	0	1	1	1
40466	All	1	0	0	0	1	1	1	0	0	0	1	1	1	1
40472	All	1	0	0	0	1	1	1	0	0	1	1	1	1	1
40497	All	1	0	0	0	0	1	1	0	0	1	1	1	1	1
40504	All	1	0	0	0	0	1	1	0	0	0	1	1	1	1
40516	All	1	0	0	0	1	1	1	0	0	1	1	1	1	1
40540	All	1	0	1	0	1	1	1	0	0	0	1	1	1	1
40570	All	1	0	0	0	1	1	1	0	0	0	1	1	1	1
40572	All	1	0	0	0	1	1	1	0	0	1	1	1	1	1
40576	All	1	0	1	0	1	1	1	0	0	0	1	1	1	1
40593	All	1	0	0	0	0	1	1	0	0	0	0	1	1	1
40600	All	1	0	0	0	1	1	1	0	0	0	1	1	1	1
40627	In planta only	0	0	0	0	0	1	1	0	0	0	0	1	1	1
40664	In planta only	0	0	0	0	0	1	1	0	0	0	0	1	1	1
40722	All	1	0	0	0	1	1	1	0	0	0	1	1	1	1
40727	All	1	0	0	0	1	1	1	0	0	0	0	1	1	1
40731	All	1	0	0	0	0	1	1	0	0	0	0	1	1	1
40748	All	1	0	1	1	1	1	1	0	1	1	1	1	1	1
40757	All	1	0	0	0	1	1	1	0	0	1	1	1	1	1
40835	All	1	0	0	0	1	1	1	0	0	1	1	1	1	1
40870	All	1	0	0	0	1	1	1	0	0	1	1	1	1	1
40871	All	1	0	0	0	0	1	1	0	0	1	1	1	1	1
40880	All	1	0	0	0	1	1	1	0	0	1	1	1	1	1
40884	All	1	0	0	0	0	1	1	0	0	0	0	1	1	1
40895	All	1	0	0	0	1	1	1	0	0	0	0	1	1	1
40911	All	1	0	1	1	1	1	1	0	0	1	1	1	1	1
40913	In planta only	0	0	0	0	1	1	1	0	0	0	1	1	1	1
40927	All	1	0	0	0	0	1	1	0	0	0	0	1	1	1
40929	All	1	0	0	0	0	1	1	0	0	0	0	1	1	1
40938	All	1	0	0	0	1	1	1	0	0	0	0	1	1	1
40941	All	1	0	0	0	0	1	1	0	0	0	0	1	1	1
40944	All	1	0	0	0	0	1	1	0	1	0	0	1	1	1
40958	13N_in vitro and 23N_in planta	1	0	0	0	0	0	0	0	0	0	0	0	1	1
40963	All	1	0	0	0	1	1	1	0	0	0	1	1	1	1
40991	All	1	0	0	0	1	1	1	0	0	0	1	1	1	1
40993	All	1	0	0	0	1	1	1	0	0	1	1	1	1	1
41001	All	1	0	0	0	0	1	1	0	0	0	1	1	1	1
41002	All	1	0	0	0	0	1	1	0	0	0	0	1	1	1
41007	All	1	0	0	0	1	1	1	0	0	0	1	1	1	1
41009	All	1	0	0	0	0	1	1	0	0	1	1	1	1	1
41041	All	1	0	0	0	1	1	1	0	0	1	1	1	1	1
41045	All	1	0	0	0	0	1	1	0	0	0	1	1	1	1
41053	All	1	0	0	0	1	1	1	0	0	0	1	1	1	1
41056	All	1	0	0	0	1	1	1	0	0	0	1	1	1	1
41058	All	1	0	0	0	1	1	1	0	0	1	1	1	1	1
41089	All	1	0	0	1	0	1	1	0	0	0	1	1	1	1
41094	All	1	0	0	0	0	1	1	0	0	0	0	1	1	1
41129	All	1	0	0	0	1	1	1	0	0	1	1	1	1	1
41149	In planta only	0	0	0	0	0	1	1	0	0	0	0	1	1	1
41160	In planta only	0	0	0	0	0	1	1	0	0	0	0	1	1	1
41182	In planta only	0	0	0	0	1	1	1	0	0	0	1	1	1	1
41184	All	1	0	1	1	1	1	1	0	0	1	1	1	1	1
41193	In planta only	0	0	0	0	0	1	1	0	0	0	0	1	1	1
41216	All	1	0	0	0	1	1	1	0	0	0	0	1	1	1
41222	All	1	0	0	0	0	1	1	0	0	0	1	1	1	1
41224	All	1	0	0	0	1	1	1	0	0	0	0	1	1	1
41277	In planta only	0	0	0	1	1	1	1	0	0	1	1	1	1	1
41285	All	1	0	0	0	1	1	1	0	0	0	0	1	1	1
41289	All	1	0	0	0	1	1	1	0	0	0	0	1	1	1
41294	All	1	0	0	0	0	1	1	0	0	0	0	1	1	1
41309	All	1	0	0	0	1	1	1	0	0	0	1	1	1	1
41325	All	1	0	0	1	1	1	1	0	0	0	1	1	1	1
41331	All	1	0	0	0	1	1	1	0	1	1	1	1	1	1
41338	All	1	0	0	0	1	1	1	0	0	0	0	1	1	1
41365	In planta only	0	0	0	0	0	1	1	0	0	0	0	1	1	1
41375	In planta only	0	0	0	0	0	1	1	0	0	0	0	1	1	1
41397	All	1	0	0	1	1	1	1	0	0	1	1	1	1	1
41411	All	1	0	0	0	0	1	1	0	0	0	0	1	1	1
41426	All	1	0	0	0	0	1	1	0	0	0	0	1	1	1
41427	All	1	0	0	0	0	1	1	0	0	0	0	1	1	1
41444	All	1	0	0	0	1	1	1	0	0	1	0	1	1	1
41456	All	1	0	0	1	1	1	1	0	0	0	1	1	1	1
41461	All	1	0	0	0	0	1	1	0	0	0	0	1	1	1
41470	All	1	0	0	0	1	1	1	0	0	0	0	1	1	1
41481	All	1	0	0	1	1	1	1	0	0	0	1	1	1	1
41495	All	1	0	0	1	1	1	1	0	1	1	1	1	1	1
41520	All	1	0	0	0	0	1	1	0	0	0	1	1	1	1
41527	All	1	0	0	0	1	1	1	0	0	0	1	1	1	1
41537	23N_in planta only	0	0	0	0	0	0	0	0	0	0	0	1	1	1
41538	All	1	0	0	0	0	1	1	0	0	0	0	1	1	1
41543	In planta only	0	0	0	0	0	1	1	0	0	0	0	1	1	1
41550	All	1	0	1	0	1	1	1	0	0	0	0	1	1	1
41553	All	1	0	0	0	0	1	1	0	0	0	0	1	1	1
41555	All	1	0	0	0	1	1	1	0	0	1	1	1	1	1
41561	All	1	0	0	0	1	1	1	0	0	1	1	1	1	1
41567	All	1	0	0	0	0	1	1	0	0	0	0	1	1	1
41568	All	1	0	0	0	0	1	1	0	0	0	0	1	1	1
41613	All	1	0	0	0	1	1	1	0	0	0	0	1	1	1
41623	All	1	0	0	0	1	1	1	0	0	0	1	1	1	1
41666	All	1	0	0	0	1	1	1	0	0	0	0	1	1	1
41668	All	1	0	0	0	0	1	1	0	0	0	0	1	1	1
41701	All	1	0	0	0	1	1	1	0	0	0	1	1	1	1
41708	All	1	0	0	0	1	1	1	0	0	1	1	1	1	1
41733	All	1	0	0	0	1	1	1	0	0	0	1	1	1	1
41741	In planta only	0	0	0	0	0	1	1	0	0	0	0	1	1	1
41749	All	1	0	0	0	0	1	1	0	0	0	0	1	1	1
41801	All	1	0	0	0	1	1	1	0	0	1	1	1	1	1
41845	All	1	0	0	0	1	1	1	0	0	1	1	1	1	1
41891	All	1	0	0	0	0	1	1	0	0	0	1	1	1	1
41901	All	1	0	0	0	1	1	1	0	0	1	1	1	1	1
41909	All	1	0	0	0	1	1	1	0	0	0	0	1	1	1
41924	In planta only	0	0	0	0	0	1	1	0	0	0	0	1	1	1
41926	All	1	0	0	0	1	1	1	0	0	0	1	1	1	1
41928	All	1	0	0	0	1	1	1	0	0	1	1	1	1	1
41935	All	1	0	0	0	0	1	1	0	0	0	0	1	1	1
41940	All	1	0	0	0	0	1	1	0	0	0	1	1	1	1
41954	All	1	0	0	0	1	1	1	0	0	0	1	1	1	1
41975	In planta only	0	0	0	0	0	1	1	0	0	0	0	1	1	1
41985	All	1	0	0	0	1	1	1	0	0	1	0	1	1	1
41995	All	1	0	0	1	1	1	1	0	1	1	1	1	1	1
42006	All	1	0	0	0	1	1	1	0	0	0	1	1	1	1
42021	All	1	0	0	1	1	1	1	0	0	0	0	1	1	1
42031	All	1	0	0	0	0	1	1	0	0	0	0	1	1	1
42074	All	1	0	0	0	1	1	1	0	0	0	1	1	1	1
42095	All	1	0	0	0	1	1	1	0	0	0	1	1	1	1
42115	In planta only	0	0	0	0	1	1	1	0	0	0	1	1	1	1
42120	All	1	0	1	0	1	1	1	0	0	1	1	1	1	1
42150	All	1	0	0	0	0	1	1	0	0	0	0	1	1	1
42215	All	1	0	0	0	0	1	1	0	0	0	0	1	1	1
42223	All	1	0	0	0	1	1	1	1	0	1	1	1	1	1
42227	All	1	0	0	0	1	1	1	0	0	0	0	1	1	1
42278	All	1	0	0	0	1	1	1	0	0	1	0	1	1	1
42292	All	1	0	0	0	0	1	1	0	0	0	0	1	1	1
42322	In planta only	0	0	0	0	1	1	1	0	0	0	0	1	1	1
42340	All	1	0	0	0	0	1	1	0	0	1	0	1	1	1
42400	All	1	0	1	0	1	1	1	1	0	1	1	1	1	1
42412	All	1	0	0	1	1	1	1	0	0	1	1	1	1	1
42465	All	1	0	0	0	0	1	1	0	0	0	0	1	1	1
42481	All	1	0	0	1	1	1	1	0	0	1	1	1	1	1
42485	All	1	0	0	0	0	1	1	0	0	1	0	1	1	1
42493	All	1	0	0	0	1	1	1	0	0	1	0	1	1	1
42495	In planta only	0	0	0	0	0	1	1	0	0	0	0	1	1	1
42510	All	1	0	0	0	1	1	1	0	0	0	0	1	1	1
42525	All	1	0	1	0	1	1	1	0	0	1	1	1	1	1
42531	In planta only	0	0	0	0	0	1	1	0	0	0	0	1	1	1
42546	All	1	0	0	0	1	1	1	0	0	0	1	1	1	1
42548	In planta only	0	0	0	0	0	1	1	0	0	0	0	1	1	1
42590	All	1	0	0	0	0	1	1	0	0	0	0	1	1	1
42594	All	1	0	0	0	1	1	1	0	0	0	0	1	1	1
42616	All	1	0	0	0	0	1	1	0	0	0	0	1	1	1
42626	All	1	0	0	0	0	1	1	0	0	0	0	1	1	1
42647	All	1	0	0	0	0	1	1	0	0	0	1	1	1	1
42651	All	1	0	0	0	1	1	1	0	0	0	0	1	1	1
42664	All	1	0	0	0	0	1	1	0	0	0	0	1	1	1
42670	All	1	0	0	0	1	1	1	0	0	0	1	1	1	1
42684	In planta only	0	0	0	0	0	1	1	0	0	0	0	1	1	1
42697	All	1	0	0	0	1	1	1	0	0	1	1	1	1	1
42703	All	1	0	0	0	0	1	1	0	0	0	1	1	1	1
42709	All	1	0	0	0	0	1	1	0	0	0	1	1	1	1
42723	In planta only	0	0	0	0	0	1	1	0	0	0	0	1	1	1
42731	All	1	0	0	0	0	1	1	0	0	0	1	1	1	1
42732	All	1	0	0	0	1	1	1	0	0	0	1	1	1	1
42738	All	1	0	0	0	0	1	1	0	0	0	0	1	1	1
42739	All	1	0	0	0	1	1	1	0	0	0	0	1	1	1
42747	All	1	0	0	0	1	1	1	0	0	0	1	1	1	1
42775	All	1	0	1	0	1	1	1	0	0	0	0	1	1	1
42778	All	1	0	1	0	1	1	1	0	0	0	0	1	1	1
42780	All	1	0	0	0	0	1	1	0	0	0	0	1	1	1
42785	All	1	0	0	0	0	1	1	0	0	0	0	1	1	1
42792	23N_in planta only	0	0	0	0	0	0	0	0	0	0	0	1	1	1
42813	All	1	0	0	0	0	1	1	0	0	0	0	1	1	1
42814	All	1	0	0	0	1	1	1	0	0	1	1	1	1	1
42817	All	1	0	0	0	0	1	1	0	0	1	0	1	1	1
42823	All	1	0	0	0	0	1	1	0	0	1	1	1	1	1
42825	All	1	0	0	0	1	1	1	0	0	0	0	1	1	1
42835	All	1	0	0	0	1	1	1	0	0	0	1	1	1	1
42840	All	1	0	0	0	1	1	1	0	0	0	1	1	1	1
42842	All	1	0	0	0	1	1	1	0	0	0	0	1	1	1
42848	All	1	0	0	0	0	1	1	0	0	0	0	1	1	1
42850	All	1	0	0	0	1	1	1	0	0	0	1	1	1	1
42859	All	1	0	0	0	1	1	1	0	0	0	0	1	1	1
42870	All	1	0	0	0	1	1	1	0	0	0	1	1	1	1
42916	In planta only	0	0	0	0	0	1	1	0	0	0	0	1	1	1
42927	All	1	0	0	0	0	1	1	0	0	1	0	1	1	1
42931	All	1	0	0	0	1	1	1	0	0	0	0	1	1	1
42956	All	1	0	0	0	1	1	1	0	0	1	1	1	1	1
42969	In planta only	0	0	0	0	0	1	1	0	0	0	0	1	1	1
42971	All	1	0	0	0	1	1	1	0	0	0	1	1	1	1
42983	All	1	0	0	0	1	1	1	0	0	1	1	1	1	1
42997	All	1	0	0	1	1	1	1	0	0	1	1	1	1	1
43016	In planta only	0	0	0	0	0	1	1	0	0	0	0	1	1	1
43017	All	1	0	0	0	1	1	1	0	0	0	0	1	1	1
43018	All	1	0	0	0	1	1	1	0	0	1	1	1	1	1
43022	All	1	0	0	0	0	1	1	0	0	0	0	1	1	1
43029	All	1	0	0	0	0	1	1	0	0	0	0	1	1	1
43034	All	1	0	1	1	1	1	1	0	0	1	1	1	1	1
43035	All	1	0	0	0	1	1	1	0	0	0	0	1	1	1
43040	In planta only	0	0	0	0	0	1	1	0	0	0	0	1	1	1
43041	All	1	0	0	0	1	1	1	0	0	1	1	1	1	1
43057	All	1	0	0	0	0	1	1	1	0	0	0	1	1	1
43058	All	1	0	0	0	0	1	1	0	0	0	1	1	1	1
[truncated: 8,309 more rows]

## Sheet: 9B
Supplementary Table 9B Comparisons of read count values between a race 13N and a race 23N Exserohilum turcicum isolate. Putative annotations are indicated for 205 proteins which show evidence of expression in only one group/dataset, or which is shared between in planta and in vitro.
Time point expressed	ProtID	Description	Species	Annotation	Accession	%ID	Length	#Mismatches	#Gapopen	Qstart	Qend	Sstart	Send	Evalue	Bitscore	GI#	Size (aa)	iprDesc				kogdefline	KEGG definition
13N_in planta only	35325	epidermal growth factor-like type 3	Stemphylium lycopersici	Other	KNG47354.1	44	696	368	9	46	732	818	1500	2.7e-148	535	GI:909989849	1500
13N_in planta only	165398	hypothetical protein SETTUDRAFT_165398	Exserohilum turcica Et28A	Other	XP_008030212.1	100	275	0	0	1	275	1	275	3.2e-163	583.2	GI:636597747	275	Zinc finger, CCHC-type				FOG: Transposon-encoded proteins with TYA, reverse transcriptase, integrase domains in various combinations
13N_in planta only	36600	putative carboxymuconolactone decarboxylase protein	Neofusicoccum parvum UCRNP2	Other	XP_007588626.1	49.5	212	102	1	29	240	1	207	3.5e-52	214.2	GI:615427393	207
13N_in planta only	160542	acetate transporter	Aspergillus niger CBS 513.88	Transporter	XP_001402324.1	66.7	240	77	3	6	243	3	241	2.2e-78	301.2	GI:145259292	242	GPR1/FUN34/yaaH
13N_in vitro and 13N_in planta	32764	hypothetical protein SETTUDRAFT_32764	Exserohilum turcica Et28A	Hypothetical	XP_008028064.1	100	673	0	0	1	673	1	673	0	1401.7	GI:636593451	673					NA
13N_in vitro and 13N_in planta	160541	acyl-CoA dehydrogenase NM domain-like protein	Alternaria alternata	Other	XP_018382146.1	89.1	441	48	0	1	441	1	441	1.8e-232	813.9	GI:1070559774	441				160541	Short-chain acyl-CoA dehydrogenase
13N_in vitro and 13N_in planta	108002	methanesulfonate monooxygenase, partial	Alternaria alternata	Other	XP_018382144.1	86.8	408	53	1	3	409	10	417	6.7e-205	722.2	GI:1070559770	417	Bacterial luciferase-like				NA
13N_in vitro and 23N_in planta	101140	hypothetical protein SETTUDRAFT_101140	Exserohilum turcica Et28A	Hypothetical	XP_008021547.1	100	379	0	0	1	379	1	379	1e-231	811.2	GI:636580417	379				101140	FOG: Zn-finger
13N_in vitro and 23N_in planta	18766	hypothetical protein SETTUDRAFT_18766	Exserohilum turcica Et28A	Hypothetical	XP_008020130.1	100	145	0	0	1	145	1	145	7.6e-79	302	GI:636577583	145					NA
13N_in vitro and 23N_in planta	37297	hypothetical protein SETTUDRAFT_37297	Exserohilum turcica Et28A	Hypothetical	XP_008022452.1	100	371	0	0	1	371	1	371	3.7e-210	739.6	GI:636582227	371					NA
13N_in vitro and 23N_in planta	40342	hypothetical protein SETTUDRAFT_40342	Exserohilum turcica Et28A	Hypothetical	XP_008026079.1	100	227	0	0	1	227	1	227	6.4e-133	482.3	GI:636589481	227					NA
13N_in vitro and 23N_in planta	40958	hypothetical protein SETTUDRAFT_40958	Exserohilum turcica Et28A	Hypothetical	XP_008020302.1	100	90	0	0	1	90	1	90	4.2e-51	209.1	GI:636577927	90					NA
13N_in vitro and 23N_in planta	179124	integral membrane mpv17 pmp22 family	Stemphylium lycopersici	Integral membrane protein	KNG52459.1	45.5	319	139	3	1	303	7	306	1.3e-64	255.8	GI:909995034	306					NA
13N_in vitro and 23N_in planta	96125	glucose receptor git3 protein	Stemphylium lycopersici	Other	KNG49596.1	55.3	416	168	3	1	398	1	416	6e-118	433.3	GI:909992135	416	Multicopper oxidase, copper-binding site				NA
13N_in vitro and 23N_in planta	46691	heme peroxidase	Alternaria alternata	Other	XP_018382857.1	65.8	336	105	4	1	335	1	327	1.2e-116	428.7	GI:1070557350	327	Fungal lignin peroxidase				NA	Peroxidase.
13N_in vitro and 23N_in planta	159809	meiosis protein mei2	Stemphylium lycopersici	Other	KNG45086.1	83.4	652	95	1	1	639	1	652	0	1142.5	GI:909987475	652				159809	Protein Mei2, essential for commitment to meiosis, and related proteins
13N_in vitro and 23N_in planta	37154	N-substituted formamide deformylase	Penicillium subrubescens	Other	OKP00926.1	61	543	202	2	8	540	3	545	1.3e-190	675.2	GI:1120654981	563	Metal-dependent hydrolase, composite				NA
13N_in vitro and 23N_in planta	75612	pol-like protein	Alternaria alternata	Other	BAI44815.1	51.5	305	93	4	1	252	1	303	1.4e-83	318.5	GI:261336184	1583					NA
13N_in vitro and 23N_in planta	103902	MFS general substrate transporter	Glarea lozoyensis ATCC 20868	Transporter	XP_008078385.1	78.9	540	114	0	2	541	59	598	1.4e-247	864.4	GI:636752423	598				103902	Predicted transporter (major facilitator superfamily)
13N_in vitro and 23N_in planta	25956	MFS general substrate transporter	Paraphaeosphaeria sporulosa	Transporter	XP_018033695.1	84	499	79	1	61	559	1	498	2.8e-236	827	GI:1066291309	529				25956	Predicted transporter (major facilitator superfamily)
13N_in vitro and 23N_in planta	85637	zinc-regulated transporter 1	Stemphylium lycopersici	Transporter	KNG48838.1	77.2	372	83	2	1	371	1	371	1.1e-158	568.5	GI:909991367	371				85637	Fe2+/Zn2+ regulated transporter
13N_in vitro only	159228	alpha/beta-hydrolase	Paraphaeosphaeria sporulosa	Hydrolase	XP_018033691.1	79.4	349	47	2	1	324	1	349	4.5e-164	586.3	GI:1066291301	351				159228	Arylacetamide deacetylase
13N_in vitro only	81211	P-loop containing nucleoside triphosphate hydrolase	Glarea lozoyensis ATCC 20868	Hydrolase	XP_008078389.1	65	300	99	1	1	294	416	715	4e-103	383.6	GI:636752431	794	AAA+ ATPase, core			81211	Pleiotropic drug resistance proteins (PDR1-15), ABC superfamily
13N_in vitro only	159229	P-loop containing nucleoside triphosphate hydrolase	Glarea lozoyensis ATCC 20868	Hydrolase	XP_008078389.1	78	345	72	1	12	356	58	398	2e-152	547.7	GI:636752431	794					NA
13N_in vitro only	58023	hypothetical protein SETTUDRAFT_58023, partial	Exserohilum turcica Et28A	Hypothetical	XP_008031316.1	100	267	0	0	1	267	1	267	3.2e-147	530	GI:636599955	267					NA
23N_in planta only	19689	class I SAM-dependent methyltransferase	Gillisia marina	Chitinase	SDK26565.1	92.2	51	4	0	10	60	1937	1987	5.4e-10	72	removed.	253					Chitinase
23N_in planta only	34238	chromatin remodeling complex subunit	Stemphylium lycopersici	Defense-related protein containing SCP domain	KNG49423.1	48.3	271	103	10	18	263	254	512	1.8e-39	172.2	GI:909991962	1276					Defense-related protein containing SCP domain
23N_in planta only	33529	glycoside hydrolase family 17 protein	Bipolaris zeicola 26-R-13	GH	XP_007716571.1	65.5	84	27	1	1	82	481	564	6.5e-22	112.5	GI:628232216	574
23N_in planta only	37224	glycoside hydrolase family 17 protein	Exserohilum turcica Et28A	GH	XP_008022443.1	100	472	0	0	1	472	1	472	9.3e-251	874.8	GI:636582209	473	Glycoside hydrolase, catalytic core				Ca2+-modulated nonselective cation channel polycystin	Glucan 1,3-beta-glucosidase.
23N_in planta only	153307	glycoside hydrolase family 18 protein	Exserohilum turcica Et28A	GH	XP_008025171.1	100	1285	0	0	1	1285	1	1285	0	2640.5	GI:636587665	1286	Chitin-binding, type 1	Peptidoglycan-binding LysM	Glycoside hydrolase, family 18, catalytic domain	Chitinase II	Chitinase
23N_in planta only	31751	hard-surface induced protein 5	Colletotrichum simmondsii	Hard surface induced protein	KXH39401.1	79.6	255	52	0	10	264	1	255	1.1e-118	435.3	GI:996600099	258
23N_in planta only	169605	alpha/beta-hydrolase	Pyrenochaeta sp. DS3sAY3a	Hydrolase	OAL47795.1	55.6	180	80	0	1	180	43	222	6e-49	203	GI:1029183223	281	Alpha/beta hydrolase
23N_in planta only	19065	hypothetical protein SETTUDRAFT_19065	Exserohilum turcica Et28A	Hypothetical	XP_008024870.1	100	465	0	0	1	465	1	465	1.4e-267	930.6	GI:636587063	465
23N_in planta only	20163	hypothetical protein SETTUDRAFT_20163	Exserohilum turcica Et28A	Hypothetical	XP_008026869.1	100	370	0	0	1	370	1	370	1.5e-216	760.8	GI:636591061	370
23N_in planta only	20812	hypothetical protein SETTUDRAFT_20812	Exserohilum turcica Et28A	Hypothetical	XP_008026935.1	100	197	0	0	1	197	1	197	1e-102	381.7	GI:636591193	197
23N_in planta only	20948	hypothetical protein SETTUDRAFT_20948	Exserohilum turcica Et28A	Hypothetical	XP_008026949.1	100	352	0	0	1	352	1	352	6.1e-207	728.8	GI:636591221	352
23N_in planta only	21413	hypothetical protein SETTUDRAFT_21413	Exserohilum turcica Et28A	Hypothetical	XP_008028012.1	100	197	0	0	1	197	1	197	4.9e-105	389.4	GI:636593347	197
23N_in planta only	22723	hypothetical protein SETTUDRAFT_22723	Exserohilum turcica Et28A	Hypothetical	XP_008029380.1	100	194	0	0	1	194	1	194	3.1e-99	370.2	GI:636596083	194
23N_in planta only	22895	hypothetical protein SETTUDRAFT_22895	Exserohilum turcica Et28A	Hypothetical	XP_008029392.1	100	175	0	0	1	175	1	175	1.4e-95	357.8	GI:636596107	175
23N_in planta only	23689	hypothetical protein SETTUDRAFT_23689	Exserohilum turcica Et28A	Hypothetical	XP_008030595.1	100	79	0	0	1	79	1	79	1.9e-39	170.2	GI:636598513	79
23N_in planta only	26598	hypothetical protein SETTUDRAFT_26598	Exserohilum turcica Et28A	Hypothetical	XP_008022883.1	100	168	0	0	1	168	1	168	5.5e-81	309.3	GI:636583089	168
23N_in planta only	27541	hypothetical protein SETTUDRAFT_27541	Exserohilum turcica Et28A	Hypothetical	XP_008024045.1	100	295	0	0	1	295	1	295	4.9e-157	562.8	GI:636585413	295
23N_in planta only	28732	hypothetical protein SETTUDRAFT_28732	Exserohilum turcica Et28A	Hypothetical	XP_008026261.1	100	143	0	0	1	143	1	143	3e-75	290	GI:636589845	143
23N_in planta only	29256	hypothetical protein SETTUDRAFT_29256	Exserohilum turcica Et28A	Hypothetical	XP_008027885.1	100	166	0	0	1	166	1	166	1.3e-93	351.3	GI:636593093	166
23N_in planta only	29683	hypothetical protein SETTUDRAFT_29683	Exserohilum turcica Et28A	Hypothetical	XP_008027942.1	100	67	0	0	1	67	1	67	2e-29	136.7	GI:636593207	67
23N_in planta only	30181	hypothetical protein SETTUDRAFT_30181	Exserohilum turcica Et28A	Hypothetical	XP_008020203.1	100	207	0	0	1	207	1	207	1.5e-107	397.9	GI:636577729	207
23N_in planta only	30463	hypothetical protein SETTUDRAFT_30463	Exserohilum turcica Et28A	Hypothetical	XP_008020229.1	100	574	0	0	1	574	1	574	0	1082	GI:636577781	574
23N_in planta only	31720	hypothetical protein SETTUDRAFT_31720	Exserohilum turcica Et28A	Hypothetical	XP_008025092.1	100	157	0	0	1	157	1	157	9.1e-86	325.1	GI:636587507	157
23N_in planta only	32117	hypothetical protein SETTUDRAFT_32117	Exserohilum turcica Et28A	Hypothetical	XP_008027003.1	100	317	0	0	1	317	1	317	7e-170	605.5	GI:636591329	317
23N_in planta only	32706	hypothetical protein SETTUDRAFT_32706	Exserohilum turcica Et28A	Hypothetical	XP_008027063.1	100	214	0	0	1	214	1	214	1.1e-113	418.3	GI:636591449	214					Serine/threonine protein kinase
23N_in planta only	32997	hypothetical protein SETTUDRAFT_32997	Exserohilum turcica Et28A	Hypothetical	XP_008028097.1	100	142	0	0	1	142	1	142	1.6e-76	294.3	GI:636593517	142
23N_in planta only	33092	hypothetical protein SETTUDRAFT_33092	Exserohilum turcica Et28A	Hypothetical	XP_008028105.1	100	714	0	0	1	714	1	714	0	1392.5	GI:636593533	714
23N_in planta only	33239	hypothetical protein SETTUDRAFT_33239	Exserohilum turcica Et28A	Hypothetical	XP_008028115.1	100	162	0	0	1	162	1	162	1.2e-93	351.3	GI:636593553	162
23N_in planta only	33384	hypothetical protein SETTUDRAFT_33384	Exserohilum turcica Et28A	Hypothetical	XP_008028131.1	100	155	0	0	1	155	1	155	1.6e-82	314.3	GI:636593585	155
23N_in planta only	33481	hypothetical protein SETTUDRAFT_33481	Exserohilum turcica Et28A	Hypothetical	XP_008028790.1	100	138	0	0	1	138	1	138	1.6e-73	284.3	GI:636594903	138
23N_in planta only	34061	hypothetical protein SETTUDRAFT_34061	Exserohilum turcica Et28A	Hypothetical	XP_008029422.1	100	543	0	0	1	543	1	543	0	1107	GI:636596167	543
23N_in planta only	34132	hypothetical protein SETTUDRAFT_34132	Exserohilum turcica Et28A	Hypothetical	XP_008029432.1	100	183	0	0	1	183	1	183	3.9e-96	359.8	GI:636596187	183
23N_in planta only	34344	hypothetical protein SETTUDRAFT_34344	Exserohilum turcica Et28A	Hypothetical	XP_008029472.1	100	214	0	0	1	214	1	214	1.1e-118	434.9	GI:636596267	214
23N_in planta only	34555	hypothetical protein SETTUDRAFT_34555	Exserohilum turcica Et28A	Hypothetical	XP_008029489.1	100	372	0	0	1	372	1	372	1.7e-215	757.3	GI:636596301	372
23N_in planta only	35192	hypothetical protein SETTUDRAFT_35192	Exserohilum turcica Et28A	Hypothetical	XP_008030657.1	100	446	0	0	1	446	1	446	1.2e-244	854.4	GI:636598637	446
23N_in planta only	35220	hypothetical protein SETTUDRAFT_35220	Exserohilum turcica Et28A	Hypothetical	XP_008030659.1	100	288	0	0	1	288	1	288	6e-168	599	GI:636598641	288
23N_in planta only	35226	hypothetical protein SETTUDRAFT_35226	Exserohilum turcica Et28A	Hypothetical	XP_008030660.1	100	174	0	0	1	174	1	174	1.8e-90	340.9	GI:636598643	174
23N_in planta only	35438	hypothetical protein SETTUDRAFT_35438	Exserohilum turcica Et28A	Hypothetical	XP_008030693.1	100	122	0	0	1	122	1	122	1.9e-54	220.7	GI:636598709	122
23N_in planta only	36075	hypothetical protein SETTUDRAFT_36075	Exserohilum turcica Et28A	Hypothetical	XP_008031280.1	100	120	0	0	1	120	1	120	2.8e-66	260	GI:636599883	120
23N_in planta only	36076	hypothetical protein SETTUDRAFT_36076	Exserohilum turcica Et28A	Hypothetical	XP_008031281.1	100	224	0	0	1	224	1	224	4.1e-132	479.6	GI:636599885	224
23N_in planta only	36456	hypothetical protein SETTUDRAFT_36456	Exserohilum turcica Et28A	Hypothetical	XP_008021307.1	100	174	0	0	1	174	1	174	3.4e-97	363.2	GI:636579937	174
23N_in planta only	36629	hypothetical protein SETTUDRAFT_36629	Exserohilum turcica Et28A	Hypothetical	XP_008021330.1	100	171	0	0	1	171	1	171	3.9e-90	339.7	GI:636579983	171
23N_in planta only	37652	hypothetical protein SETTUDRAFT_37652	Exserohilum turcica Et28A	Hypothetical	XP_008022903.1	100	215	0	0	1	215	1	215	2.2e-122	447.2	GI:636583129	215
23N_in planta only	38086	hypothetical protein SETTUDRAFT_38086	Exserohilum turcica Et28A	Hypothetical	XP_008023320.1	100	448	0	0	1	448	1	448	2.4e-240	840.1	GI:636583963	448					Myosin class II heavy chain
23N_in planta only	38325	hypothetical protein SETTUDRAFT_38325	Exserohilum turcica Et28A	Hypothetical	XP_008023341.1	100	588	0	0	1	588	1	588	0	1182.5	GI:636584005	588
23N_in planta only	38457	hypothetical protein SETTUDRAFT_38457	Exserohilum turcica Et28A	Hypothetical	XP_008023738.1	100	103	0	0	1	103	1	103	2e-52	213.8	GI:636584799	103
23N_in planta only	38473	hypothetical protein SETTUDRAFT_38473	Exserohilum turcica Et28A	Hypothetical	XP_008023742.1	100	259	0	0	1	259	1	259	8.4e-137	495.4	GI:636584807	259
23N_in planta only	38739	hypothetical protein SETTUDRAFT_38739	Exserohilum turcica Et28A	Hypothetical	XP_008024077.1	100	157	0	0	1	157	1	157	1.1e-86	328.2	GI:636585477	157
23N_in planta only	39118	hypothetical protein SETTUDRAFT_39118	Exserohilum turcica Et28A	Hypothetical	XP_008024383.1	100	286	0	0	1	286	1	286	1.3e-162	581.3	GI:636586089	286
23N_in planta only	39295	hypothetical protein SETTUDRAFT_39295	Exserohilum turcica Et28A	Hypothetical	XP_008024557.1	100	374	0	0	1	374	1	374	5.2e-204	719.2	GI:636586437	374
23N_in planta only	39406	hypothetical protein SETTUDRAFT_39406	Exserohilum turcica Et28A	Hypothetical	XP_008024736.1	100	266	0	0	1	266	1	266	2.1e-143	517.3	GI:636586795	266
23N_in planta only	39582	hypothetical protein SETTUDRAFT_39582	Exserohilum turcica Et28A	Hypothetical	XP_008025916.1	100	286	0	0	1	286	1	286	4.7e-157	562.8	GI:636589155	286
23N_in planta only	39592	hypothetical protein SETTUDRAFT_39592	Exserohilum turcica Et28A	Hypothetical	XP_008025918.1	100	103	0	0	1	103	1	103	5.3e-50	205.7	GI:636589159	103
23N_in planta only	39858	hypothetical protein SETTUDRAFT_39858	Exserohilum turcica Et28A	Hypothetical	XP_008026275.1	100	410	0	0	1	410	1	410	2.7e-238	833.2	GI:636589873	410
23N_in planta only	40231	hypothetical protein SETTUDRAFT_40231	Exserohilum turcica Et28A	Hypothetical	XP_008026778.1	100	615	0	0	1	615	1	615	0	1246.9	GI:636590879	615
23N_in planta only	41537	hypothetical protein SETTUDRAFT_41537	Exserohilum turcica Et28A	Hypothetical	XP_008025129.1	100	232	0	0	1	232	1	232	5.6e-116	426	GI:636587581	232
23N_in planta only	47929	hypothetical protein SETTUDRAFT_47929	Exserohilum turcica Et28A	Hypothetical	XP_008026784.1	100	440	0	0	1	440	1	440	6e-260	905.2	GI:636590891	440
23N_in planta only	65532	hypothetical protein SETTUDRAFT_65532, partial	Exserohilum turcica Et28A	Hypothetical	XP_008024034.1	100	55	0	0	1	55	1	55	7.2e-22	111.3	GI:636585391	55
23N_in planta only	79061	hypothetical protein SETTUDRAFT_79061, partial	Exserohilum turcica Et28A	Hypothetical	XP_008020335.1	100	82	0	0	1	82	1	82	4.5e-36	159.1	GI:636577993	82
23N_in planta only	82730	hypothetical protein SETTUDRAFT_82730, partial	Exserohilum turcica Et28A	Hypothetical	XP_008028897.1	100	63	0	0	1	63	1	63	5e-27	128.6	GI:636595117	63
23N_in planta only	89345	hypothetical protein SETTUDRAFT_89345	Exserohilum turcica Et28A	Hypothetical	XP_008025628.1	100	169	0	0	1	169	1	169	8.6e-90	338.6	GI:636588579	169
23N_in planta only	89570	hypothetical protein SETTUDRAFT_89570	Exserohilum turcica Et28A	Hypothetical	XP_008025604.1	100	433	0	0	1	433	1	433	7.4e-247	861.7	GI:636588531	433
23N_in planta only	95924	hypothetical protein SETTUDRAFT_95924	Exserohilum turcica Et28A	Hypothetical	XP_008029749.1	100	217	0	0	1	217	1	217	1.2e-117	431.4	GI:636596821	217
23N_in planta only	108172	hypothetical protein SETTUDRAFT_108172	Exserohilum turcica Et28A	Hypothetical	XP_008024206.1	100	463	0	0	1	463	1	463	6.1e-263	915.2	GI:636585735	463
23N_in planta only	108217	hypothetical protein SETTUDRAFT_108217, partial	Exserohilum turcica Et28A	Hypothetical	XP_008024171.1	100	585	0	0	1	585	1	585	0	1139.4	GI:636585665	585
23N_in planta only	112063	hypothetical protein SETTUDRAFT_112192, partial	Exserohilum turcica Et28A	Hypothetical	XP_008022379.1	100	101	0	0	1	101	5	105	1.2e-38	167.9	GI:636582081	105					Translation initiation factor 5B (eIF-5B)
23N_in planta only	152832	hypothetical protein SETTUDRAFT_152832	Exserohilum turcica Et28A	Hypothetical	XP_008020855.1	100	674	0	0	1	674	1	674	0	1355.5	GI:636579033	674
23N_in planta only	152898	hypothetical protein SETTUDRAFT_152898	Exserohilum turcica Et28A	Hypothetical	XP_008020898.1	100	290	0	0	1	290	1	290	3.9e-167	596.3	GI:636579119	290
23N_in planta only	154109	hypothetical protein SETTUDRAFT_154109	Exserohilum turcica Et28A	Hypothetical	XP_008025825.1	100	66	0	0	1	66	1	66	3.7e-28	132.5	GI:636588973	66
23N_in planta only	154235	hypothetical protein SETTUDRAFT_154235	Exserohilum turcica Et28A	Hypothetical	XP_008027173.1	100	62	0	0	1	62	1	62	3.5e-28	132.5	GI:636591669	62
23N_in planta only	154506	hypothetical protein SETTUDRAFT_154506	Exserohilum turcica Et28A	Hypothetical	XP_008027410.1	100	113	0	0	1	113	1	113	1.6e-52	214.2	GI:636592143	113
23N_in planta only	156238	hypothetical protein SETTUDRAFT_156238	Exserohilum turcica Et28A	Hypothetical	XP_008029606.1	100	334	0	0	1	334	1	334	5.1e-187	662.5	GI:636596535	334
23N_in planta only	156341	hypothetical protein SETTUDRAFT_156341	Exserohilum turcica Et28A	Hypothetical	XP_008029688.1	100	81	0	0	1	81	1	81	7.7e-36	158.3	GI:636596699	81
23N_in planta only	160329	hypothetical protein SETTUDRAFT_160329	Exserohilum turcica Et28A	Hypothetical	XP_008023861.1	100	70	0	0	1	70	1	70	1.8e-33	150.2	GI:636585045	70
23N_in planta only	162213	hypothetical protein SETTUDRAFT_162213	Exserohilum turcica Et28A	Hypothetical	XP_008020688.1	100	96	0	0	1	96	1	96	3.9e-47	196.1	GI:636578699	96
23N_in planta only	163493	hypothetical protein SETTUDRAFT_163493	Exserohilum turcica Et28A	Hypothetical	XP_008027197.1	100	103	0	0	1	103	1	103	1.4e-53	217.6	GI:636591717	103
23N_in planta only	164094	hypothetical protein SETTUDRAFT_164094	Exserohilum turcica Et28A	Hypothetical	XP_008027838.1	100	109	0	0	1	109	1	109	1.8e-56	227.3	GI:636592999	109
23N_in planta only	164161	hypothetical protein SETTUDRAFT_164161, partial	Exserohilum turcica Et28A	Hypothetical	XP_008028220.1	100	84	0	0	1	84	1	84	1.9e-42	180.3	GI:636593763	84
23N_in planta only	164598	hypothetical protein SETTUDRAFT_169919, partial	Exserohilum turcica Et28A	Hypothetical	XP_008023272.1	100	208	0	0	1	208	1	208	9.5e-107	395.2	GI:636583867	208
23N_in planta only	165310	hypothetical protein SETTUDRAFT_165310, partial	Exserohilum turcica Et28A	Hypothetical	XP_008029934.1	100	89	0	0	1	89	1	89	8.1e-47	194.9	GI:636597191	89
23N_in planta only	166308	hypothetical protein SETTUDRAFT_166308	Exserohilum turcica Et28A	Hypothetical	XP_008031476.1	100	60	0	0	1	60	1	60	5.4e-26	125.2	GI:636600275	60
23N_in planta only	167002	hypothetical protein SETTUDRAFT_167002	Exserohilum turcica Et28A	Hypothetical	XP_008021979.1	100	52	0	0	1	52	1	52	2e-21	109.8	GI:636581281	52
23N_in planta only	167340	hypothetical protein SETTUDRAFT_167340	Exserohilum turcica Et28A	Hypothetical	XP_008022335.1	100	63	0	0	1	63	1	63	2.7e-28	132.9	GI:636581993	63
23N_in planta only	167486	hypothetical protein SETTUDRAFT_167486, partial	Exserohilum turcica Et28A	Hypothetical	XP_008022625.1	100	69	0	0	1	69	1	69	1.2e-29	137.5	GI:636582573	69
23N_in planta only	167927	hypothetical protein SETTUDRAFT_167927	Exserohilum turcica Et28A	Hypothetical	XP_008023231.1	100	72	0	0	1	72	1	72	7.8e-32	144.8	GI:636583785	72
23N_in planta only	168888	hypothetical protein SETTUDRAFT_168888	Exserohilum turcica Et28A	Hypothetical	XP_008024627.1	100	90	0	0	1	90	1	90	6.3e-47	195.3	GI:636586577	90
23N_in planta only	168902	hypothetical protein SETTUDRAFT_168902	Exserohilum turcica Et28A	Hypothetical	XP_008024646.1	100	70	0	0	1	70	1	70	3.2e-30	139.4	GI:636586615	70
23N_in planta only	169736	hypothetical protein SETTUDRAFT_169736	Exserohilum turcica Et28A	Hypothetical	XP_008026814.1	100	52	0	0	1	52	1	52	2.9e-20	105.9	GI:636590951	52
23N_in planta only	178298	hypothetical protein SETTUDRAFT_178298	Exserohilum turcica Et28A	Hypothetical	XP_008020947.1	100	238	0	0	1	238	1	238	5.5e-127	462.6	GI:636579217	238
23N_in planta only	184172	hypothetical protein SETTUDRAFT_184172	Exserohilum turcica Et28A	Hypothetical	XP_008024281.1	100	411	0	0	1	411	1	411	1.8e-218	767.3	GI:636585885	411					FOG: Low-complexity
23N_in planta only	184462	hypothetical protein SETTUDRAFT_184462	Exserohilum turcica Et28A	Hypothetical	XP_008024774.1	100	547	0	0	1	547	1	547	0	1143.6	GI:636586871	547
23N_in planta only	185127	hypothetical protein SETTUDRAFT_185127	Exserohilum turcica Et28A	Hypothetical	XP_008027933.1	100	266	0	0	1	266	1	266	5.2e-150	539.3	GI:636593189	266
23N_in planta only	173673	integral membrane protein	Pyrenophora tritici-repentis Pt-1C-BFP	Integral membrane protein	XP_001930786.1	81.7	289	52	1	85	372	59	347	4.4e-123	450.3	GI:189188894	347
23N_in planta only	18637	tat pathway signal sequence	Aspergillus niger	Other	GAQ47455.1	61.9	202	73	2	1	202	92	289	9.6e-72	278.9	GI:966760054	289
23N_in planta only	18912	hypothetical protein SETTUDRAFT_18912	Exserohilum turcica Et28A	Other	XP_008020143.1	100	252	0	0	1	252	1	252	2e-127	464.2	GI:636577609	252					WASP-interacting protein VRP1/WIP, contains WH2 domain	In phosphorous-containing anhydrides.
23N_in planta only	19318	hypothetical protein SETTUDRAFT_19318	Exserohilum turcica Et28A	Other	XP_008024897.1	100	540	0	0	1	540	1	540	1.7e-293	1016.9	GI:636587117	540					Myosin class II heavy chain
23N_in planta only	19347	nucleic acid binding	Ascochyta rabiei	Other	KZM25513.1	59.1	477	183	4	1	473	1	469	2.7e-173	617.5	GI:1020705383	472	Zinc finger, C2H2-type				FOG: Zn-finger
23N_in planta only	20162	putative spindle assembly checkpoint kinase	Diaporthe ampelina	Other	KKY30190.1	47.1	242	126	2	1	241	1	241	4e-64	253.8	GI:821076351	246	Tyrosine protein kinase	Serine/threonine protein kinase			MEKK and related serine/threonine protein kinases
23N_in planta only	20389	Oxoglutarate/iron-dependent oxygenase	Macrophomina phaseolina MS6	Other	EKG15227.1	46.1	660	319	6	340	987	158	792	1.6e-164	589.3	GI:407922100	850
23N_in planta only	20464	mitochondrial carrier	Stemphylium lycopersici	Other	KNG50516.1	44.9	623	329	8	12	625	469	1086	6.1e-125	457.2	GI:909993073	1086
23N_in planta only	20893	arsenical-resistance protein	Pyrenochaeta sp. DS3sAY3a	Other	OAL42673.1	85	381	56	1	1	381	1	380	2.2e-173	617.5	GI:1029178073	384	Bile acid:sodium symporter	Arsenical-resistance protein ACR3
23N_in planta only	21180	amino acid permease	Stemphylium lycopersici	Other	KNG52136.1	75.4	285	64	1	1	285	303	581	4.8e-109	403.3	GI:909994710	585	Amino acid permease-associated region				Amino acid transporters
23N_in planta only	21278	cytochrome p450 4a10	Stemphylium lycopersici	Other	KNG52050.1	58.4	125	52	0	86	210	2	126	7.1e-36	159.8	GI:909994624	619	N/apple PAN
23N_in planta only	21861	phospholipid-translocating P-type ATPase	Alternaria alternata	Other	XP_018391907.1	86.2	65	9	0	1	65	1	65	3.1e-24	119.4	GI:1070541036	1353
23N_in planta only	23543	SirN-like methyltransferase	Talaromyces cellulolyticus	Other	GAM36701.1	59	278	101	5	8	277	5	277	1.1e-81	312.4	GI:748558243	291
23N_in planta only	23928	5',5'''-P-1,P-4-tetraphosphate phosphorylase 2	Stemphylium lycopersici	Other	KNG47417.1	55.8	477	210	1	1	477	1	476	3.5e-139	504.2	GI:909989912	819
23N_in planta only	25642	hypothetical protein SETTUDRAFT_25642	Exserohilum turcica Et28A	Other	XP_008021842.1	100	596	0	0	1	596	1	596	0	1259.6	GI:636581007	596	Serine/threonine protein kinase-related				Cyclin-dependent kinase inhibitor
23N_in planta only	25692	calcium/calmodulin dependent protein kinase, putative	Byssochlamys spectabilis No. 5	Other	GAD96440.1	48.4	314	121	1	1	273	9	322	2.8e-82	314.3	GI:557724872	338	Serine/threonine protein kinase				Ca2+/calmodulin-dependent protein kinase, EF-Hand protein superfamily
23N_in planta only	28914	related to steroid monooxygenase	Phialocephala subalpina	Other	CZR69046.1	61.2	588	224	3	2	589	5	588	3.2e-222	780.4	GI:1110583812	595					Flavin-containing monooxygenase
23N_in planta only	28922	dihydropyrimidinase	Fusarium oxysporum f. sp. raphani 54005	Other	EXK79996.1	83.1	510	85	1	3	511	4	513	4.6e-256	892.5	GI:590052472	513	Dihydroorotase region	Amidohydrolase 1	D-hydantoinase	Metal-dependent hydrolase, composite	Dihydroorotase and related enzymes	Dihydropyrimidinase.
23N_in planta only	29255	hypothetical protein SETTUDRAFT_29255	Exserohilum turcica Et28A	Other	XP_008027884.1	100	389	0	0	1	389	1	389	1.5e-206	727.6	GI:636593091	389					ER-Golgi vesicle-tethering protein p115
23N_in planta only	29731	putative heterokaryon incompatibility protein	Neofusicoccum parvum UCRNP2	Other	XP_007579796.1	76.8	155	34	1	7	161	471	623	1e-55	225.3	GI:615399459	657	WD40 repeat				WD40 repeat-containing protein
23N_in planta only	31756	steroid monooxygenase	Aspergillus nomius NRRL 13137	Other	XP_015405454.1	70.6	340	99	1	30	369	566	904	1e-140	508.8	GI:992083842	910	Methyltransferase type 12				Ubiquinone biosynthesis methyltransferase COQ5
23N_in planta only	32127	60s ribosomal protein l44 protein	Stemphylium lycopersici	Other	KNG46310.1	60.7	173	65	3	3	175	383	552	8.6e-43	182.6	GI:909988769	610
23N_in planta only	32400	GCN5-related N-acetyltransferas-like protein	Stagonospora sp. SRC1lsM3a	Other	OAK94628.1	55.9	93	40	1	51	143	130	221	2.2e-21	111.3	GI:1028892357	228	Acyl-CoA N-acyltransferase
23N_in planta only	32429	hypothetical protein SETTUDRAFT_32429	Exserohilum turcica Et28A	Other	XP_008027029.1	100	525	0	0	1	525	1	525	2.9e-293	1016.1	GI:636591381	525					von Willebrand factor and related coagulation proteins
23N_in planta only	32592	TPA: intermediate filament associated protein, putative (AFU_orthologue; AFUA_8G06630)	Aspergillus nidulans FGSC A4	Other	CBF77122.1	45.6	68	37	0	110	177	211	278	1.7e-08	68.6	GI:259482541	278
23N_in planta only	32643	hypothetical protein SETTUDRAFT_32643	Exserohilum turcica Et28A	Other	XP_008027053.1	100	172	0	0	1	172	1	172	6.3e-80	305.8	GI:636591429	172					PHD finger protein AF10
23N_in planta only	32911	hypothetical protein SETTUDRAFT_32911	Exserohilum turcica Et28A	Other	XP_008028080.1	100	404	0	0	1	404	1	404	1.7e-240	840.5	GI:636593483	404	Cyclin-like F-box	Lipocalin
23N_in planta only	34076	nad(P)-binding protein	Stemphylium lycopersici	Other	KNG49363.1	46.9	143	67	3	122	255	806	948	5.3e-28	134	GI:909991902	1605
23N_in planta only	35269	hypothetical protein SETTUDRAFT_35269	Exserohilum turcica Et28A	Other	XP_008030670.1	100	414	0	0	1	414	1	414	1.3e-224	787.7	GI:636598663	414					Splicing coactivator SRm160/300, subunit SRm300
23N_in planta only	35341	spx domain-containing protein	Stemphylium lycopersici	Other	KNG47392.1	54.1	449	145	9	10	440	168	573	1.1e-101	379.4	GI:909989887	582					Ste20-like serine/threonine protein kinase
23N_in planta only	37123	transcription factor mbp1	Stemphylium lycopersici	Other	KNG45482.1	71.3	565	152	2	1	555	1	565	1.1e-237	831.6	GI:909987896	1311	AMP-dependent synthetase and ligase				Acyl-CoA synthetase	4-coumarate--CoA ligase.
23N_in planta only	38452	hypothetical protein SETTUDRAFT_38452	Exserohilum turcica Et28A	Other	XP_008023737.1	100	300	0	0	1	300	1	300	1.3e-173	617.8	GI:636584797	300	Zinc finger, RING-type
23N_in planta only	38540	integral membrane protein	Pyrenophora tritici-repentis Pt-1C-BFP	Other	XP_001933871.1	62.1	422	146	3	1	421	1	409	8.2e-145	522.7	GI:189195066	435	Ubiquitin				Ubiquitin and ubiquitin-like proteins
23N_in planta only	39550	hypothetical protein SETTUDRAFT_39550	Exserohilum turcica Et28A	Other	XP_008025910.1	100	552	0	0	1	552	1	552	0	1107.8	GI:636589143	552	Fungal specific transcription factor
23N_in planta only	40236	DnaJ-domain-containing protein	Lepidopterella palustris CBS 459.81	Other	OCK82014.1	44.6	276	126	3	9	284	7	255	7e-39	170.2	GI:1046773680	279	Heat shock protein DnaJ, N-terminal				C-type lectin
23N_in planta only	42792	hypothetical protein SETTUDRAFT_42792	Exserohilum turcica Et28A	Other	XP_008028157.1	100	348	0	0	1	348	1	348	2.2e-188	667.2	GI:636593637	348	Proteinase inhibitor, propeptide
23N_in planta only	43970	hypothetical protein SETTUDRAFT_43970	Exserohilum turcica Et28A	Other	XP_008030156.1	100	341	0	0	1	341	1	341	1.1e-189	671.4	GI:636597635	341					DNA topoisomerase I
23N_in planta only	55643	Rhodanese-like domain-containing protein 6, partial	Colletotrichum chlorophyti	Other	OLN86705.1	45.2	250	132	2	25	274	6	250	6.3e-58	233.4	GI:1128258204	259					Phospholipase/carboxyhydrolase
23N_in planta only	69068	serine threonine-protein kinase nek9	Stemphylium lycopersici	Other	KNG50034.1	55	171	66	3	1	167	327	490	1.4e-31	145.2	GI:909992582	490	Regulator of chromosome condensation/beta-lactamase-inhibitor protein II				Nuclear receptor coregulator SMRT/SMRTER, contains Myb-like domains
23N_in planta only	72383	hypothetical protein SETTUDRAFT_72383, partial	Exserohilum turcica Et28A	Other	XP_008026787.1	100	199	0	0	1	199	1	199	1.9e-109	404.1	GI:636590897	199	BTB/POZ-like
23N_in planta only	81662	hat domain-containing protein	Stemphylium lycopersici	Other	KNG44198.1	55	211	91	3	2	209	54	263	5e-55	223.4	GI:909986538	582
23N_in planta only	87219	Protein kinase-like domain protein	Sporothrix insectorum RCEF 264	Other	OAA57878.1	45.4	240	109	2	14	231	13	252	2.9e-56	227.6	GI:1025670526	252	Protein kinase-like
23N_in planta only	89579	NAD(P)-binding protein	Alternaria alternata	Other	XP_018385583.1	86.9	268	35	0	1	268	1	268	1.5e-128	468	GI:1070551994	273	Short-chain dehydrogenase/reductase SDR	Glucose/ribitol dehydrogenase	Short-chain dehydrogenase/reductase SDR	NAD(P)-binding	Reductases with broad range of substrate specificities	Carbonyl reductase (NADPH).
23N_in planta only	90398	Alcohol dehydrogenase 2	Colletotrichum chlorophyti	Other	OLN86375.1	51.9	324	155	1	1	324	1	323	3.9e-91	344	GI:1128257816	339	Alcohol dehydrogenase, zinc-binding	Alcohol dehydrogenase GroES-like	D-isomer specific 2-hydroxyacid dehydrogenase, NAD-binding	NAD(P)-binding	Alcohol dehydrogenase, class III	Alcohol dehydrogenase.
23N_in planta only	91311	kynureninase	Alternaria alternata	Other	XP_018381991.1	46.8	293	104	8	232	478	494	780	1.3e-61	246.5	GI:1070559464	780	BTB/POZ	Globin-like			Ras-related small GTPase, Rho type
23N_in planta only	92623	hypothetical protein SETTUDRAFT_92623	Exserohilum turcica Et28A	Other	XP_008028349.1	100	341	0	0	1	341	1	341	1.9e-189	670.6	GI:636594021	341					Transcription factor containing C2HC type Zn finger
23N_in planta only	93689	homogentisate -dioxygenase	Fusarium langsethiae	Other	KPA35540.1	78.9	402	85	0	1	402	22	423	1.2e-198	701.4	GI:927750294	453	Homogentisate 1,2-dioxygenase	Cupin, RmlC-type			Homogentisate 1,2-dioxygenase	Homogentisate 1,2-dioxygenase.
23N_in planta only	100157	dna mismatch repair protein muts	Stemphylium lycopersici	Other	KNG49018.1	85	903	130	3	1	900	1	901	0	1458.4	GI:909991550	902	DNA mismatch repair protein MutS, C-terminal	DNA mismatch repair protein MutS, connector	DNA mismatch repair protein MutS, clamp	DNA mismatch repair protein MutS, core	Mismatch repair ATPase MSH4 (MutS family)
23N_in planta only	100448	FAD binding domain containing protein	Pyrenophora tritici-repentis Pt-1C-BFP	Other	XP_001937357.1	77.9	502	109	1	1	502	1	500	8.1e-237	828.6	GI:189202042	502	FAD linked oxidase, N-terminal	Integrin alpha chain, C-terminal cytoplasmic region	FAD-binding, type 2		FAD-binding protein DIMINUTO	With NAD(+) or NADP(+) as acceptor.
23N_in planta only	108275	NAD(P)-binding protein	Alternaria alternata	Other	XP_018386170.1	79.5	264	54	0	1	264	1	264	3.4e-117	430.3	GI:1070551330	264	Short-chain dehydrogenase/reductase SDR	Glucose/ribitol dehydrogenase	NAD(P)-binding		Reductases with broad range of substrate specificities	3-oxoacyl-[acyl-carrier protein] reductase.
23N_in planta only	111887	reverse transcriptase	Sclerotinia sclerotiorum 1980 UF-70	Other	XP_001589597.1	52.1	94	45	0	3	96	1215	1308	5.4e-20	106.3	GI:156046084	1708
23N_in planta only	112015	ATP binding	Ascochyta rabiei	Other	KZM28551.1	61.3	292	77	3	1	291	427	683	8.1e-88	332.8	GI:1020708839	811	DNA/RNA helicase, DEAD/DEAH box type, N-terminal	GPCR, rhodopsin-like			ATP-dependent DNA helicase
23N_in planta only	136351	cytochrome P450	Colletotrichum simmondsii	Other	KXH39400.1	71.7	509	143	1	5	512	6	514	1.1e-220	775	GI:996600098	515	Cytochrome P450				Cytochrome P450 CYP2 subfamily	Calcidiol 1-monooxygenase.
23N_in planta only	153314	hypothetical protein SETTUDRAFT_153314	Exserohilum turcica Et28A	Other	XP_008025177.1	100	411	0	0	1	411	1	411	1.6e-238	833.9	GI:636587677	411	Adenosine/AMP deaminase active site	Zinc finger, RING-type	Acyl transferase/acyl hydrolase/lysophospholipase
23N_in planta only	153849	FabD/lysophospholipase-like protein	Glonium stellatum	Other	OCL03051.1	41.8	857	441	15	44	845	37	890	1.4e-167	599.4	GI:1046795682	896	Patatin				Intracellular membrane-bound Ca2+-independent phospholipase A2
23N_in planta only	154174	averantin oxidoreductase	Colletotrichum simmondsii	Other	KXH39403.1	70.8	489	143	0	6	494	34	522	2.4e-204	720.7	GI:996600101	537	Cytochrome P450				Cytochrome P450 CYP4/CYP19/CYP26 subfamilies	Acting on paired donors, with incorporation or reduction of
23N_in planta only	155923	hypothetical protein SETTUDRAFT_155923	Exserohilum turcica Et28A	Other	XP_008029117.1	100	281	0	0	1	281	1	281	1.1e-161	578.2	GI:636595557	281	Alcohol dehydrogenase GroES-like	NAD(P)-binding			Zinc-binding oxidoreductase
23N_in planta only	156917	FAD/NAD(P)-binding domain-containing protein	Alternaria alternata	Other	XP_018387511.1	78	354	74	1	1	350	1	354	1.1e-160	575.1	GI:1070548468	356	FAD-dependent pyridine nucleotide-disulphide oxidoreductase	Pyridine nucleotide-disulphide oxidoreductase, class-II			Thioredoxin reductase
23N_in planta only	159260	eukaryotic translation initiation factor 2c 2	Stemphylium lycopersici	Other	KNG52637.1	78.5	1022	164	7	1	968	1	1020	0	1651.3	GI:909995216	1020	Argonaute and Dicer protein, PAZ	Stem cell self-renewal protein Piwi	Region of unknown function DUF1785	Polynucleotidyl transferase, Ribonuclease H fold	Translation initiation factor 2C (eIF-2C) and related proteins
23N_in planta only	159912	HlyIII-domain-containing protein	Stagonospora sp. SRC1lsM3a	Other	OAL00938.1	84.6	267	41	0	35	301	43	309	9.8e-137	495.4	GI:1028898684	310	Hly-III related proteins				Predicted membrane proteins, contain hemolysin III domain
23N_in planta only	161957	recq family helicase, partial	Stemphylium lycopersici	Other	KNG47915.1	49.7	191	59	2	1	154	542	732	2.5e-43	184.1	GI:909990423	776
23N_in planta only	164973	hypothetical protein SETTUDRAFT_164973	Exserohilum turcica Et28A	Other	XP_008029570.1	100	359	0	0	1	359	1	359	9.4e-195	688.3	GI:636596463	359	CENP-B protein
23N_in planta only	166722	hypothetical protein SETTUDRAFT_166722	Exserohilum turcica Et28A	Other	XP_008021577.1	100	337	0	0	1	337	1	337	4.8e-193	682.6	GI:636580477	337	Zinc finger, C2H2-type
23N_in planta only	166763	hypothetical protein SETTUDRAFT_166763	Exserohilum turcica Et28A	Other	XP_008021581.1	100	605	0	0	1	605	1	605	0	1208.7	GI:636580485	605	Myb, DNA-binding	SANT, DNA-binding	Homeodomain-like
23N_in planta only	168031	HET-domain-containing protein	Alternaria alternata	Other	XP_018384207.1	63.8	174	62	1	1	174	79	251	1.1e-56	228.8	GI:1070554376	267	Heterokaryon incompatibility
23N_in planta only	169794	hypothetical protein SETTUDRAFT_169794	Exserohilum turcica Et28A	Other	XP_008027963.1	100	171	0	0	1	171	1	171	2.8e-88	333.6	GI:636593249	171	Fungal transcriptional regulatory protein, N-terminal
23N_in planta only	171688	hypothetical protein SETTUDRAFT_171688	Exserohilum turcica Et28A	Other	XP_008027184.1	100	262	0	0	1	262	1	262	3.9e-150	539.7	GI:636591691	262	BTB/POZ				Proteins containing BTB/POZ and Kelch domains, involved in regulatory/signal transduction processes
23N_in planta only	181214	6-phosphogluconate dehydrogenase nad-binding	Stemphylium lycopersici	Other	KNG51463.1	67.9	134	43	0	1	134	195	328	4e-40	173.3	GI:909994029	328	6-phosphogluconate dehydrogenase, C-terminal-like
23N_in planta only	179218	polyketide synthase	Beauveria bassiana	PKS	AFJ24905.1	41.1	2884	1422	74	1314	4039	1474	4237	0	1843.6	GI:386783554	4239	Polyketide synthase, KR	AMP-dependent synthetase and ligase/Beta-ketoacyl synthase/Phosphopantetheine-binding/Condensation domain/Male sterility, NAD-binding/Methyltransferase type 12/Ribosomal protein S15/NAD(P)-binding/Acyl transferase/acyl hydrolase/lysophospholipase/Thiolase-like/Malonyl-CoA ACP transacylase, ACP-binding			Animal-type fatty acid synthase and related proteins
23N_in planta only	152622	polysaccharide lyase family 3 protein	Exserohilum turcica Et28A	PL	XP_008020708.1	100	283	0	0	1	283	1	283	6.1e-157	562.4	GI:636578739	284	Pectin lyase fold/virulence factor
23N_in planta only	20015	hypothetical protein SETTUDRAFT_20015	Exserohilum turcica Et28A	SM	XP_008024987.1	100	372	0	0	1	372	1	372	4.9e-215	755.7	GI:636587297	373	Alcohol dehydrogenase GroES-like	NAD(P)-binding			Zinc-binding oxidoreductase	NADPH:quinone reductase.
23N_in planta only	18524	putative siderophore iron transporter	Pyrenochaeta sp. DS3sAY3a	Transporter	OAL55095.1	48.2	546	253	5	16	532	3	547	1.2e-134	489.2	GI:1029190535	567	Major facilitator superfamily MFS-1				Predicted transporter (major facilitator superfamily)
23N_in planta only	18559	MFS general substrate transporter	Pyrenochaeta sp. DS3sAY3a	Transporter	OAL52426.1	72.5	462	115	2	1	451	1	461	1.5e-181	644.8	GI:1029187863	461	Major facilitator superfamily MFS-1				Monocarboxylate transporter
23N_in planta only	24039	MFS general substrate transporter	Alternaria alternata	Transporter	XP_018391832.1	66.5	361	121	0	42	402	28	388	7.7e-129	469.5	GI:1070540886	431	Major facilitator superfamily MFS-1	MFS general substrate transporter			Monocarboxylate transporter
23N_in planta only	32622	sugar transporter	Stemphylium lycopersici	Transporter	KNG44454.1	50.4	615	263	7	4	589	549	1150	6.3e-140	506.9	GI:909986807	1150					Predicted E3 ubiquitin ligase
23N_in planta only	63716	Major Facilitator Superfamily protein	Aspergillus parasiticus SU-1	Transporter	KJK67944.1	71.9	192	50	1	6	193	353	544	3e-75	290.4	GI:770311092	770	Major facilitator superfamily MFS-1				Monocarboxylate transporter
23N_in planta only	98835	mfs multidrug transporter	Stemphylium lycopersici	Transporter	KNG47283.1	84	506	79	1	1	504	30	535	2.1e-248	867.1	GI:909989778	538	Major facilitator superfamily MFS-1				Synaptic vesicle transporter SVOP and related transporters (major facilitator superfamily)
23N_in planta only	104871	MFS general substrate transporter	Alternaria alternata	Transporter	XP_018389806.1	83.7	467	70	2	1	463	1	465	3.6e-234	819.7	GI:1070543300	476	Major facilitator superfamily MFS-1				Monocarboxylate transporter
23N_in planta only	153104	vacuolar amino acid transporter 1	Stemphylium lycopersici	Transporter	KNG48349.1	40	255	121	8	109	359	814	1040	2.8e-40	175.3	GI:909990869	1044
23N_in planta only	154175	putative transporter	Tolypocladium ophioglossoides CBS 100239	Transporter	KND89836.1	59.7	466	169	2	20	466	36	501	4.7e-154	553.5	GI:908389167	501	Major facilitator superfamily MFS-1				Synaptic vesicle transporter SVOP and related transporters (major facilitator superfamily)
23N_in planta only	158005	mfs phs inorganic phosphate transporter	Stemphylium lycopersici	Transporter	KNG49266.1	67.7	555	144	4	1	522	1	553	4.7e-205	723.4	GI:909991798	736
23N_in planta only	159731	vacuolar amino acid transporter 1	Stemphylium lycopersici	Transporter	KNG48349.1	72.2	395	90	2	7	383	652	1044	2.3e-159	570.9	GI:909990869	1044
23N_in planta only	18563	pogo transposable	Stemphylium lycopersici	Transposable element	KNG52875.1	85.4	137	20	0	15	151	166	302	2.4e-59	237.3	GI:909995550	457
23N_in planta only	67154	pogo transposable	Stemphylium lycopersici	Transposable element	KNG45920.1	46.1	141	76	0	1	141	1	141	8.9e-24	119	GI:909988358	614	Helix-turn-helix, Psq	Centromere protein B, helix-turn-helix	Homeodomain-like
23N_in planta only	67708	pogo transposable	Stemphylium lycopersici	Transposable element	KNG52870.1	70.8	120	34	1	1	120	25	143	7.8e-37	162.2	GI:909995534	628	Centromere protein B, helix-turn-helix	Homeodomain-like
23N_in planta only	70629	pogo transposable	Stemphylium lycopersici	Transposable element	KNG45926.1	50.5	101	47	1	1	98	163	263	4e-18	99.8	GI:909988369	311	CENP-B protein
23N_in planta only	111395	pogo transposable, partial	Stemphylium lycopersici	Transposable element	KNG52819.1	84.8	99	15	0	1	99	1	99	6.9e-39	168.7	GI:909995423	379
23N_in planta only	164007	pogo transposable	Stemphylium lycopersici	Transposable element	KNG52870.1	70.6	68	13	1	1	61	358	425	5.5e-18	98.6	GI:909995534	628

## Sheet: 9C
Supplementary Table 9C Comparisons of read count values between a race 13N and a race 23N Exserohilum turcicum isolate. Putative annotations of E. turcicum candidate effectors are shown.
							PHI-base					NCBI BLAST													Read count values															IPR						GO
ProtID	Time point expressed	Signal peptide (yes/no)	EffectorP predicted (yes/no)	Length (aa)	Number of cysteine residues	Predicted a short, secreted protein	PHI accession	Protein name	Host	Effect of virulence	Description	Percent identity	Alignment length (aa)	Mismatches	Gap open	Query start	Query end	Subject start	Subject end	Expect value	Bit score	Accession	Length	GI	13N_in vitro	13N_0dpi	13N_2dpi	13N_5dpi	13N_7dpi	13N_13dpi	13N_in planta	23N_0dpi	23N_2dpi	23N_5dpi	23N_7dpi	23N_13dpi	23N_SL	23N_in planta	Annotation	#proteinId	iprDesc					#proteinId	goName
25148	In planta only	Yes	Non-effector	162	9	Yes	PHI:569	XYL3	Fusarium_oxysporum	unaffected_pathogenicity	carbohydrate-binding module family 1 protein [Exserohilum turcica Et28A]	100	161	0	0	1	161	1	161	1.6e-85	324.3	XP_008021239.1	161 aa protein	GI:636579801	0	0	0	0	0	1	1	0	0	0	0	1	1	1	CBM	25148	Cellulose-binding region, fungal					25148	carbohydrate metabolic process	cellulose binding	extracellular region
35820	In planta only	Yes	Non-effector	329	12	Yes	PHI:3378	Plegl1	Pyrenochaeta_lycopersici	unaffected_pathogenicity	carbohydrate-binding module family 1 protein [Exserohilum turcica Et28A]	100	328	0	0	1	328	1	328	5.9e-180	639	XP_008031251.1	328 aa protein	GI:636599825	0	0	0	0	1	1	1	0	0	0	0	1	1	1	CBM	35820	Cellulose-binding region, fungal	Glycoside hydrolase, family 61				35820	carbohydrate metabolic process	cellulose binding	extracellular region
157240	In planta only	Yes	Non-effector	210	3	Yes	N/A	N/A	N/A	N/A	CBD9-like protein [Alternaria alternata]	83.2	197	33	0	13	209	25	221	3.5e-93	350.1	XP_018391309.1	234 aa protein	GI:1070539454	0	0	0	0	0	1	1	0	0	0	1	1	1	1	CBM	157240	Carbohydrate-binding family 9/cellobiose dehydrogenase, cytochrome					157240	carbohydrate binding	carbohydrate catabolic process	catalytic activity
27270	In planta only	Yes	Non-effector	306	5	Yes	PHI:257	GAS2	Magnaporthe_oryzae	reduced_virulence	cell surface protein [Stemphylium lycopersici]	90.1	304	29	1	1	304	1	303	2e-145	524.2	KNG48760.1	305 aa protein	GI:909991288	0	0	0	0	0	1	1	0	0	0	0	1	1	1	Cell surface
159940	In planta only	Yes	Non-effector	268	2	Yes	N/A	N/A	N/A	N/A	cell surface spherulin 4-like protein [Stemphylium lycopersici]	75.1	217	53	1	1	217	1	216	1.5e-88	335.1	KNG44625.1	228 aa protein	GI:909986988	0	0	0	0	0	1	1	0	0	0	0	1	1	1	Cell surface
155226	In planta only	Yes	Non-effector	337	5	Yes	Q9C2Y1	BCPME1__bcpme1	Botrytis_cinerea	reduced_virulence__unaffected_pathogenicity	carbohydrate esterase family 8 protein [Exserohilum turcica Et28A]	100	336	0	0	1	336	1	336	1.1e-184	654.8	XP_008028343.1	336 aa protein	GI:636594009	0	0	0	0	0	1	1	0	0	0	0	1	1	1	CWDE	155226	Pectinesterase, catalytic	Pectin lyase fold/virulence factor				155226	cell wall	cell wall modification	pectinesterase activity
153838	In planta only	Yes	Non-effector	318	4	Yes	G8AA67	CcpelA	Colletotrichum_coccodes	increased_virulence_(hypervirulence)__reduced_virulence	polysaccharide lyase family 1 protein [Exserohilum turcica Et28A]	100	317	0	0	1	317	1	317	8e-174	618.6	XP_008025599.1	317 aa protein	GI:636588521	0	0	0	0	0	1	1	0	0	0	0	1	1	1	CWDE	153838	Pectate lyase/Amb allergen	Pectin lyase fold/virulence factor
87091	In planta only	Yes	Non-effector	336	2	Yes	PHI:547	CEL5A	Botrytis_cinerea	unaffected_pathogenicity	glycoside hydrolase family 5 protein [Exserohilum turcica Et28A]	100	335	0	0	1	335	1	335	1.2e-196	694.5	XP_008020503.1	335 aa protein	GI:636578329	0	0	0	0	1	1	1	0	0	1	0	1	1	1	CWDE	87091	Glycoside hydrolase, family 5					87091	carbohydrate metabolic process	hydrolase activity, hydrolyzing O-glycosyl compounds
101802	In planta only	Yes	Effector	251	4	Yes	PHI:69	CUTA	Botrytis_cinerea	unaffected_pathogenicity	carbohydrate esterase family 5 protein [Exserohilum turcica Et28A]	100	250	0	0	1	250	1	250	1.1e-130	474.9	XP_008021506.1	250 aa protein	GI:636580335	0	0	0	0	1	1	1	0	0	0	0	1	1	1	CWDE	101802	Cutinase, monofunctional	Cutinase				101802	cutinase activity	extracellular region	hydrolase activity
24570	In planta only	Yes	Non-effector	219	4	Yes	PHI:69	CUTA	Botrytis_cinerea	unaffected_pathogenicity	carbohydrate esterase family 5 protein [Exserohilum turcica Et28A]	100	218	0	0	1	218	1	218	5.8e-115	422.5	XP_008031203.1	218 aa protein	GI:636599729	0	0	0	0	0	1	1	0	0	0	0	1	1	1	CWDE	24570	Cutinase, monofunctional	Cutinase				24570	cutinase activity	extracellular region	hydrolase activity
20945	In planta only	Yes	Non-effector	293	8	Yes	PHI:2451	FAEB1	Fusarium_graminearum	unaffected_pathogenicity	carbohydrate esterase family 1 protein [Bipolaris maydis ATCC 48331]	76.4	292	69	0	1	292	1	292	1e-127	465.3	XP_014073580.1	292 aa protein	GI:928509553	0	0	0	0	0	1	1	0	0	0	0	1	1	1	CWDE	20945	Esterase, PHB depolymerase					20945	extracellular region
19810	In planta only	Yes	Non-effector	249	4	Yes	I1RIQ3	GzOB015	Fusarium_graminearum	unaffected_pathogenicity	glycoside hydrolase family 61 protein [Exserohilum turcica Et28A]	100	248	0	0	1	248	1	248	1.8e-144	520.8	XP_008024957.1	248 aa protein	GI:636587237	0	0	0	0	0	1	1	0	0	0	0	1	1	1	CWDE	19810	Glycoside hydrolase, family 61
27206	In planta only	Yes	Non-effector	259	4	Yes	PHI:1581	GzOB021	Fusarium_graminearum	unaffected_pathogenicity	glycoside hydrolase family 61 protein [Exserohilum turcica Et28A]	100	258	0	0	1	258	1	258	5.2e-147	529.3	XP_008023696.1	258 aa protein	GI:636584715	0	0	0	0	0	1	1	0	0	0	0	1	1	1	CWDE	27206	Glycoside hydrolase, family 61
159415	In planta only	Yes	Non-effector	240	3	Yes	PHI:2978	MoCel12A	Magnaporthe_oryzae	unaffected_pathogenicity	glycoside hydrolase family 12 protein [Exserohilum turcica Et28A]	100	239	0	0	1	239	1	239	2.7e-137	496.9	XP_008022762.1	239 aa protein	GI:636582847	0	0	0	0	1	1	1	0	0	0	0	1	1	1	CWDE	159415	Glycoside hydrolase, family 12	Concanavalin A-like lectin/glucanase				159415	cellulase activity	polysaccharide catabolic process
91125	In planta only	Yes	Non-effector	223	2	Yes	PHI:573	XYL3	Cochliobolus_carbonum	unaffected_pathogenicity	glycoside hydrolase family 11 protein [Exserohilum turcica Et28A]	100	222	0	0	1	222	1	222	7.2e-121	442.2	XP_008027736.1	222 aa protein	GI:636592795	0	1	0	0	1	1	1	0	1	0	0	1	1	1	CWDE	91125	Glycoside hydrolase, family 11	Concanavalin A-like lectin/glucanase				91125	carbohydrate metabolic process	hydrolase activity, hydrolyzing O-glycosyl compounds
104286	In planta only	Yes	Non-effector	218	2	Yes	PHI:571	XYL1	Cochliobolus_carbonum	unaffected_pathogenicity	glycoside hydrolase family 11 protein [Exserohilum turcica Et28A]	100	217	0	0	1	217	1	217	2.3e-119	437.2	XP_008022612.1	217 aa protein	GI:636582547	0	0	0	0	0	1	1	0	0	0	0	1	1	1	CWDE	104286	Glycoside hydrolase, family 11	Concanavalin A-like lectin/glucanase				104286	carbohydrate metabolic process	hydrolase activity, hydrolyzing O-glycosyl compounds
19432	In planta only	Yes	Non-effector	228	2	Yes	PHI:571	XYL1	Cochliobolus_carbonum	unaffected_pathogenicity	glycoside hydrolase family 11 protein [Exserohilum turcica Et28A]	100	227	0	0	1	227	1	227	2.5e-124	453.8	XP_008024912.1	227 aa protein	GI:636587147	0	1	1	0	1	1	1	0	0	0	0	1	1	1	CWDE	19432	Glycoside hydrolase, family 11	Concanavalin A-like lectin/glucanase				19432	carbohydrate metabolic process	hydrolase activity, hydrolyzing O-glycosyl compounds
27223	In planta only	Yes	Non-effector	230	6	Yes	PHI:3378	Plegl1	Pyrenochaeta_lycopersici	unaffected_pathogenicity	glycoside hydrolase family 61 protein [Exserohilum turcica Et28A]	100	229	0	0	1	229	1	229	1.9e-124	454.1	XP_008023697.1	229 aa protein	GI:636584717	0	0	0	1	1	1	1	0	0	0	0	1	1	1	CWDE	27223	Glycoside hydrolase, family 61
177551	In planta only	Yes	Non-effector	234	4	Yes	PHI:3378	Plegl1	Pyrenochaeta_lycopersici	unaffected_pathogenicity	glycoside hydrolase family 61 protein [Exserohilum turcica Et28A]	100	233	0	0	1	233	1	233	4.4e-129	469.5	XP_008026441.1	233 aa protein	GI:636590205	0	0	0	0	1	1	1	0	0	0	0	1	1	1	CWDE	177551	Glycoside hydrolase, family 61
27404	In planta only	Yes	Non-effector	328	2	Yes	PHI:222	PELB	Colletotrichum_gloeosporioides	reduced_virulence	polysaccharide lyase family 1 protein [Exserohilum turcica Et28A]	100	327	0	0	1	327	1	327	4.9e-182	646	XP_008023720.1	327 aa protein	GI:636584763	0	0	0	0	0	1	1	0	0	0	0	1	1	1	CWDE	27404	Pectate lyase/Amb allergen	Pectin lyase fold/virulence factor
19126	In planta only	Yes	Effector	256	10	Yes	PHI:179	PELA	Nectria_haematococca	reduced_virulence	polysaccharide lyase family 3 protein [Exserohilum turcica Et28A]	100	255	0	0	1	255	1	255	7.2e-141	508.8	XP_008024877.1	255 aa protein	GI:636587077	0	0	0	0	0	1	1	0	0	0	0	1	1	1	CWDE	19126	Pectate lyase, catalytic	Pectin lyase fold/virulence factor				19126	extracellular region	pectate lyase activity
96499	In planta only	Yes	Non-effector	308	4	Yes	PHI:179	PELA	Nectria_haematococca	reduced_virulence	polysaccharide lyase family 3 protein [Exserohilum turcica Et28A]	100	307	0	0	1	307	1	307	4.7e-179	636	XP_008029696.1	307 aa protein	GI:636596715	0	0	0	0	0	1	1	0	0	0	0	1	1	1	CWDE	96499	Pectate lyase, catalytic	Pectin lyase fold/virulence factor				96499	extracellular region	pectate lyase activity
98884	In planta only	Yes	Non-effector	250	2	Yes	N/A	N/A	N/A	N/A	alpha beta-hydrolase [Stemphylium lycopersici]	77.1	231	52	1	19	249	46	275	8.4e-102	379	KNG44206.1	275 aa protein	GI:909986548	0	0	0	0	1	1	1	0	1	0	0	1	1	1	CWDE
93584	In planta only	Yes	Non-effector	333	6	Yes	N/A	N/A	N/A	N/A	carbohydrate esterase family 1 protein [Stemphylium lycopersici]	69.1	330	101	1	1	330	1	329	2e-135	491.1	KNG45991.1	331 aa protein	GI:909988437	0	0	0	1	1	1	1	0	0	1	1	1	1	1	CWDE
145489	In planta only	Yes	Non-effector	253	4	Yes	N/A	N/A	N/A	N/A	carbohydrate esterase family 4 protein [Exserohilum turcica Et28A]	100	252	0	0	1	252	1	252	1.1e-141	511.5	XP_008021968.1	252 aa protein	GI:636581259	0	0	0	0	1	1	1	0	0	0	0	1	1	1	CWDE	145489	Polysaccharide deacetylase	Glycoside hydrolase/deacetylase, beta/alpha-barrel				145489	carbohydrate metabolic process	catalytic activity	hydrolase activity, acting on carbon-nitrogen (but not peptide) bonds
37065	In planta only	Yes	Non-effector	232	7	Yes	N/A	N/A	N/A	N/A	carbohydrate esterase family 5 protein [Exserohilum turcica Et28A]	100	231	0	0	1	231	1	231	2.6e-129	470.3	XP_008021903.1	231 aa protein	GI:636581129	0	0	0	0	0	1	1	0	0	0	0	1	1	1	CWDE	37065	Cutinase					37065	hydrolase activity	metabolic process
93857	In planta only	Yes	Non-effector	340	11	Yes	N/A	N/A	N/A	N/A	carbohydrate esterase family 5 protein [Exserohilum turcica Et28A]	100	339	0	0	1	339	1	339	1.5e-189	671	XP_008029287.1	339 aa protein	GI:636595897	0	0	0	0	0	1	1	0	0	0	0	1	1	1	CWDE	93857	Cutinase	Cutinase, monofunctional				93857	cutinase activity	extracellular region	hydrolase activity
158306	In planta only	Yes	Non-effector	227	10	Yes	N/A	N/A	N/A	N/A	carbohydrate esterase family 5 protein [Exserohilum turcica Et28A]	100	226	0	0	1	226	1	226	7.9e-123	448.7	XP_008021513.1	226 aa protein	GI:636580349	0	0	0	0	1	1	1	0	0	0	0	1	1	1	CWDE	158306	Cutinase	Lipase, active site				158306	catalytic activity	hydrolase activity	metabolic process
155732	In planta only	Yes	Non-effector	319	7	Yes	N/A	N/A	N/A	N/A	glycoside hydrolase family 43 protein [Exserohilum turcica Et28A]	100	318	0	0	1	318	1	318	5.6e-191	675.6	XP_008028956.1	318 aa protein	GI:636595235	0	0	0	0	1	1	1	0	0	0	0	1	1	1	CWDE	155732	Glycoside hydrolase, family 43	Glycoside hydrolase, family 43, endo-1, 5-alpha-L-arabinosidase				155732	carbohydrate metabolic process	hydrolase activity, hydrolyzing O-glycosyl compounds
17984	In planta only	Yes	Effector	228	14	Yes	N/A	N/A	N/A	N/A	glycoside hydrolase family 45 protein [Exserohilum turcica Et28A]	100	227	0	0	1	227	1	227	4.8e-136	492.7	XP_008020030.1	227 aa protein	GI:636577383	0	0	0	0	1	1	1	0	0	0	0	1	1	1	CWDE	17984	Glycoside hydrolase, family 45	Barwin-related endoglucanase				17984	carbohydrate metabolic process	cellulase activity
116954	In planta only	Yes	Non-effector	247	6	Yes	N/A	N/A	N/A	N/A	glycoside hydrolase family 61 protein [Exserohilum turcica Et28A]	100	246	0	0	1	246	1	246	9.7e-143	515	XP_008027295.1	246 aa protein	GI:636591913	0	0	0	0	0	1	1	0	0	0	0	1	1	1	CWDE	116954	Glycoside hydrolase, family 61	Fibronectin, type III-like fold
155190	In planta only	Yes	Non-effector	293	7	Yes	N/A	N/A	N/A	N/A	glycoside hydrolase family 61 protein [Exserohilum turcica Et28A]	100	292	0	0	1	292	1	292	6.5e-170	605.5	XP_008028319.1	292 aa protein	GI:636593961	0	0	0	0	1	1	1	0	0	0	0	1	1	1	CWDE	155190	Glycoside hydrolase, family 61
146665	In planta only	Yes	Non-effector	244	4	Yes	N/A	N/A	N/A	N/A	glycoside hydrolase family 61 protein [Exserohilum turcica Et28A]	100	243	0	0	1	243	1	243	6.7e-136	492.3	XP_008022590.1	243 aa protein	GI:636582503	0	0	0	0	1	1	1	0	0	0	1	1	1	1	CWDE	146665	Glycoside hydrolase, family 61
159499	In planta only	Yes	Non-effector	237	2	Yes	N/A	N/A	N/A	N/A	glycoside hydrolase family 61 protein [Exserohilum turcica Et28A]	100	236	0	0	1	236	1	236	3.2e-135	490	XP_008022828.1	236 aa protein	GI:636582979	0	0	0	0	0	1	1	0	0	0	0	1	1	1	CWDE	159499	Glycoside hydrolase, family 61
142403	In planta only	Yes	Non-effector	326	3	Yes	N/A	N/A	N/A	N/A	glycoside hydrolase family 62 protein [Exserohilum turcica Et28A]	100	325	0	0	1	325	1	325	2.7e-185	656.8	XP_008030542.1	325 aa protein	GI:636598407	0	0	0	1	1	1	1	0	0	0	1	1	1	1	CWDE	142403	Glycoside hydrolase, family 62
91510	In planta only	Yes	Non-effector	338	3	Yes	N/A	N/A	N/A	N/A	inosine uridine-preferring nucleoside hydrolase protein [Stemphylium lycopersici]	80.7	337	65	0	1	337	1	337	3.3e-157	563.5	KNG45060.1	340 aa protein	GI:909987447	0	0	0	0	0	1	1	0	0	0	0	1	1	1	CWDE	91510	Inosine/uridine-preferring nucleoside hydrolase
86138	In planta only	Yes	Non-effector	335	2	Yes	N/A	N/A	N/A	N/A	polysaccharide lyase family 1 protein [Exserohilum turcica Et28A]	100	334	0	0	1	334	1	334	2e-191	677.2	XP_008020446.1	334 aa protein	GI:636578215	0	0	0	0	0	1	1	0	0	0	0	1	1	1	CWDE	86138	Pectate lyase/Amb allergen	Pectin lyase fold/virulence factor
34695	In planta only	Yes	Effector	247	15	Yes	N/A	N/A	N/A	N/A	WSC-domain-containing protein [Alternaria alternata]	34.9	255	131	8	1	243	1	232	7.2e-29	136.7	XP_018384294.1	236 aa protein	GI:1070554550	0	0	0	0	0	1	1	0	0	0	0	1	1	1	CWDE	34695	Carbohydrate-binding WSC
31369	In planta only	Yes	Effector	221	11	Yes	N/A	N/A	N/A	N/A	WSC-domain-containing protein [Alternaria alternata]	33.6	235	116	8	8	218	7	225	2.6e-14	88.2	XP_018384292.1	227 aa protein	GI:1070554546	0	0	0	0	0	1	1	0	0	0	0	1	1	1	CWDE	31369	Carbohydrate-binding WSC
28054	In planta only	Yes	Non-effector	222	4	Yes	PHI:3216	MoCDIP4	Magnaporthe_oryzae	effector_(plant_avirulence_determinant)	glycoside hydrolase family 61 protein [Exserohilum turcica Et28A]	100	221	0	0	1	221	1	221	2.8e-125	456.8	XP_008024527.1	221 aa protein	GI:636586377	0	0	0	0	1	1	1	0	0	0	0	1	1	1	Effector	28054	Glycoside hydrolase, family 61
20746	In planta only	Yes	Non-effector	242	2	Yes	PHI:4980	XEG1	Phytophthora_sojae	effector_(plant_avirulence_determinant)	glycoside hydrolase family 12 protein [Exserohilum turcica Et28A]	100	241	0	0	1	241	1	241	2.9e-131	476.9	XP_008026923.1	241 aa protein	GI:636591169	0	0	0	0	1	1	1	0	0	0	0	1	1	1	Effector	20746	Glycoside hydrolase, family 12	Concanavalin A-like lectin/glucanase				20746	cellulase activity	polysaccharide catabolic process
30080	In planta only	Yes	Effector	121	7	Yes	PHI:5286	SIX5	Fusarium_oxysporum	effector_(plant_avirulence_determinant)	secreted in xylem 5 [Fusarium oxysporum f. sp. cepae]	38.9	90	53	1	18	105	18	107	4.3e-11	76.6	ALQ80804.1	122 aa protein	GI:959098841	0	0	0	0	0	1	1	0	0	0	0	0	1	1	Effector
29144	In planta only	Yes	Non-effector	253	3	Yes	N/A	N/A	N/A	N/A	celp0028 effector like protein [Stemphylium lycopersici]	46.6	253	128	4	1	250	1	249	8.7e-54	219.5	KNG45831.1	251 aa protein	GI:909988260	0	0	0	0	0	1	1	0	0	0	0	1	1	1	Effector
34559	In planta only	Yes	Non-effector	286	12	Yes	N/A	N/A	N/A	N/A	secreted in xylem 13, partial [Fusarium oxysporum f. cubense]	27.6	250	130	9	42	281	40	248	1.2e-14	89.7	ALQ80840.1	248 aa protein	GI:959098913	0	0	1	1	1	1	1	0	1	1	1	1	1	1	Effector
20645	In planta only	Yes	Effector	83	8	Yes	N/A	N/A	N/A	N/A	hypothetical protein COCSADRAFT_34760 [Bipolaris sorokiniana ND90Pr]	78	82	18	0	1	82	1	82	2.1e-33	150.2	XP_007697495.1	82 aa protein	GI:628064422	0	0	0	0	0	1	1	0	0	0	0	1	1	1	EGF-like	20645	EGF-like region, conserved site
19945	In planta only	Yes	Effector	134	11	Yes	N/A	N/A	N/A	N/A	hypothetical protein SETTUDRAFT_19945 [Exserohilum turcica Et28A]	100	133	0	0	1	133	1	133	4e-74	286.2	XP_008024970.1	133 aa protein	GI:636587263	0	0	0	1	1	1	1	0	0	1	1	1	1	1	EGF-like	19945	EGF-like region, conserved site
164162	In planta only	Yes	Effector	164	8	Yes	N/A	N/A	N/A	N/A	hypersensitive response inducing protein 1 [Alternaria alternata]	56.1	164	71	1	1	163	1	164	7.8e-48	199.1	XP_018389270.1	164 aa protein	GI:1070544906	0	0	0	0	1	1	1	0	0	0	0	1	1	1	HR inducing
18525	In planta only	Yes	Effector	113	8	Yes	PHI:458	MHP1	Magnaporthe_oryzae	reduced_virulence	hydrophobin 5 [Stemphylium lycopersici]	57.1	112	35	2	1	112	1	99	9.3e-24	118.6	KNG44823.1	99 aa protein	GI:909987194	0	0	0	0	0	1	1	0	0	0	0	1	1	1	Hydrophobin	18525	Hydrophobin 2					18525	cell communication	cell wall	extracellular region
21093	In planta only	Yes	Effector	106	8	Yes	N/A	N/A	N/A	N/A	Hydrophobin [Metarhizium rileyi RCEF 4871]	45.5	112	48	4	4	105	3	111	2.5e-18	100.5	OAA41803.1	111 aa protein	GI:1025654302	0	0	0	0	1	1	1	0	0	0	0	1	1	1	Hydrophobin	21093	Fungal hydrophobin					21093	cell wall	structural constituent of cell wall
110809	In planta only	Yes	Effector	71	8	Yes	N/A	N/A	N/A	N/A	hypothetical protein CC77DRAFT_1001105 [Alternaria alternata]	73.8	65	16	1	1	65	1	64	6.2e-18	98.6	XP_018379998.1	66 aa protein	GI:1070563586	0	0	0	0	0	1	1	0	0	0	0	1	1	1	Hypothetical
20330	In planta only	Yes	Effector	218	3	Yes	N/A	N/A	N/A	N/A	hypothetical protein CC77DRAFT_1011849 [Alternaria alternata]	50	184	89	2	9	192	6	186	2.8e-45	191	XP_018382198.1	208 aa protein	GI:1070558664	0	0	0	0	0	1	1	0	0	0	0	1	1	1	Hypothetical
23774	In planta only	Yes	Non-effector	230	2	Yes	N/A	N/A	N/A	N/A	hypothetical protein CC77DRAFT_1055983 [Alternaria alternata]	48.2	226	82	3	1	226	1	191	1.5e-33	152.1	XP_018391284.1	191 aa protein	GI:1070539922	0	0	0	0	0	1	1	0	0	0	0	1	0	1	Hypothetical
23892	In planta only	Yes	Non-effector	346	11	Yes	N/A	N/A	N/A	N/A	hypothetical protein CC77DRAFT_1056401 [Alternaria alternata]	89	319	35	0	5	323	4	322	1e-174	621.7	XP_018391739.1	332 aa protein	GI:1070540700	0	0	0	0	0	1	1	0	0	0	0	1	1	1	Hypothetical
30334	In planta only	Yes	Effector	159	4	Yes	N/A	N/A	N/A	N/A	hypothetical protein CC77DRAFT_701971 [Alternaria alternata]	56.1	82	30	1	83	158	24	105	1.4e-20	108.6	XP_018388635.1	105 aa protein	GI:1070546160	0	0	0	0	0	1	1	0	0	0	0	1	1	1	Hypothetical	30334	Ribonuclease/ribotoxin					30334	ribonuclease activity	RNA binding
89617	In planta only	Yes	Effector	76	6	Yes	N/A	N/A	N/A	N/A	hypothetical protein CC77DRAFT_936802 [Alternaria alternata]	81.3	75	11	1	1	75	1	72	2.9e-29	136.3	XP_018385658.1	72 aa protein	GI:1070552144	0	0	0	0	0	1	1	0	0	0	0	1	1	1	Hypothetical
32413	In planta only	Yes	Effector	107	6	Yes	N/A	N/A	N/A	N/A	hypothetical protein CC84DRAFT_1176528 [Paraphaeosphaeria sporulosa]	40.5	131	53	4	1	106	1	131	4.4e-15	89.7	XP_018034644.1	131 aa protein	GI:1066285679	0	0	0	0	0	1	1	0	0	0	0	1	1	1	Hypothetical
29747	In planta only	Yes	Effector	129	13	Yes	N/A	N/A	N/A	N/A	hypothetical protein COCC4DRAFT_152636 [Bipolaris maydis ATCC 48331]	64.5	124	32	1	1	124	1	112	1.9e-33	151	XP_014073598.1	125 aa protein	GI:928509589	0	0	0	0	0	1	1	0	0	0	0	1	1	1	Hypothetical
20113	In planta only	Yes	Effector	103	5	Yes	N/A	N/A	N/A	N/A	hypothetical protein COCC4DRAFT_205011 [Bipolaris maydis ATCC 48331]	75.5	102	24	1	1	102	1	101	6.7e-37	162.2	XP_014074785.1	102 aa protein	GI:928511965	0	0	0	0	0	1	1	0	0	0	0	1	1	1	Hypothetical
30944	In planta only	Yes	Effector	121	8	Yes	N/A	N/A	N/A	N/A	hypothetical protein COCC4DRAFT_205324 [Bipolaris maydis ATCC 48331]	59.4	101	37	1	6	102	7	107	4.6e-29	136.3	XP_014074632.1	108 aa protein	GI:928511659	0	0	0	0	0	1	1	0	0	0	0	1	1	1	Hypothetical
166836	In planta only	Yes	Non-effector	112	6	Yes	N/A	N/A	N/A	N/A	hypothetical protein COCC4DRAFT_35771 [Bipolaris maydis ATCC 48331]	76.4	110	26	0	1	110	1	110	6.6e-38	165.6	XP_014084800.1	111 aa protein	GI:928532006	0	0	0	0	0	1	1	0	0	0	0	1	1	1	Hypothetical
37643	In planta only	Yes	Non-effector	326	14	Yes	N/A	N/A	N/A	N/A	hypothetical protein COCC4DRAFT_58099 [Bipolaris maydis ATCC 48331]	50.2	243	105	4	1	231	1	239	4.8e-57	230.7	XP_014082145.1	240 aa protein	GI:928526696	0	0	0	0	0	1	1	0	0	0	0	1	1	1	Hypothetical
28371	In planta only	Yes	Effector	86	8	Yes	N/A	N/A	N/A	N/A	hypothetical protein COCCADRAFT_41169 [Bipolaris zeicola 26-R-13]	78.8	85	17	1	1	85	1	84	3e-30	139.8	XP_007717413.1	84 aa protein	GI:628237393	0	0	0	0	0	1	1	0	0	0	0	1	1	1	Hypothetical
33415	In planta only	Yes	Effector	154	4	Yes	N/A	N/A	N/A	N/A	hypothetical protein COCCADRAFT_6938 [Bipolaris zeicola 26-R-13]	86.5	156	18	1	1	153	1	156	8.6e-73	282	XP_007714556.1	156 aa protein	GI:628219256	0	0	0	0	0	1	1	0	0	0	0	1	1	1	Hypothetical
111882	In planta only	Yes	Non-effector	177	2	Yes	N/A	N/A	N/A	N/A	hypothetical protein COCMIDRAFT_106005 [Bipolaris oryzae ATCC 44560]	75.9	174	42	0	1	174	1	174	5.6e-68	266.2	XP_007691994.1	176 aa protein	GI:627917434	0	0	0	0	1	1	1	0	0	1	1	1	1	1	Hypothetical
32787	In planta only	Yes	Non-effector	219	2	Yes	N/A	N/A	N/A	N/A	hypothetical protein COCMIDRAFT_107457, partial [Bipolaris oryzae ATCC 44560]	35.7	235	123	7	4	218	38	264	2.9e-13	84.7	XP_007692517.1	264 aa protein	GI:627919096	0	0	0	0	0	1	1	0	0	0	0	1	1	1	Hypothetical
108499	In planta only	Yes	Non-effector	210	5	Yes	N/A	N/A	N/A	N/A	hypothetical protein COCMIDRAFT_110309 [Bipolaris oryzae ATCC 44560]	85.2	209	31	0	1	209	1	209	1.4e-105	391.3	XP_007693604.1	209 aa protein	GI:627922376	0	0	0	0	0	1	1	0	0	0	0	1	1	1	Hypothetical
172669	In planta only	Yes	Non-effector	130	4	Yes	N/A	N/A	N/A	N/A	hypothetical protein COCMIDRAFT_35649 [Bipolaris oryzae ATCC 44560]	89.2	130	13	1	1	129	1	130	1.3e-61	244.6	XP_007686713.1	130 aa protein	GI:627830749	0	0	0	0	0	1	1	0	0	0	0	1	1	1	Hypothetical
31636	In planta only	Yes	Effector	132	4	Yes	N/A	N/A	N/A	N/A	hypothetical protein COCMIDRAFT_83440 [Bipolaris oryzae ATCC 44560]	46.3	134	62	3	1	127	1	131	1.7e-24	121.3	XP_007683576.1	131 aa protein	GI:627821473	0	0	0	0	0	1	1	0	0	0	0	1	1	1	Hypothetical
28053	In planta only	Yes	Effector	135	4	Yes	N/A	N/A	N/A	N/A	hypothetical protein COCMIDRAFT_83440 [Bipolaris oryzae ATCC 44560]	41.4	133	72	2	1	129	1	131	2.7e-22	114	XP_007683576.1	131 aa protein	GI:627821473	0	0	0	0	1	1	1	0	0	0	0	1	1	1	Hypothetical
41741	In planta only	Yes	Effector	203	2	Yes	N/A	N/A	N/A	N/A	hypothetical protein COCMIDRAFT_90493 [Bipolaris oryzae ATCC 44560]	33.3	237	101	4	9	189	5	240	4.4e-24	120.6	XP_007686177.1	241 aa protein	GI:627829017	0	0	0	0	0	1	1	0	0	0	0	1	1	1	Hypothetical
150511	In planta only	Yes	Non-effector	133	2	Yes	N/A	N/A	N/A	N/A	hypothetical protein COCMIDRAFT_95511 [Bipolaris oryzae ATCC 44560]	68.2	132	42	0	1	132	1	132	1.3e-40	174.9	XP_007688064.1	132 aa protein	GI:627835006	0	0	0	0	0	1	1	0	0	0	0	1	1	1	Hypothetical
162032	In planta only	Yes	Effector	201	4	Yes	N/A	N/A	N/A	N/A	hypothetical protein COCSADRAFT_151913 [Bipolaris sorokiniana ND90Pr]	83.9	199	32	0	2	200	1	199	1.8e-94	354.4	XP_007704596.1	199 aa protein	GI:628085492	0	0	0	0	0	1	1	0	0	0	0	1	1	1	Hypothetical
24037	In planta only	Yes	Non-effector	340	13	Yes	N/A	N/A	N/A	N/A	hypothetical protein COCSADRAFT_180380 [Bipolaris sorokiniana ND90Pr]	63.6	332	81	5	1	329	1	295	2.6e-93	351.3	XP_007698736.1	295 aa protein	GI:628068165	0	0	0	0	0	1	1	0	0	0	0	1	1	1	Hypothetical	24037	N/apple PAN	Apple-like
164155	In planta only	Yes	Non-effector	157	7	Yes	N/A	N/A	N/A	N/A	hypothetical protein COCSADRAFT_36001 [Bipolaris sorokiniana ND90Pr]	65.4	156	49	2	3	156	84	236	2.3e-49	204.1	XP_007699075.1	236 aa protein	GI:628068843	0	0	0	0	0	1	1	0	0	0	0	1	1	1	Hypothetical
27272	In planta only	Yes	Effector	253	4	Yes	N/A	N/A	N/A	N/A	hypothetical protein COCSADRAFT_41199 [Bipolaris sorokiniana ND90Pr]	44.6	177	92	2	1	171	1	177	1.6e-28	135.6	XP_007704878.1	184 aa protein	GI:628086056	0	0	0	0	0	1	1	0	0	0	0	1	1	1	Hypothetical
64163	In planta only	Yes	Non-effector	91	3	Yes	N/A	N/A	N/A	N/A	hypothetical protein COCVIDRAFT_55362, partial [Bipolaris victoriae FI3]	77	87	15	1	1	87	4	85	5e-28	132.5	XP_014561750.1	87 aa protein	GI:953439357	0	0	0	0	0	1	1	0	0	0	0	0	1	1	Hypothetical
38373	In planta only	Yes	Effector	187	4	Yes	N/A	N/A	N/A	N/A	hypothetical protein IQ06DRAFT_299069 [Stagonospora sp. SRC1lsM3a]	52.4	187	85	3	1	186	1	184	6.8e-48	199.5	OAK93576.1	184 aa protein	GI:1028891297	0	0	0	0	0	1	1	0	0	0	0	1	1	1	Hypothetical
165751	In planta only	Yes	Effector	124	4	Yes	N/A	N/A	N/A	N/A	hypothetical protein IQ06DRAFT_336190 [Stagonospora sp. SRC1lsM3a]	66.9	118	39	0	1	118	1	118	1.2e-40	174.9	OAL00698.1	679 aa protein	GI:1028898443	0	0	0	0	1	1	1	0	0	0	0	1	1	1	Hypothetical
155245	In planta only	Yes	Effector	85	3	Yes	N/A	N/A	N/A	N/A	hypothetical protein SETTUDRAFT_155245 [Exserohilum turcica Et28A]	100	84	0	0	1	84	1	84	6.7e-43	181.8	XP_008028362.1	84 aa protein	GI:636594047	0	0	0	0	0	1	1	0	0	0	0	1	1	1	Hypothetical
161401	In planta only	Yes	Effector	71	4	Yes	N/A	N/A	N/A	N/A	hypothetical protein SETTUDRAFT_161401 [Exserohilum turcica Et28A]	100	70	0	0	1	70	1	70	2.4e-30	139.8	XP_008026181.1	70 aa protein	GI:636589685	0	0	0	0	0	1	1	0	0	0	0	1	1	1	Hypothetical
161801	In planta only	Yes	Effector	116	4	Yes	N/A	N/A	N/A	N/A	hypothetical protein SETTUDRAFT_161801 [Exserohilum turcica Et28A]	100	115	0	0	1	115	1	115	1.2e-61	244.6	XP_008026680.1	115 aa protein	GI:636590683	0	0	0	1	1	1	1	0	0	1	1	1	1	1	Hypothetical
167914	In planta only	Yes	Non-effector	161	3	Yes	N/A	N/A	N/A	N/A	hypothetical protein SETTUDRAFT_167914 [Exserohilum turcica Et28A]	100	160	0	0	1	160	1	160	3.1e-89	336.7	XP_008023222.1	160 aa protein	GI:636583767	0	0	0	0	0	1	1	0	0	0	0	1	1	1	Hypothetical
18126	In planta only	Yes	Non-effector	283	6	Yes	N/A	N/A	N/A	N/A	hypothetical protein SETTUDRAFT_18126 [Exserohilum turcica Et28A]	100	282	0	0	1	282	1	282	1.1e-155	558.1	XP_008020052.1	282 aa protein	GI:636577427	0	0	0	0	0	1	1	0	0	0	0	1	1	1	Hypothetical
183058	In planta only	Yes	Effector	127	4	Yes	N/A	N/A	N/A	N/A	hypothetical protein SETTUDRAFT_183058 [Exserohilum turcica Et28A]	100	126	0	0	1	126	1	126	7.1e-65	255.4	XP_008022645.1	126 aa protein	GI:636582613	0	0	0	0	0	1	1	0	0	0	0	1	1	1	Hypothetical
22418	In planta only	Yes	Effector	96	6	Yes	N/A	N/A	N/A	N/A	hypothetical protein SETTUDRAFT_22418 [Exserohilum turcica Et28A]	100	95	0	0	1	95	1	95	1.1e-49	204.5	XP_008029330.1	95 aa protein	GI:636595983	0	0	0	0	0	1	1	0	0	0	0	1	1	1	Hypothetical
28446	In planta only	Yes	Non-effector	230	4	Yes	N/A	N/A	N/A	N/A	hypothetical protein SETTUDRAFT_28446 [Exserohilum turcica Et28A]	100	229	0	0	1	229	1	229	1.5e-121	444.5	XP_008025899.1	229 aa protein	GI:636589121	0	0	0	0	0	1	1	0	0	0	0	1	1	1	Hypothetical
29962	In planta only	Yes	Effector	103	4	Yes	N/A	N/A	N/A	N/A	hypothetical protein SETTUDRAFT_29962 [Exserohilum turcica Et28A]	100	102	0	0	1	102	1	102	2.5e-52	213.4	XP_008020173.1	102 aa protein	GI:636577669	0	0	0	0	0	1	1	0	0	0	0	1	1	1	Hypothetical
30392	In planta only	Yes	Effector	151	13	Yes	N/A	N/A	N/A	N/A	hypothetical protein SETTUDRAFT_30392 [Exserohilum turcica Et28A]	100	150	0	0	1	150	1	150	8.2e-84	318.5	XP_008020223.1	150 aa protein	GI:636577769	0	0	0	0	0	1	1	0	0	0	0	1	1	1	Hypothetical
30578	In planta only	Yes	Effector	110	8	Yes	N/A	N/A	N/A	N/A	hypothetical protein SETTUDRAFT_30578 [Exserohilum turcica Et28A]	100	109	0	0	1	109	1	109	8.7e-59	235	XP_008020241.1	109 aa protein	GI:636577805	0	0	0	0	0	1	1	0	0	0	0	1	1	1	Hypothetical
31621	In planta only	Yes	Non-effector	209	6	Yes	N/A	N/A	N/A	N/A	hypothetical protein SETTUDRAFT_31621 [Exserohilum turcica Et28A]	100	208	0	0	1	208	1	208	1.5e-104	387.9	XP_008025077.1	208 aa protein	GI:636587477	0	0	0	0	0	1	1	0	0	0	0	1	1	1	Hypothetical
31713	In planta only	Yes	Non-effector	134	5	Yes	N/A	N/A	N/A	N/A	hypothetical protein SETTUDRAFT_31713 [Exserohilum turcica Et28A]	100	133	0	0	1	133	1	133	4.1e-71	276.2	XP_008025091.1	133 aa protein	GI:636587505	0	0	0	0	0	1	1	0	0	0	0	1	1	1	Hypothetical
34927	In planta only	Yes	Non-effector	256	9	Yes	N/A	N/A	N/A	N/A	hypothetical protein SETTUDRAFT_34927 [Exserohilum turcica Et28A]	100	255	0	0	1	255	1	255	9.1e-136	491.9	XP_008030130.1	255 aa protein	GI:636597583	0	0	0	0	0	1	1	0	0	0	0	1	1	1	Hypothetical
35078	In planta only	Yes	Non-effector	305	16	Yes	N/A	N/A	N/A	N/A	hypothetical protein SETTUDRAFT_35078 [Exserohilum turcica Et28A]	100	304	0	0	1	304	1	304	2.9e-173	616.7	XP_008030142.1	304 aa protein	GI:636597607	0	0	0	0	1	1	1	0	0	1	1	1	1	1	Hypothetical
35300	In planta only	Yes	Effector	160	10	Yes	N/A	N/A	N/A	N/A	hypothetical protein SETTUDRAFT_35300 [Exserohilum turcica Et28A]	100	159	0	0	1	159	1	159	2.4e-81	310.5	XP_008030673.1	159 aa protein	GI:636598669	0	0	0	0	0	1	1	0	0	0	0	1	1	1	Hypothetical
37618	In planta only	Yes	Effector	114	5	Yes	N/A	N/A	N/A	N/A	hypothetical protein SETTUDRAFT_37618 [Exserohilum turcica Et28A]	100	113	0	0	1	113	1	113	5.3e-59	235.7	XP_008022494.1	113 aa protein	GI:636582311	0	0	0	0	1	1	1	0	0	0	0	1	1	1	Hypothetical
37831	In planta only	Yes	Effector	182	2	Yes	N/A	N/A	N/A	N/A	hypothetical protein SETTUDRAFT_37831 [Exserohilum turcica Et28A]	100	181	0	0	1	181	1	181	5.4e-98	365.9	XP_008022921.1	181 aa protein	GI:636583165	0	0	0	0	0	1	1	0	0	0	0	1	1	1	Hypothetical
39527	In planta only	Yes	Non-effector	228	9	Yes	N/A	N/A	N/A	N/A	hypothetical protein SETTUDRAFT_39527 [Exserohilum turcica Et28A]	100	227	0	0	1	227	1	227	2.4e-127	463.8	XP_008025907.1	227 aa protein	GI:636589137	0	0	0	0	0	1	1	0	0	0	0	1	1	1	Hypothetical
40318	In planta only	Yes	Non-effector	306	16	Yes	N/A	N/A	N/A	N/A	hypothetical protein SETTUDRAFT_40318 [Exserohilum turcica Et28A]	100	305	0	0	1	305	1	305	1e-173	618.2	XP_008030006.1	305 aa protein	GI:636597335	0	0	1	1	1	1	1	0	1	1	1	1	1	1	Hypothetical
40351	In planta only	Yes	Effector	107	10	Yes	N/A	N/A	N/A	N/A	hypothetical protein SETTUDRAFT_40351 [Exserohilum turcica Et28A]	100	105	0	0	1	105	1	105	1.7e-56	227.3	XP_008026817.1	105 aa protein	GI:636590957	0	1	1	1	1	1	1	0	1	1	1	1	1	1	Hypothetical
94313	In planta only	Yes	Non-effector	196	2	Yes	N/A	N/A	N/A	N/A	hypothetical protein ST47_g82 [Ascochyta rabiei]	68	194	60	2	1	193	1	193	2e-58	234.6	KZM28792.1	195 aa protein	GI:1020709127	0	0	0	0	0	1	1	0	0	0	0	1	1	1	Hypothetical
181218	In planta only	Yes	Non-effector	133	3	Yes	N/A	N/A	N/A	N/A	hypothetical protein TW65_01318 [Stemphylium lycopersici]	37.2	129	70	2	1	129	1	118	8.1e-11	75.9	KNG51303.1	212 aa protein	GI:909993869	0	0	0	0	0	1	1	0	0	0	0	1	1	1	Hypothetical
86727	In planta only	Yes	Non-effector	322	18	Yes	N/A	N/A	N/A	N/A	hypothetical protein TW65_03353 [Stemphylium lycopersici]	77.2	312	68	2	1	312	1	309	6.9e-149	535.8	KNG49761.1	309 aa protein	GI:909992305	0	0	0	0	0	1	1	0	0	0	1	1	1	1	Hypothetical
33490	In planta only	Yes	Non-effector	350	5	Yes	N/A	N/A	N/A	N/A	hypothetical protein TW65_06865 [Stemphylium lycopersici]	71.6	348	81	2	1	348	1	330	1.9e-136	494.6	KNG46408.1	331 aa protein	GI:909988869	0	0	0	0	0	1	1	0	0	0	0	1	1	1	Hypothetical
37231	In planta only	Yes	Non-effector	180	2	Yes	N/A	N/A	N/A	N/A	hypothetical protein TW65_90077 [Stemphylium lycopersici]	55.2	181	66	7	1	177	1	170	1.1e-23	119	KNG52659.1	172 aa protein	GI:909995238	0	0	0	0	0	1	1	0	0	0	0	1	1	1	Hypothetical
30571	In planta only	Yes	Non-effector	135	2	Yes	N/A	N/A	N/A	N/A	hypothetical protein UCDDA912_g06518 [Diaporthe ampelina]	52.6	135	62	2	1	134	1	134	1.8e-21	111.3	KKY33539.1	134 aa protein	GI:821079981	0	0	0	0	0	1	1	0	0	0	0	1	1	1	Hypothetical
105298	In planta only	Yes	Non-effector	290	8	Yes	N/A	N/A	N/A	N/A	predicted protein [Pyrenophora tritici-repentis Pt-1C-BFP]	38.3	287	164	6	1	284	1	277	1.4e-36	162.5	XP_001934889.1	278 aa protein	GI:189197103	0	0	0	1	1	1	1	0	0	1	1	1	1	1	Hypothetical
39423	In planta only	Yes	Non-effector	322	5	Yes	N/A	N/A	N/A	N/A	major allergen alt a1, partial [Alternaria planifunda]	50.4	133	65	1	176	308	4	135	1e-30	143.3	ACI43995.1	136 aa protein	GI:209363453	0	0	0	0	0	1	1	0	0	0	0	1	1	1	Other
90318	In planta only	Yes	Effector	101	8	Yes	PHI:458	MHP1	Magnaporthe_oryzae	reduced_virulence	cerato-ulmin [Lepidopterella palustris CBS 459.81]	52.7	91	39	2	5	91	1	91	2.9e-16	93.6	OCK79027.1	92 aa protein	GI:1046770567	0	0	0	0	0	1	1	0	0	0	0	1	1	1	Other	90318	Hydrophobin 2					90318	cell communication	cell wall	extracellular region
166864	In planta only	Yes	Effector	73	4	Yes	N/A	N/A	N/A	N/A	hypothetical protein SETTUDRAFT_166864 [Exserohilum turcica Et28A]	100	72	0	0	1	72	1	72	2.9e-34	152.9	XP_008021683.1	72 aa protein	GI:636580689	0	0	0	0	0	1	1	0	0	0	0	1	1	1	Other	166864	Aldehyde dehydrogenase, conserved site					166864	metabolic process	oxidoreductase activity
35206	In planta only	Yes	Non-effector	331	4	Yes	N/A	N/A	N/A	N/A	carbonic anhydrase [Stemphylium lycopersici]	70.5	295	81	2	1	289	1	295	6.3e-113	416.4	KNG47340.1	383 aa protein	GI:909989835	0	0	0	0	0	1	1	0	0	0	0	1	1	1	Other	35206	Carbonic anhydrase, eukaryotic					35206	carbonate dehydratase activity	one-carbon compound metabolic process	zinc ion binding
35191	In planta only	Yes	Effector	189	6	Yes	N/A	N/A	N/A	N/A	f-box domain-containing protein [Stemphylium lycopersici]	54.3	188	85	1	1	187	146	333	6.5e-46	193	KNG47326.1	334 aa protein	GI:909989821	0	0	0	0	0	1	1	0	0	0	0	1	1	1	Other
39855	In planta only	Yes	Non-effector	321	12	Yes	N/A	N/A	N/A	N/A	geranylgeranyl pyrophosphate synthase [Stemphylium lycopersici]	82.6	322	33	1	16	314	705	1026	9.3e-162	578.6	KNG51078.1	1053 aa protein	GI:909993641	0	0	0	0	0	1	1	0	0	0	0	1	1	1	Other
20439	In planta only	Yes	Non-effector	340	7	Yes	N/A	N/A	N/A	N/A	GlcNAc-PI de-N-acetylase, partial [Tessaracoccus bendigoensis DSM 12906]	30.5	308	179	8	10	316	13	286	5.3e-22	114.4	SHJ87238.1	405 aa protein	GI:1110155134	0	0	0	0	0	1	1	0	0	0	0	1	1	1	Other
30079	In planta only	Yes	Non-effector	171	2	Yes	N/A	N/A	N/A	N/A	histidine permease [Colletotrichum salicis]	44.1	170	89	3	1	169	1	165	2.2e-32	147.9	KXH27014.1	166 aa protein	GI:996579732	0	0	0	0	1	1	1	0	0	0	0	1	1	1	Other
153805	In planta only	Yes	Non-effector	337	2	Yes	N/A	N/A	N/A	N/A	l-asparaginase protein [Stemphylium lycopersici]	84.4	320	50	0	1	320	1	320	1.9e-144	521.2	KNG47025.1	371 aa protein	GI:909989515	0	0	0	0	0	1	1	0	0	0	0	1	1	1	Other	153805	Asparaginase/glutaminase	L-asparaginase, type II				153805	amino acid metabolic process	asparaginase activity	asparagine metabolic process
156438	In planta only	Yes	Non-effector	182	2	Yes	N/A	N/A	N/A	N/A	macrophomate synthase [Stemphylium lycopersici]	60.9	197	58	5	1	180	628	822	2.2e-43	184.5	KNG49540.1	831 aa protein	GI:909992079	0	0	0	0	1	1	1	0	0	0	0	1	1	1	Other
34628	In planta only	Yes	Effector	150	6	Yes	N/A	N/A	N/A	N/A	membrane-bound lytic murein transglycosylase d precursor [Colletotrichum orbiculare MAFF 240422]	47	151	69	4	1	148	1	143	1.4e-27	131.7	ENH81564.1	143 aa protein	GI:477529814	0	0	0	0	0	1	1	0	0	0	0	1	1	1	Other	34628	Peptidoglycan-binding LysM					34628	cell wall catabolic process
162678	In planta only	Yes	Non-effector	251	13	Yes	N/A	N/A	N/A	N/A	prp 4 CRoW domain-containing protein [Purpureocillium lilacinum]	34.4	270	139	14	1	250	1	252	3e-14	88.2	XP_018183658.1	253 aa protein	GI:1069578976	0	0	0	0	0	1	1	0	0	0	0	1	1	1	Other
31815	In planta only	Yes	Effector	167	2	Yes	N/A	N/A	N/A	N/A	Ribonuclease/ribotoxin [Cordyceps confragosa RCEF 1005]	74.4	168	41	1	1	166	1	168	1.8e-68	267.7	OAA82339.1	168 aa protein	GI:1025695058	0	0	0	0	0	1	1	0	0	0	0	1	1	1	Other	31815	Ribonuclease/ribotoxin					31815	ribonuclease activity	RNA binding
23005	In planta only	Yes	Effector	175	3	Yes	N/A	N/A	N/A	N/A	ricin B lectin [Colletotrichum gloeosporioides Cg-14]	69.7	175	52	1	1	174	1	175	3.1e-66	260.4	EQB43797.1	175 aa protein	GI:530460485	0	0	0	0	1	1	1	0	0	0	0	1	1	1	Other	23005	Peptidase M, neutral zinc metallopeptidases, zinc-binding site					23005	metallopeptidase activity	proteolysis	zinc ion binding
152771	In planta only	Yes	Non-effector	345	5	Yes	N/A	N/A	N/A	N/A	tyrosinase central domain-containing protein [Stemphylium lycopersici]	77.2	360	60	2	1	338	1	360	2.7e-159	570.5	KNG49834.1	429 aa protein	GI:909992378	0	0	0	0	1	1	1	0	0	0	0	1	1	1	Other	152771	Tyrosinase	Di-copper centre-containing				152771	metabolic process	oxidoreductase activity
184918	In planta only	Yes	Non-effector	348	5	Yes	N/A	N/A	N/A	N/A	D-amino-acid oxidase, partial [Fusarium oxysporum f. sp. cubense race 1]	80.8	328	63	0	4	331	1	328	2.7e-162	580.5	ENH75675.1	339 aa protein	GI:477523684	0	0	0	0	1	1	1	0	0	0	0	1	1	1	Other	184918	FAD dependent oxidoreductase	D-amino acid oxidase, conserved site				184918	aspartate oxidase activity	D-amino-acid oxidase activity	D-aspartate oxidase activity
85861	In planta only	Yes	Non-effector	336	6	Yes	N/A	N/A	N/A	N/A	oxidoreductase [Stemphylium lycopersici]	81.1	328	55	4	1	325	1	324	7e-152	545.8	KNG43960.1	329 aa protein	GI:909986291	0	0	0	0	0	1	1	0	0	0	0	1	1	1	Other
26293	In planta only	Yes	Non-effector	347	6	Yes	N/A	N/A	N/A	N/A	class II peroxidase [Bipolaris oryzae ATCC 44560]	76.9	346	75	2	1	346	7	347	2.8e-148	533.9	XP_007692824.1	347 aa protein	GI:627920012	0	0	0	0	0	1	1	0	0	0	0	1	1	1	Other	26293	Haem peroxidase, plant/fungal/bacterial	Fungal lignin peroxidase				26293	electron transport	heme binding	L-ascorbate peroxidase activity
158705	In planta only	Yes	Non-effector	296	7	Yes	N/A	N/A	N/A	N/A	class ii peroxidase [Stemphylium lycopersici]	50.7	286	139	2	9	293	8	292	9.1e-71	276.2	KNG51066.1	294 aa protein	GI:909993628	0	0	0	1	1	1	1	0	1	1	1	1	1	1	Other	158705	Haem peroxidase, plant/fungal/bacterial	Plant ascorbate peroxidase				158705	electron transport	heme binding	peroxidase activity
159251	In planta only	Yes	Effector	183	3	Yes	N/A	N/A	N/A	N/A	hypothetical protein SETTUDRAFT_159251 [Exserohilum turcica Et28A]	100	182	0	0	1	182	1	182	3.2e-98	366.7	XP_008022624.1	182 aa protein	GI:636582571	0	0	0	0	0	1	1	0	0	0	0	1	1	1	Other	159251	Plastocyanin-like	Cupredoxin				159251	copper ion binding	electron carrier activity	electron transport
136527	In planta only	Yes	Effector	194	10	Yes	N/A	N/A	N/A	N/A	c4-dicarboxylate transporter malic acid transport protein [Stemphylium lycopersici]	77.3	128	29	0	17	144	17	144	1.1e-53	218.8	KNG46390.1	642 aa protein	GI:909988849	0	0	0	0	0	1	1	0	0	0	0	1	1	1	Other	136527	Blastomyces yeast-phase-specific protein
25241	In planta only	Yes	Non-effector	127	3	Yes	N/A	N/A	N/A	N/A	cell death in tomato 1 [Pyrenochaeta sp. DS3sAY3a]	62.8	86	31	1	1	85	1	86	4.8e-21	109.8	OAL49902.1	191 aa protein	GI:1029185335	0	0	0	0	0	1	1	0	0	0	0	1	1	1	Pathogenesis
102570	In planta only	Yes	Effector	211	3	Yes	N/A	N/A	N/A	N/A	extracellular serine-rich protein [Stemphylium lycopersici]	75.8	215	35	4	1	198	1	215	1.2e-77	298.5	KNG45456.1	235 aa protein	GI:909987870	0	0	0	0	0	1	1	0	0	0	0	1	1	1	Pathogenesis	102570	Cupredoxin
18486	In planta only	Yes	Effector	77	8	Yes	N/A	N/A	N/A	N/A	extracellular protein 48 [Passalora fulva]	52.6	78	35	1	1	76	1	78	1.3e-13	84.3	AQA29269.1	78 aa protein	GI:1140397921	0	0	0	0	0	1	1	0	0	0	0	1	1	1	Pathogenesis	18486	EGF-like region, conserved site
33751	In planta only	Yes	Non-effector	246	4	Yes	N/A	N/A	N/A	N/A	ATP-dependent protease La [Paraphaeosphaeria sporulosa]	33.3	246	133	9	9	245	11	234	1.3e-17	99.4	XP_018040068.1	1207 aa protein	GI:1066275213	0	0	0	0	0	1	1	0	0	0	0	1	1	1	Protease
141322	In planta only	Yes	Non-effector	319	9	Yes	N/A	N/A	N/A	N/A	metalloendopeptidase [Ascochyta rabiei]	38.4	146	86	4	173	316	195	338	4.3e-18	101.3	KZM27867.1	341 aa protein	GI:1020708029	0	0	0	0	0	1	1	0	0	0	0	1	1	1	Protease
95212	In planta only	Yes	Non-effector	194	4	Yes	N/A	N/A	N/A	N/A	secreted protein [Colletotrichum incanum]	32.5	169	102	4	8	173	4	163	9.4e-08	66.2	KZL87074.1	193 aa protein	GI:1020457652	0	0	0	0	0	1	1	0	0	0	0	1	1	1	Secreted
35612	In planta only	Yes	Effector	220	5	Yes	N/A	N/A	N/A	N/A	secreted protein [Stemphylium lycopersici]	65.3	190	49	2	8	197	7	179	1.5e-57	231.9	KNG49147.1	625 aa protein	GI:909991679	0	0	0	0	0	1	1	0	0	0	0	1	1	1	Secreted
91752	In planta only	Yes	Non-effector	239	4	Yes	N/A	N/A	N/A	N/A	secreted protein [Stemphylium lycopersici]	87.7	235	25	3	1	232	1	234	1.5e-111	411.4	KNG46325.1	238 aa protein	GI:909988784	0	0	0	0	0	1	1	0	0	0	0	1	1	1	Secreted
38032	In planta only	Yes	Effector	148	9	Yes	N/A	N/A	N/A	N/A	small secreted protein [Stemphylium lycopersici]	71.6	148	40	2	1	146	1	148	1.2e-50	208.4	KNG44617.1	149 aa protein	GI:909986980	0	0	0	0	0	1	1	0	0	0	0	1	1	1	Secreted
30203	All	Yes	Non-effector	312	6	Yes	N/A	N/A	N/A	N/A	alpha/beta-hydrolase [Alternaria alternata]	72.3	310	85	1	1	309	1	310	2.9e-128	467.2	XP_018384413.1	310 aa protein	GI:1070554788	1	0	0	0	0	1	1	0	0	0	0	0	1	1	CWDE	30203	Lipase, class 3					30203	1-oxa-2-oxocycloheptane lactonase activity	3,4-dihydrocoumarin hydrolase activity	butyrolactone/sulfolactone hydrolase activity
122961	All	Yes	Non-effector	315	6	Yes	N/A	N/A	N/A	N/A	alpha/beta-hydrolase [Pyrenochaeta sp. DS3sAY3a]	51.9	318	149	1	1	314	1	318	1e-96	362.5	OAL56643.1	318 aa protein	GI:1029192085	1	0	0	0	0	1	1	0	0	0	0	1	1	1	CWDE	122961	Lipase, class 3	Lipase 3, N-terminal	Lipase, active site			122961	catalytic activity	lipid metabolic process	triacylglycerol lipase activity
148030	All	Yes	Non-effector	316	6	Yes	N/A	N/A	N/A	N/A	carbohydrate esterase family 1 protein [Exserohilum turcica Et28A]	100	315	0	0	1	315	1	315	2.9e-184	653.3	XP_008023261.1	315 aa protein	GI:636583845	1	0	0	0	0	1	1	0	0	0	0	1	1	1	CWDE
45067	All	Yes	Non-effector	299	4	Yes	PHI:2451	FAEB1	Fusarium_graminearum	unaffected_pathogenicity	carbohydrate esterase family 1 protein [Exserohilum turcica Et28A]	100	298	0	0	1	298	1	298	1.2e-171	611.3	XP_008021340.1	298 aa protein	GI:636580003	1	0	0	0	0	1	1	0	0	0	0	1	1	1	CWDE	45067	Esterase, PHB depolymerase					45067	extracellular region
102085	All	Yes	Non-effector	275	6	Yes	PHI:2452	FAED1	Fusarium_graminearum	unaffected_pathogenicity	carbohydrate esterase family 1 protein [Exserohilum turcica Et28A]	100	274	0	0	1	274	1	274	4.8e-159	569.3	XP_008021446.1	274 aa protein	GI:636580215	1	0	1	0	1	1	1	0	0	0	0	1	1	1	CWDE	102085	Phospholipase/carboxylesterase
133912	All	Yes	Non-effector	323	2	Yes	N/A	N/A	N/A	N/A	carbohydrate esterase family 16 protein [Exserohilum turcica Et28A]	100	322	0	0	1	322	1	322	2.7e-193	683.3	XP_008020956.1	322 aa protein	GI:636579235	1	0	0	0	1	1	1	0	0	0	0	1	1	1	CWDE	133912	Lipase, GDSL	N-6 adenine-specific DNA methylase, conserved site	Esterase, SGNH hydrolase-type			133912	hydrolase activity, acting on ester bonds	lipid metabolic process	methylation
169010	All	Yes	Effector	262	3	Yes	N/A	N/A	N/A	N/A	carbohydrate esterase family 3 protein [Exserohilum turcica Et28A]	100	261	0	0	1	261	1	261	1.6e-140	507.7	XP_008024811.1	261 aa protein	GI:636586945	1	0	0	0	0	1	1	0	0	0	0	1	1	1	CWDE	169010	Esterase, SGNH hydrolase-type
85317	All	Yes	Non-effector	249	4	Yes	PHI:2383	MfCUT1	Monilinia_fructicola	increased_virulence_(hypervirulence)	carbohydrate esterase family 5 protein [Exserohilum turcica Et28A]	100	248	0	0	1	248	1	248	4.6e-132	479.6	XP_008020392.1	248 aa protein	GI:636578107	1	0	0	0	1	1	1	0	0	0	0	1	1	1	CWDE	85317	Cutinase, monofunctional	Cutinase	Lipase, active site			85317	catalytic activity	cutinase activity	extracellular region
174004	All	Yes	Non-effector	280	9	Yes	PHI:2043	XYL-6	Magnaporthe_oryzae	unaffected_pathogenicity	carbohydrate-binding module family 1 protein [Exserohilum turcica Et28A]	100	279	0	0	1	279	1	279	1.2e-157	564.7	XP_008030587.1	279 aa protein	GI:636598497	1	0	0	0	0	1	1	0	0	0	0	1	1	1	CWDE	174004	Cellulose-binding region, fungal	F-actin capping protein, beta subunit				174004	actin binding | actin cytoskeleton organization and biogenesis | F-actin capping protein complex	carbohydrate metabolic process	cellulose binding
101384	All	Yes	Non-effector	256	6	Yes	PHI:4246	xyl03624	Fusarium_graminearum	unaffected_pathogenicity	carbohydrate-binding module family 1 protein [Exserohilum turcica Et28A]	100	255	0	0	1	255	1	255	1.5e-141	511.1	XP_008021652.1	255 aa protein	GI:636580627	1	0	0	0	1	1	1	0	0	0	0	1	1	1	CWDE	101384	Cellulose-binding region, fungal					101384	carbohydrate metabolic process	cellulose binding	extracellular region
144891	All	Yes	Non-effector	331	8	Yes	PHI:4246	xyl03624	Fusarium_graminearum	unaffected_pathogenicity	carbohydrate-binding module family 1 protein [Exserohilum turcica Et28A]	100	330	0	0	1	330	1	330	3.2e-189	669.8	XP_008021542.1	330 aa protein	GI:636580407	1	0	0	1	1	1	1	0	0	0	0	1	1	1	CWDE	144891	Cellulose-binding region, fungal	Glycoside hydrolase, family 61				144891	carbohydrate metabolic process	cellulose binding	extracellular region
103883	All	Yes	Non-effector	340	7	Yes	PHI:569	XYL3	Fusarium_oxysporum	unaffected_pathogenicity	carbohydrate-binding module family 1 protein [Exserohilum turcica Et28A]	100	339	0	0	1	339	1	339	3.5e-191	676.4	XP_008022761.1	339 aa protein	GI:636582845	1	0	0	1	1	1	1	0	0	1	1	1	1	1	CWDE	103883	Cellulose-binding region, fungal	Glycoside hydrolase, family 61				103883	carbohydrate metabolic process	cellulose binding	extracellular region
166607	All	Yes	Effector	201	24	Yes	N/A	N/A	N/A	N/A	carbohydrate-binding module family 18 protein [Exserohilum turcica Et28A]	100	200	0	0	1	200	1	200	2.6e-117	430.3	XP_008021443.1	200 aa protein	GI:636580209	1	0	0	1	1	1	1	0	0	1	1	1	1	1	CWDE	166607	Chitin-binding, type 1					166607	chitin binding
174636	All	Yes	Non-effector	331	5	Yes	G4NBN8	endo-1_4-beta-xylanase_precursor_[GH10_family]	Magnaporthe_oryzae	reduced_virulence	glycoside hydrolase family 10 protein [Exserohilum turcica Et28A]	100	330	0	0	1	330	1	330	1.4e-189	671	XP_008031550.1	330 aa protein	GI:636600423	1	0	0	0	0	1	1	0	0	0	1	1	1	1	CWDE	174636	Glycoside hydrolase, family 10	Glycoside hydrolase, catalytic core				174636	carbohydrate metabolic process	hydrolase activity, hydrolyzing O-glycosyl compounds
163786	All	Yes	Non-effector	314	3	Yes	N/A	N/A	N/A	N/A	glycoside hydrolase family 128 protein [Exserohilum turcica Et28A]	100	313	0	0	1	313	1	313	3.6e-182	646.4	XP_008027540.1	313 aa protein	GI:636592403	1	0	0	0	0	1	1	0	0	0	0	1	1	1	CWDE	163786	Glycoside hydrolase, catalytic core
172283	All	Yes	Non-effector	336	3	Yes	N/A	N/A	N/A	N/A	glycoside hydrolase family 128 protein [Exserohilum turcica Et28A]	100	335	0	0	1	335	1	335	7.9e-196	691.8	XP_008027812.1	335 aa protein	GI:636592947	1	0	0	0	1	1	1	0	0	0	1	1	1	1	CWDE	172283	Glycoside hydrolase, catalytic core
151629	All	Yes	Non-effector	284	4	Yes	N/A	N/A	N/A	N/A	glycoside hydrolase family 128 protein [Exserohilum turcica Et28A]	100	283	0	0	1	283	1	283	7e-169	602.1	XP_008026436.1	283 aa protein	GI:636590195	1	0	0	0	1	1	1	0	0	1	0	1	1	1	CWDE	151629	Glycoside hydrolase, catalytic core
168169	All	Yes	Non-effector	271	3	Yes	N/A	N/A	N/A	N/A	glycoside hydrolase family 128 protein [Exserohilum turcica Et28A]	100	270	0	0	1	270	1	270	5.6e-160	572.4	XP_008023589.1	270 aa protein	GI:636584501	1	0	0	0	1	1	1	0	0	1	1	1	1	1	CWDE	168169	Glycoside hydrolase, catalytic core
29245	All	Yes	Non-effector	293	3	Yes	N/A	N/A	N/A	N/A	glycoside hydrolase family 131 protein [Bipolaris victoriae FI3]	72.4	293	72	3	1	292	1	285	5.4e-116	426.4	XP_014562329.1	285 aa protein	GI:953440515	1	0	1	1	1	1	1	0	1	1	1	1	1	1	CWDE
181799	All	Yes	Non-effector	341	8	Yes	C0NFK7	Eng1	Histoplasma_capsulatum	reduced_virulence	glycoside hydrolase family 16 protein [Exserohilum turcica Et28A]	100	340	0	0	1	340	1	340	1.7e-201	710.7	XP_008031048.1	340 aa protein	GI:636599419	1	0	0	0	0	1	1	0	0	0	0	1	1	1	CWDE	181799	Concanavalin A-like lectin/glucanase
22378	All	Yes	Non-effector	212	2	Yes	N/A	N/A	N/A	N/A	glycoside hydrolase family 16 protein [Exserohilum turcica Et28A]	100	211	0	0	1	211	1	211	1.9e-118	434.1	XP_008029324.1	211 aa protein	GI:636595971	1	0	0	0	0	1	1	0	0	0	0	1	1	1	CWDE	22378	Glycoside hydrolase, family 16	Concanavalin A-like lectin/glucanase				22378	carbohydrate metabolic process	hydrolase activity, hydrolyzing O-glycosyl compounds
46578	All	Yes	Effector	205	7	Yes	N/A	N/A	N/A	N/A	glycoside hydrolase family 17 protein [Bipolaris maydis C5]	47.8	232	74	9	1	205	1	212	3.9e-28	134	EMD94425.1	544 aa protein	GI:452001966	1	0	0	0	1	1	1	0	0	1	1	1	1	1	CWDE							46578	DNA-directed RNA polymerase activity	RNA polymerase activity
168424	All	Yes	Non-effector	323	3	Yes	N/A	N/A	N/A	N/A	glycoside hydrolase family 17 protein [Exserohilum turcica Et28A]	100	322	0	0	1	322	1	322	8.7e-184	651.7	XP_008023966.1	322 aa protein	GI:636585255	1	0	1	0	1	1	1	0	0	0	0	1	1	1	CWDE	168424	Glycoside hydrolase, family 17	Glycoside hydrolase, catalytic core				168424	carbohydrate metabolic process	glucan 1,3-beta-glucosidase activity	hydrolase activity, hydrolyzing O-glycosyl compounds
26175	All	Yes	Non-effector	295	3	Yes	N/A	N/A	N/A	N/A	glycoside hydrolase family 20 protein [Exserohilum turcica Et28A]	100	294	0	0	1	294	1	294	9.1e-164	585.1	XP_008022422.1	294 aa protein	GI:636582167	1	0	1	1	1	1	1	0	0	1	1	1	1	1	CWDE	26175	Glycoside hydrolase, family 20	Beta-N-acetylhexosaminidase-like				26175	beta-N-acetylhexosaminidase activity	carbohydrate metabolic process
166577	All	Yes	Non-effector	273	14	Yes	N/A	N/A	N/A	N/A	glycoside hydrolase family 45 protein [Exserohilum turcica Et28A]	100	272	0	0	1	272	1	272	5.3e-158	565.8	XP_008021405.1	272 aa protein	GI:636580133	1	0	0	0	0	1	1	0	0	0	0	1	1	1	CWDE	166577	Glycoside hydrolase, family 45	Barwin-related endoglucanase				166577	carbohydrate metabolic process	cellulase activity
90451	All	Yes	Non-effector	251	4	Yes	PHI:1575	GzOB015	Fusarium_graminearum	unaffected_pathogenicity	glycoside hydrolase family 61 protein [Exserohilum turcica Et28A]	100	250	0	0	1	250	1	250	9.6e-146	525	XP_008027730.1	250 aa protein	GI:636592783	1	0	0	0	1	1	1	0	0	0	0	1	1	1	CWDE	90451	Glycoside hydrolase, family 61
25296	All	Yes	Non-effector	267	5	Yes	N/A	N/A	N/A	N/A	glycoside hydrolase family 61 protein [Exserohilum turcica Et28A]	100	266	0	0	1	266	1	266	2.9e-156	560.1	XP_008021808.1	266 aa protein	GI:636580939	1	0	0	0	0	1	1	0	0	0	0	1	1	1	CWDE	25296	Glycoside hydrolase, family 61
27861	All	Yes	Non-effector	345	2	Yes	N/A	N/A	N/A	N/A	glycoside hydrolase family 61 protein [Exserohilum turcica Et28A]	100	344	0	0	1	344	1	344	2.2e-185	657.1	XP_008024355.1	344 aa protein	GI:636586033	1	0	1	0	1	1	1	0	0	0	0	1	1	1	CWDE	27861	Glycoside hydrolase, family 61
167905	All	Yes	Non-effector	292	4	Yes	N/A	N/A	N/A	N/A	glycoside hydrolase family 61 protein [Exserohilum turcica Et28A]	100	291	0	0	1	291	1	291	7.4e-174	618.6	XP_008023212.1	291 aa protein	GI:636583747	1	0	0	0	1	1	1	0	0	0	0	1	1	1	CWDE	167905	Glycoside hydrolase, family 61
134809	All	Yes	Non-effector	330	2	Yes	PHI:1581	GzOB021	Fusarium_graminearum	unaffected_pathogenicity	glycoside hydrolase family 61 protein [Exserohilum turcica Et28A]	100	329	0	0	1	329	1	329	3.5e-188	666.4	XP_008025253.1	329 aa protein	GI:636587829	1	0	1	1	1	1	1	0	0	1	1	1	1	1	CWDE	134809	Glycoside hydrolase, family 61
29940	All	Yes	Non-effector	282	5	Yes	N/A	N/A	N/A	N/A	glycosyltransferase family 2 protein [Exserohilum turcica Et28A]	100	281	0	0	1	281	1	281	5.9e-160	572.4	XP_008020172.1	281 aa protein	GI:636577667	1	0	0	1	1	1	1	0	1	1	1	1	1	1	CWDE
160069	All	Yes	Non-effector	274	2	Yes	N/A	N/A	N/A	N/A	glycosyltransferase family 34 protein [Exserohilum turcica Et28A]	100	273	0	0	1	273	1	273	1.3e-159	571.2	XP_008023538.1	273 aa protein	GI:636584399	1	0	0	0	0	1	1	0	0	0	0	1	1	1	CWDE	160069	Galactosyl transferase					160069	integral to membrane	transferase activity, transferring hexosyl groups
174473	All	Yes	Effector	213	12	Yes	N/A	N/A	N/A	N/A	biotrophy-associated secreted protein 2 [Cladophialophora carrionii]	49	198	71	2	7	201	13	183	1.2e-37	165.6	OCT54266.1	325 aa protein	GI:1050189638	1	0	0	0	0	1	1	0	0	0	0	1	1	1	Effector
184152	All	Yes	Effector	109	6	Yes	N/A	N/A	N/A	N/A	biotrophy-associated secreted protein 2 [Phialocephala scopiformis]	72.3	101	25	2	1	101	2	99	2.3e-27	130.6	XP_018072866.1	99 aa protein	GI:1069173882	1	0	0	0	0	1	1	0	0	0	0	1	1	1	Effector
136414	All	Yes	Effector	236	9	Yes	B3VBK9	Ecp6	Passalora_fulva__Fusarium_oxysporum	effector_(plant_avirulence_determinant)	carbohydrate-binding module family 50 protein [Exserohilum turcica Et28A]	100	235	0	0	1	235	1	235	9e-130	471.9	XP_008027143.1	235 aa protein	GI:636591609	1	0	1	1	1	1	1	0	1	1	1	1	1	1	Effector	136414	Peptidoglycan-binding LysM					136414	cell wall catabolic process
154392	All	Yes	Non-effector	223	3	Yes	PHI:3216	MoCDIP4	Magnaporthe_oryzae	effector_(plant_avirulence_determinant)	glycoside hydrolase family 61 protein [Exserohilum turcica Et28A]	100	222	0	0	1	222	1	222	2.9e-122	446.8	XP_008027303.1	222 aa protein	GI:636591929	1	0	0	0	1	1	1	0	0	0	0	1	1	1	Effector	154392	Glycoside hydrolase, family 61
164382	All	Yes	Non-effector	326	2	Yes	PHI:3216	MoCDIP4	Magnaporthe_oryzae	effector_(plant_avirulence_determinant)	glycoside hydrolase family 61 protein [Exserohilum turcica Et28A]	100	325	0	0	1	325	1	325	1.5e-183	651	XP_008028494.1	325 aa protein	GI:636594311	1	0	0	0	1	1	1	0	0	0	1	1	1	1	Effector	164382	Glycoside hydrolase, family 61
41216	All	Yes	Non-effector	230	2	Yes	PHI:2712	NLP2	Verticillium_dahliae	reduced_virulence	necrosis-and ethylene-inducing protein 1 precursor [Stemphylium lycopersici]	65.5	238	73	1	1	229	1	238	1.1e-84	322	KNG44024.1	238 aa protein	GI:909986359	1	0	0	0	1	1	1	0	0	0	0	1	1	1	Effector	41216	Necrosis inducing
28296	All	Yes	Effector	196	4	Yes	N/A	N/A	N/A	N/A	hypothetical protein CC77DRAFT_1015422 [Alternaria alternata]	39.2	209	107	4	1	194	1	204	2.3e-30	141.4	XP_018391513.1	204 aa protein	GI:1070540260	1	0	0	1	1	1	1	0	1	0	1	1	1	1	Hypothetical
110679	All	Yes	Non-effector	174	4	Yes	N/A	N/A	N/A	N/A	hypothetical protein CC77DRAFT_251027 [Alternaria alternata]	66.8	190	43	6	1	173	1	187	3.9e-53	216.9	XP_018382842.1	187 aa protein	GI:1070557320	1	0	0	0	0	1	1	0	0	0	0	1	1	1	Hypothetical
161185	All	Yes	Effector	125	8	Yes	N/A	N/A	N/A	N/A	hypothetical protein CC77DRAFT_389254 [Alternaria alternata]	84.7	124	19	0	1	124	1	124	1.1e-52	214.9	XP_018381572.1	124 aa protein	GI:1070559824	1	0	0	0	1	1	1	0	0	0	0	1	1	1	Hypothetical
30965	All	Yes	Non-effector	309	4	Yes	N/A	N/A	N/A	N/A	hypothetical protein COCC4DRAFT_149866 [Bipolaris maydis ATCC 48331]	91.5	307	26	0	1	307	1	307	2.9e-168	600.1	XP_014074653.1	308 aa protein	GI:928511701	1	0	0	0	0	1	1	0	0	0	0	1	1	1	Hypothetical
160841	All	Yes	Effector	128	8	Yes	N/A	N/A	N/A	N/A	hypothetical protein COCC4DRAFT_166815 [Bipolaris maydis ATCC 48331]	52.5	120	53	3	10	127	6	123	8.1e-24	119	XP_014080303.1	123 aa protein	GI:928523012	1	0	0	0	1	1	1	0	0	1	1	1	1	1	Hypothetical
164784	All	Yes	Effector	122	8	Yes	N/A	N/A	N/A	N/A	hypothetical protein COCC4DRAFT_170205 [Bipolaris maydis ATCC 48331]	76.5	115	25	1	1	115	1	113	2.1e-45	190.7	XP_014078676.1	119 aa protein	GI:928519758	1	0	0	0	1	1	1	0	0	0	0	1	1	1	Hypothetical
90147	All	Yes	Effector	97	8	Yes	N/A	N/A	N/A	N/A	hypothetical protein COCC4DRAFT_199195 [Bipolaris maydis ATCC 48331]	69.8	96	11	1	1	96	1	78	2.7e-32	146.7	XP_014077531.1	78 aa protein	GI:928517468	1	0	1	0	1	1	1	0	0	0	0	1	1	1	Hypothetical
27249	All	Yes	Effector	222	6	Yes	N/A	N/A	N/A	N/A	hypothetical protein COCC4DRAFT_39148 [Bipolaris maydis ATCC 48331]	74.8	218	54	1	1	218	1	217	1.4e-92	348.2	XP_014080664.1	220 aa protein	GI:928523734	1	0	0	0	0	1	1	0	0	0	0	1	1	1	Hypothetical
27619	All	Yes	Non-effector	177	5	Yes	N/A	N/A	N/A	N/A	hypothetical protein COCC4DRAFT_45997 [Bipolaris maydis ATCC 48331]	57.7	175	66	3	8	174	9	183	3.8e-48	200.3	XP_014072423.1	185 aa protein	GI:928507163	1	0	0	0	0	1	1	0	0	0	0	1	1	1	Hypothetical
90080	All	Yes	Non-effector	240	5	Yes	N/A	N/A	N/A	N/A	hypothetical protein COCC4DRAFT_52999 [Bipolaris maydis ATCC 48331]	57.1	252	82	5	1	239	1	239	1.1e-55	225.7	XP_014075494.1	239 aa protein	GI:928513394	1	0	0	0	1	1	1	0	0	0	0	1	1	1	Hypothetical
27275	All	Yes	Non-effector	177	4	Yes	N/A	N/A	N/A	N/A	hypothetical protein COCC4DRAFT_80271 [Bipolaris maydis ATCC 48331]	58.6	181	63	5	1	176	1	174	5.9e-33	149.8	XP_014080580.1	174 aa protein	GI:928523566	1	0	0	0	1	1	1	0	0	1	0	1	1	1	Hypothetical
168417	All	Yes	Non-effector	147	4	Yes	N/A	N/A	N/A	N/A	hypothetical protein COCCADRAFT_106336 [Bipolaris zeicola 26-R-13]	69.2	146	45	0	1	146	1	146	4e-51	209.9	XP_007716192.1	146 aa protein	GI:628229444	1	0	0	0	1	1	1	0	0	1	1	1	1	1	Hypothetical
166582	All	Yes	Effector	191	3	Yes	N/A	N/A	N/A	N/A	hypothetical protein COCCADRAFT_41324 [Bipolaris zeicola 26-R-13]	63.8	196	60	3	1	190	1	191	8e-60	239.2	XP_007717589.1	193 aa protein	GI:628238938	1	0	0	0	1	1	1	0	0	0	1	1	1	1	Hypothetical
164178	All	Yes	Effector	140	4	Yes	N/A	N/A	N/A	N/A	hypothetical protein COCCADRAFT_88950 [Bipolaris zeicola 26-R-13]	85.6	139	19	1	1	139	2	139	4.5e-60	239.6	XP_007709559.1	139 aa protein	GI:628194886	1	0	0	0	0	1	1	0	0	0	0	1	1	1	Hypothetical
164633	All	Yes	Non-effector	214	8	Yes	N/A	N/A	N/A	N/A	hypothetical protein COCMIDRAFT_30709 [Bipolaris oryzae ATCC 44560]	65.9	220	57	7	1	212	1	210	4.6e-64	253.4	XP_007693147.1	210 aa protein	GI:627920983	1	0	0	0	1	1	1	0	0	0	0	1	1	1	Hypothetical
164086	All	Yes	Non-effector	145	5	Yes	N/A	N/A	N/A	N/A	hypothetical protein COCMIDRAFT_41459 [Bipolaris oryzae ATCC 44560]	70.5	146	41	1	1	144	1	146	3.7e-49	203.4	XP_007693309.1	146 aa protein	GI:627921473	1	0	1	1	1	1	1	0	1	1	1	1	1	1	Hypothetical
88420	All	Yes	Effector	253	4	Yes	N/A	N/A	N/A	N/A	hypothetical protein COCMIDRAFT_81429 [Bipolaris oryzae ATCC 44560]	66.5	251	69	4	1	245	1	242	3.9e-78	300.4	XP_007682911.1	246 aa protein	GI:627820143	1	0	0	0	0	1	1	0	0	0	0	1	1	1	Hypothetical
168924	All	Yes	Effector	115	6	Yes	N/A	N/A	N/A	N/A	hypothetical protein COCMIDRAFT_93873 [Bipolaris oryzae ATCC 44560]	63.2	114	38	1	1	114	1	110	8.2e-36	158.7	XP_007687425.1	110 aa protein	GI:627832970	1	0	0	0	1	1	1	0	0	0	0	1	1	1	Hypothetical
155954	All	Yes	Effector	165	2	Yes	N/A	N/A	N/A	N/A	hypothetical protein COCMIDRAFT_9453 [Bipolaris oryzae ATCC 44560]	70.4	162	46	2	1	162	1	160	3.3e-54	220.3	XP_007692761.1	161 aa protein	GI:627919823	1	0	0	0	0	1	1	0	0	0	0	1	1	1	Hypothetical
151046	All	Yes	Effector	213	2	Yes	N/A	N/A	N/A	N/A	hypothetical protein COCSADRAFT_161750 [Bipolaris sorokiniana ND90Pr]	79.3	198	39	1	6	203	4	199	2.7e-80	307.4	XP_007701449.1	213 aa protein	GI:628073591	1	0	0	0	1	1	1	0	0	0	0	1	1	1	Hypothetical
168153	All	Yes	Non-effector	193	8	Yes	N/A	N/A	N/A	N/A	hypothetical protein COCSADRAFT_187831 [Bipolaris sorokiniana ND90Pr]	66	197	55	4	1	192	1	190	1.6e-47	198.4	XP_007696733.1	190 aa protein	GI:628062033	1	0	1	1	1	1	1	0	1	1	1	1	1	1	Hypothetical
163861	All	Yes	Non-effector	239	5	Yes	N/A	N/A	N/A	N/A	hypothetical protein COCSADRAFT_295458 [Bipolaris sorokiniana ND90Pr]	46.8	248	90	14	1	230	1	224	1.5e-18	102.4	XP_007697721.1	245 aa protein	GI:628065135	1	1	0	1	1	1	1	0	0	1	1	1	1	1	Hypothetical
162568	All	Yes	Non-effector	213	6	Yes	N/A	N/A	N/A	N/A	hypothetical protein COCSADRAFT_32889 [Bipolaris sorokiniana ND90Pr]	72	211	58	1	1	211	1	210	4e-76	293.5	XP_007695397.1	211 aa protein	GI:628057813	1	0	0	1	1	1	1	0	1	1	1	1	1	1	Hypothetical
35553	All	Yes	Effector	164	6	Yes	N/A	N/A	N/A	N/A	hypothetical protein COCSADRAFT_35852 [Bipolaris sorokiniana ND90Pr]	65.6	163	55	1	1	163	1	162	1e-55	225.3	XP_007698417.1	162 aa protein	GI:628067344	1	0	0	0	0	1	1	0	0	1	0	1	1	1	Hypothetical
36911	All	Yes	Effector	102	8	Yes	N/A	N/A	N/A	N/A	hypothetical protein GGTG_05116 [Gaeumannomyces tritici R3-111a-1]	50.6	77	33	4	27	101	33	106	5.1e-13	82.8	XP_009221179.1	106 aa protein	GI:685404641	1	0	0	0	0	1	1	0	0	0	0	1	1	1	Hypothetical
110209	All	Yes	Effector	78	6	Yes	N/A	N/A	N/A	N/A	hypothetical protein IQ06DRAFT_234302 [Stagonospora sp. SRC1lsM3a]	51.9	77	37	0	1	77	1	77	5.4e-15	89	OAK94546.1	77 aa protein	GI:1028892274	1	0	0	0	1	1	1	0	0	1	1	1	1	1	Hypothetical
104851	All	Yes	Effector	123	2	Yes	N/A	N/A	N/A	N/A	hypothetical protein SETTUDRAFT_104851 [Exserohilum turcica Et28A]	100	122	0	0	1	122	1	122	5.5e-62	245.7	XP_008022720.1	122 aa protein	GI:636582763	1	0	0	0	0	1	1	0	0	0	0	1	1	1	Hypothetical
159436	All	Yes	Effector	77	4	Yes	N/A	N/A	N/A	N/A	hypothetical protein SETTUDRAFT_159436 [Exserohilum turcica Et28A]	100	76	0	0	1	76	1	76	5e-37	162.2	XP_008022781.1	76 aa protein	GI:636582885	1	0	0	0	0	1	1	0	0	0	0	1	1	1	Hypothetical
163408	All	Yes	Effector	94	7	Yes	N/A	N/A	N/A	N/A	hypothetical protein SETTUDRAFT_163408 [Exserohilum turcica Et28A]	100	93	0	0	1	93	1	93	3.1e-49	203	XP_008025879.1	93 aa protein	GI:636589081	1	0	0	0	0	1	1	0	0	0	1	1	1	1	Hypothetical
164405	All	Yes	Effector	118	4	Yes	N/A	N/A	N/A	N/A	hypothetical protein SETTUDRAFT_164405 [Exserohilum turcica Et28A]	100	117	0	0	1	117	1	117	2.9e-60	240	XP_008028521.1	117 aa protein	GI:636594365	1	0	0	1	1	1	1	0	0	1	1	1	1	1	Hypothetical
164460	All	Yes	Effector	92	5	Yes	N/A	N/A	N/A	N/A	hypothetical protein SETTUDRAFT_164460 [Exserohilum turcica Et28A]	100	91	0	0	1	91	1	91	3.2e-46	193	XP_008028595.1	91 aa protein	GI:636594513	1	0	0	0	0	1	1	0	0	0	0	1	1	1	Hypothetical
164586	All	Yes	Non-effector	112	4	Yes	N/A	N/A	N/A	N/A	hypothetical protein SETTUDRAFT_164586 [Exserohilum turcica Et28A]	100	110	0	0	1	110	1	110	2.2e-57	230.3	XP_008028937.1	110 aa protein	GI:636595197	1	0	0	0	1	1	1	0	0	0	1	1	1	1	Hypothetical
165794	All	Yes	Non-effector	205	3	Yes	N/A	N/A	N/A	N/A	hypothetical protein SETTUDRAFT_165794 [Exserohilum turcica Et28A]	100	204	0	0	1	204	1	204	1.3e-113	417.9	XP_008030791.1	204 aa protein	GI:636598905	1	0	0	0	0	1	1	0	0	0	0	1	1	1	Hypothetical
166523	All	Yes	Effector	81	4	Yes	N/A	N/A	N/A	N/A	hypothetical protein SETTUDRAFT_166523 [Exserohilum turcica Et28A]	100	80	0	0	1	80	1	80	4.4e-36	159.1	XP_008031683.1	80 aa protein	GI:636600689	1	0	0	0	0	1	1	0	0	0	0	1	1	1	Hypothetical
166804	All	Yes	Effector	88	4	Yes	N/A	N/A	N/A	N/A	hypothetical protein SETTUDRAFT_166804 [Exserohilum turcica Et28A]	100	87	0	0	1	87	1	87	2.2e-41	176.8	XP_008021618.1	87 aa protein	GI:636580559	1	0	0	0	0	1	1	0	0	0	0	1	1	1	Hypothetical
168385	All	Yes	Effector	161	5	Yes	N/A	N/A	N/A	N/A	hypothetical protein SETTUDRAFT_168385 [Exserohilum turcica Et28A]	100	160	0	0	1	160	1	160	1.9e-86	327.4	XP_008023912.1	160 aa protein	GI:636585147	1	0	0	0	0	1	1	0	0	0	0	1	1	1	Hypothetical
168393	All	Yes	Non-effector	222	4	Yes	N/A	N/A	N/A	N/A	hypothetical protein SETTUDRAFT_168393 [Exserohilum turcica Et28A]	100	221	0	0	1	221	1	221	3.7e-117	429.9	XP_008023921.1	221 aa protein	GI:636585165	1	0	0	0	0	1	1	0	0	0	0	1	1	1	Hypothetical
168877	All	Yes	Non-effector	155	3	Yes	N/A	N/A	N/A	N/A	hypothetical protein SETTUDRAFT_168877 [Exserohilum turcica Et28A]	100	154	0	0	1	154	1	154	9.3e-75	288.5	XP_008024611.1	154 aa protein	GI:636586545	1	0	0	0	0	1	1	0	0	0	0	1	1	1	Hypothetical
179246	All	Yes	Non-effector	192	6	Yes	N/A	N/A	N/A	N/A	hypothetical protein SETTUDRAFT_179246 [Exserohilum turcica Et28A]	100	191	0	0	1	191	1	191	3.3e-106	393.3	XP_008027154.1	191 aa protein	GI:636591631	1	0	0	0	0	1	1	0	0	0	0	1	1	1	Hypothetical
21044	All	Yes	Non-effector	82	6	Yes	N/A	N/A	N/A	N/A	hypothetical protein SETTUDRAFT_21044 [Exserohilum turcica Et28A]	100	81	0	0	1	81	1	81	1.4e-34	154.1	XP_008027972.1	81 aa protein	GI:636593267	1	0	0	0	0	1	1	0	0	0	0	1	1	1	Hypothetical
25426	All	Yes	Effector	73	8	Yes	N/A	N/A	N/A	N/A	hypothetical protein SETTUDRAFT_25426 [Exserohilum turcica Et28A]	100	72	0	0	1	72	1	72	2.9e-34	152.9	XP_008021828.1	72 aa protein	GI:636580979	1	0	0	0	1	1	1	0	0	0	1	1	1	1	Hypothetical
29782	All	Yes	Non-effector	110	3	Yes	N/A	N/A	N/A	N/A	hypothetical protein SETTUDRAFT_29782 [Exserohilum turcica Et28A]	100	108	0	0	1	108	1	108	5.4e-53	215.7	XP_008020153.1	108 aa protein	GI:636577629	1	0	0	0	0	1	1	0	0	0	0	1	1	1	Hypothetical
31857	All	Yes	Effector	133	5	Yes	N/A	N/A	N/A	N/A	hypothetical protein SETTUDRAFT_31857 [Exserohilum turcica Et28A]	100	132	0	0	1	132	1	132	1.9e-68	267.3	XP_008026970.1	132 aa protein	GI:636591263	1	0	0	0	0	1	1	0	0	0	0	1	1	1	Hypothetical
36415	All	Yes	Non-effector	289	10	Yes	N/A	N/A	N/A	N/A	hypothetical protein SETTUDRAFT_36415 [Exserohilum turcica Et28A]	100	288	0	0	1	288	1	288	1.8e-156	560.8	XP_008021300.1	288 aa protein	GI:636579923	1	0	0	0	0	1	1	0	0	0	0	1	1	1	Hypothetical
36669	All	Yes	Non-effector	293	8	Yes	N/A	N/A	N/A	N/A	hypothetical protein SETTUDRAFT_36669 [Exserohilum turcica Et28A]	100	292	0	0	1	292	1	292	3.9e-159	569.7	XP_008021863.1	292 aa protein	GI:636581049	1	0	0	0	1	1	1	0	0	1	0	1	1	1	Hypothetical
36689	All	Yes	Effector	171	10	Yes	N/A	N/A	N/A	N/A	hypothetical protein SETTUDRAFT_36689 [Exserohilum turcica Et28A]	100	170	0	0	1	170	1	170	1.4e-87	331.3	XP_008021867.1	170 aa protein	GI:636581057	1	0	0	0	0	1	1	0	0	0	0	0	1	1	Hypothetical
38556	All	Yes	Non-effector	219	6	Yes	N/A	N/A	N/A	N/A	hypothetical protein SETTUDRAFT_38556 [Exserohilum turcica Et28A]	100	218	0	0	1	218	1	218	7.4e-118	432.2	XP_008023752.1	218 aa protein	GI:636584827	1	0	0	0	0	1	1	0	0	0	0	1	1	1	Hypothetical
168886	All	Yes	Effector	218	6	Yes	N/A	N/A	N/A	N/A	hypothetical protein SNOG_06015 [Parastagonospora nodorum SN15]	36.9	214	111	5	4	215	3	194	4.3e-25	124	XP_001796403.1	199 aa protein	GI:169605965	1	0	1	1	1	1	1	0	1	1	1	1	1	1	Hypothetical
136022	All	Yes	Non-effector	266	10	Yes	N/A	N/A	N/A	N/A	hypothetical protein TW65_00305 [Stemphylium lycopersici]	61.5	283	89	5	1	265	650	930	6.5e-84	319.7	KNG52492.1	930 aa protein	GI:909995067	1	0	0	0	0	1	1	0	0	0	0	1	1	1	Hypothetical
168789	All	Yes	Effector	193	7	Yes	N/A	N/A	N/A	N/A	hypothetical protein TW65_01094 [Stemphylium lycopersici]	66.1	192	65	0	1	192	1	192	4.6e-63	250	KNG51697.1	193 aa protein	GI:909994267	1	0	0	1	1	1	1	0	0	1	1	1	1	1	Hypothetical	168789	Protein kinase ATP binding, conserved site					168789	ATP binding	protein amino acid phosphorylation	protein kinase activity
169129	All	Yes	Effector	217	6	Yes	N/A	N/A	N/A	N/A	hypothetical protein TW65_01540 [Stemphylium lycopersici]	80.4	219	40	1	1	216	1	219	2.6e-91	344	KNG51211.1	219 aa protein	GI:909993776	1	0	0	0	1	1	1	0	0	0	1	1	1	1	Hypothetical
93952	All	Yes	Effector	158	2	Yes	N/A	N/A	N/A	N/A	hypothetical protein TW65_05142 [Stemphylium lycopersici]	88.4	146	17	0	12	157	20	165	2.2e-63	250.8	KNG48235.1	165 aa protein	GI:909990753	1	0	0	0	1	1	1	0	0	1	1	1	1	1	Hypothetical
183172	All	Yes	Non-effector	209	6	Yes	N/A	N/A	N/A	N/A	hypothetical protein TW65_05585 [Stemphylium lycopersici]	51.7	209	89	5	2	208	3	201	4.5e-40	173.7	KNG47548.1	201 aa protein	GI:909990044	1	0	0	0	0	1	1	0	0	0	0	1	1	1	Hypothetical	183172	Galactose-binding like
44298	All	Yes	Non-effector	302	8	Yes	N/A	N/A	N/A	N/A	hypothetical protein TW65_05886 [Stemphylium lycopersici]	48.9	315	116	14	1	301	1	284	1.1e-58	236.1	KNG47335.1	284 aa protein	GI:909989830	1	0	0	0	0	1	1	0	0	0	0	1	1	1	Hypothetical
95247	All	Yes	Non-effector	217	4	Yes	N/A	N/A	N/A	N/A	hypothetical protein TW65_07885 [Stemphylium lycopersici]	63.6	214	72	1	3	216	26	233	3e-71	277.3	KNG45354.1	233 aa protein	GI:909987763	1	0	0	0	0	1	1	0	0	0	0	1	1	1	Hypothetical
38927	All	Yes	Non-effector	296	9	Yes	N/A	N/A	N/A	N/A	hypothetical protein TW65_97095 [Stemphylium lycopersici]	46.3	270	138	3	24	292	25	288	3.8e-61	244.2	KNG46201.1	292 aa protein	GI:909988656	1	0	0	0	0	1	1	0	0	0	0	1	1	1	Hypothetical
89250	All	Yes	Effector	131	6	Yes	N/A	N/A	N/A	N/A	hypothetical protein TW65_99373 [Stemphylium lycopersici]	53.8	130	56	3	4	129	10	139	4.2e-28	133.3	KNG52772.1	139 aa protein	GI:909995357	1	0	0	0	0	1	1	0	0	0	0	1	1	1	Hypothetical
23409	All	Yes	Non-effector	259	15	Yes	N/A	N/A	N/A	N/A	2 iron, 2 sulfur cluster binding [Ascochyta rabiei]	64.5	197	61	4	1	189	1	196	9.8e-53	216.1	KZM21776.1	392 aa protein	GI:1020701159	1	0	0	0	0	1	1	0	0	0	0	1	1	1	Other
137075	All	Yes	Non-effector	323	5	Yes	N/A	N/A	N/A	N/A	2-dehydropantoate 2-reductase [Alternaria alternata]	74.1	321	83	0	1	321	1	321	2.8e-129	470.7	XP_018381952.1	323 aa protein	GI:1070559386	1	0	0	1	1	1	1	0	0	1	1	1	1	1	Other	137075	Ketopantoate reductase ApbA/PanE	6-phosphogluconate dehydrogenase, C-terminal-like	NAD(P)-binding			137075	2-dehydropantoate 2-reductase activity	binding, NADP binding	catalytic activity | oxireductase activity
24093	All	Yes	Effector	125	8	Yes	N/A	N/A	N/A	N/A	2-succinylbenzoate-CoA ligase [Stemphylium lycopersici]	58.5	65	20	2	1	61	1	62	8.7e-07	62.4	KNG47290.1	690 aa protein	GI:909989785	1	0	0	0	0	1	1	0	0	0	0	1	1	1	Other
27795	All	Yes	Non-effector	243	16	Yes	N/A	N/A	N/A	N/A	Acetyl-CoA synthetase-like protein [Aureobasidium pullulans]	47.3	224	99	6	16	230	27	240	2.8e-33	151.4	OBW67758.1	455 aa protein	GI:1041762996	1	0	1	1	1	1	1	0	0	1	1	1	1	1	Other
164507	All	Yes	Non-effector	235	2	Yes	N/A	N/A	N/A	N/A	alanine transaminase [Diplodia corticola]	41	217	112	7	25	233	559	767	1.5e-20	109	XP_020126573.1	777 aa protein	GI:1148917018	1	0	0	0	1	1	1	0	0	0	1	1	1	1	Other
169069	All	Yes	Effector	126	3	Yes	N/A	N/A	N/A	N/A	alpha-mannosyltransferase [Colletotrichum tofieldiae]	45.4	108	49	2	1	101	12	116	6.3e-13	82.8	KZL73766.1	124 aa protein	GI:1020438194	1	0	0	1	0	1	1	0	0	0	1	1	1	1	Other
155082	All	Yes	Non-effector	293	7	Yes	N/A	N/A	N/A	N/A	antigenic thaumatin domain-containing protein [Stemphylium lycopersici]	41.8	335	149	11	1	292	1	332	1.4e-39	172.6	KNG52224.1	332 aa protein	GI:909994798	1	0	0	1	0	1	1	0	0	1	0	1	1	1	Other
164814	All	Yes	Non-effector	134	4	Yes	PHI:3221	SP1	Parastagonospora_nodorum	increased_virulence_(hypervirulence)	Asp f 13-like protein [Curvularia lunata]	68.2	129	41	0	1	129	1	129	4.8e-43	183	AAQ87930.1	138 aa protein	GI:37003431	1	0	1	1	1	1	1	0	1	1	1	1	1	1	Other	164814	Cerato-platanin	Barwin-related endoglucanase
27866	All	Yes	Non-effector	277	2	Yes	N/A	N/A	N/A	N/A	aspergillopepsin-2 [Stemphylium lycopersici]	75.4	276	68	0	1	276	1	276	3.2e-110	407.1	KNG51011.1	276 aa protein	GI:909993570	1	0	0	1	1	1	1	0	0	1	0	1	1	1	Other	27866	Peptidase G1, eqolisin	Concanavalin A-like lectin/glucanase				27866	aspartic-type endopeptidase activity	proteolysis
86794	All	Yes	Effector	161	5	Yes	N/A	N/A	N/A	N/A	ATP binding [Ascochyta rabiei]	45.4	163	79	4	1	154	1	162	1.2e-16	95.5	KZM20593.1	286 aa protein	GI:1020699831	1	0	0	1	1	1	1	0	0	0	1	1	1	1	Other
169151	All	Yes	Non-effector	304	5	Yes	N/A	N/A	N/A	N/A	ATP synthase F1 gamma [Pyrenochaeta sp. DS3sAY3a]	92.4	303	23	0	1	303	1	303	2.5e-148	533.9	OAL56081.1	303 aa protein	GI:1029191522	1	0	1	1	1	1	1	0	1	1	1	1	1	1	Other	169151	ATPase, F1 complex, gamma subunit					169151	ATP synthesis coupled proton transport	hydrogen ion transporting ATP synthase activity, rotational mechanism	hydrogen-transporting two-sector ATPase activity
91402	All	Yes	Non-effector	244	4	Yes	N/A	N/A	N/A	N/A	atp-dependent rna helicase dbp9 [Stemphylium lycopersici]	57	228	97	1	2	229	1	227	3.2e-69	270.8	KNG46360.1	840 aa protein	GI:909988819	1	0	0	1	1	1	1	0	0	1	1	1	1	1	Other
43065	All	Yes	Effector	150	4	Yes	N/A	N/A	N/A	N/A	bola-like protein [Stemphylium lycopersici]	76.2	151	34	1	1	149	1	151	3.1e-51	210.3	KNG46428.1	151 aa protein	GI:909988889	1	0	0	0	0	1	1	0	0	0	0	1	1	1	Other	43065	BolA-like protein
168374	All	Yes	Non-effector	193	8	Yes	N/A	N/A	N/A	N/A	bys1 domain-containing protein [Stemphylium lycopersici]	62.5	192	72	0	1	192	1	192	1.6e-68	268.1	KNG51124.1	192 aa protein	GI:909993688	1	1	0	1	1	1	1	0	0	1	1	1	1	1	Other
167165	All	Yes	Non-effector	240	2	Yes	N/A	N/A	N/A	N/A	C protein immunoglobulin-A-binding beta antigen [Pyrenophora tritici-repentis Pt-1C-BFP]	49.5	287	96	10	1	239	1	286	3.7e-38	167.5	XP_001930538.1	286 aa protein	GI:189188398	1	0	1	1	1	1	1	0	1	1	1	1	1	1	Other							167165	DNA-directed RNA polymerase activity	RNA polymerase activity
23149	All	Yes	Non-effector	191	2	Yes	N/A	N/A	N/A	N/A	c2h2 transcription [Diplodia corticola]	40.4	208	83	11	2	180	19	214	8.3e-17	96.3	XP_020134350.1	223 aa protein	GI:1148898479	1	0	0	0	0	1	1	0	0	0	1	1	1	1	Other	23149	RNA polymerase II, heptapeptide repeat, eukaryotic					23149	DNA binding	DNA-directed RNA polymerase II, core complex	transcription from RNA polymerase II promoter
132689	All	Yes	Non-effector	300	3	Yes	N/A	N/A	N/A	N/A	carbon-nitrogen hydrolase [Alternaria alternata]	94.3	297	17	0	1	297	1	297	1.4e-156	561.2	XP_018381406.1	297 aa protein	GI:1070560608	1	0	0	0	1	1	1	0	0	1	1	1	1	1	Other	132689	Nitrilase/cyanide hydratase and apolipoprotein N-acyltransferase	Protein of unknown function UPF0012, conserved site				132689	hydrolase activity, acting on carbon-nitrogen (but not peptide) bonds	nitrogen compound metabolic process
167311	All	Yes	Non-effector	316	4	Yes	PHI:257	GAS2	Magnaporthe_oryzae	reduced_virulence	cell surface protein (Mas1) [Pyrenophora tritici-repentis Pt-1C-BFP]	77.4	332	53	4	1	311	1	331	2.7e-113	417.5	XP_001940195.1	336 aa protein	GI:189207723	1	0	1	0	1	1	1	0	0	0	1	1	1	1	Other
167609	All	Yes	Non-effector	196	4	Yes	N/A	N/A	N/A	N/A	cell wall protein [Stemphylium lycopersici]	48.7	193	98	1	1	193	1	192	1.3e-44	188.7	KNG47560.1	194 aa protein	GI:909990056	1	0	1	1	1	1	1	0	1	0	1	1	1	1	Other
164559	All	Yes	Effector	215	7	Yes	N/A	N/A	N/A	N/A	cell wall protein [Stemphylium lycopersici]	92.4	210	16	0	1	210	1	210	4.7e-109	402.9	KNG49619.1	210 aa protein	GI:909992158	1	0	1	1	1	1	1	0	0	1	1	1	1	1	Other
168619	All	Yes	Non-effector	206	3	Yes	N/A	N/A	N/A	N/A	chrd superfamily protein [Stemphylium lycopersici]	78.4	208	42	1	1	205	1	208	8.2e-87	328.9	KNG50960.1	208 aa protein	GI:909993519	1	0	0	0	0	1	1	0	0	0	1	1	1	1	Other	168619	CHRD
166495	All	Yes	Effector	221	3	Yes	N/A	N/A	N/A	N/A	copii vesicle coat component erp5 erp6 [Stemphylium lycopersici]	82.7	220	38	0	1	220	1	220	6.3e-101	375.9	KNG52253.1	220 aa protein	GI:909994827	1	0	0	0	1	1	1	0	0	0	1	1	1	1	Other	166495	emp24/gp25L/p24	GOLD				166495	integral to membrane	transport
164817	All	Yes	Non-effector	208	3	Yes	N/A	N/A	N/A	N/A	Cupredoxin [Alternaria alternata]	62.3	207	71	2	1	207	1	200	1.7e-63	251.5	XP_018391529.1	200 aa protein	GI:1070540288	1	0	1	1	1	1	1	0	0	1	1	1	1	1	Other	164817	Cupredoxin
168373	All	Yes	Non-effector	255	6	Yes	N/A	N/A	N/A	N/A	cysteine-rich secretory protein family domain-containing protein [Pochonia chlamydosporia 170]	46.7	180	87	2	82	254	45	222	1.4e-30	142.5	XP_018137274.1	222 aa protein	GI:1069542241	1	0	1	1	1	1	1	0	0	1	1	1	1	1	Other	168373	SCP-like extracellular
37488	All	Yes	Effector	188	4	Yes	N/A	N/A	N/A	N/A	cytochrome c oxidase subunit vib protein [Stemphylium lycopersici]	51.4	72	35	0	1	72	1	72	2.3e-11	78.2	KNG47686.1	402 aa protein	GI:909990182	1	0	0	0	0	1	1	0	0	0	0	1	1	1	Other	37488	Immunoglobulin-like
23171	All	Yes	Non-effector	85	2	Yes	N/A	N/A	N/A	N/A	cytochrome P450 phenylacetate hydroxylase-like protein [Alternaria alternata]	90.2	61	6	0	1	61	1	61	2.4e-24	120.2	XP_018387466.1	517 aa protein	GI:1070548378	1	0	0	0	1	1	1	0	0	0	0	1	1	1	Other
94751	All	Yes	Non-effector	221	4	Yes	N/A	N/A	N/A	N/A	dihydrofolate reductase [Alternaria alternata]	71.6	218	61	1	1	218	1	217	2.1e-88	334.3	XP_018391443.1	218 aa protein	GI:1070540150	1	0	0	0	0	1	1	0	0	0	1	1	1	1	Other	94751	Dihydrofolate reductase region					94751	dihydrofolate reductase activity	glycine biosynthetic process	nucleotide biosynthetic process
144717	All	Yes	Non-effector	283	3	Yes	N/A	N/A	N/A	N/A	DJ-1/PfpI family protein [Pyrenophora tritici-repentis Pt-1C-BFP]	68.5	273	68	2	9	281	6	260	5.1e-95	356.7	XP_001936016.1	261 aa protein	GI:189199358	1	0	0	0	0	1	1	0	0	0	0	1	1	1	Other	144717	ThiJ/PfpI
163021	All	Yes	Non-effector	232	12	Yes	N/A	N/A	N/A	N/A	DNA binding [Ascochyta rabiei]	70	190	56	1	5	193	33	222	1.6e-75	291.6	KZM23980.1	778 aa protein	GI:1020703625	1	0	1	0	1	1	1	0	0	0	1	1	1	1	Other
97939	All	Yes	Non-effector	284	3	Yes	N/A	N/A	N/A	N/A	dna repair protein [Diplodia corticola]	37.7	310	143	8	1	263	1	307	1e-31	146.4	XP_020133993.1	348 aa protein	GI:1148898767	1	0	0	0	0	1	1	0	0	0	0	1	1	1	Other
85166	All	Yes	Non-effector	136	3	Yes	N/A	N/A	N/A	N/A	drug resistance transporter EmrB/QacA subfamily protein [Aspergillus parasiticus SU-1]	44.6	101	50	2	15	109	6	106	8e-14	85.9	KJK62781.1	666 aa protein	GI:770304856	1	0	0	1	0	1	1	0	0	0	0	1	1	1	Other
36448	All	Yes	Non-effector	297	4	Yes	N/A	N/A	N/A	N/A	endonuclease exonuclease phosphatase family protein [Stemphylium lycopersici]	81.3	294	54	1	1	294	1	293	9.9e-142	511.9	KNG50306.1	439 aa protein	GI:909992854	1	0	0	0	0	1	1	0	0	0	0	1	1	1	Other	36448	Endonuclease/exonuclease/phosphatase
81904	All	Yes	Non-effector	252	4	Yes	N/A	N/A	N/A	N/A	extracellular serine-rich protein [Stemphylium lycopersici]	59.7	278	74	4	1	252	1	266	1.9e-69	271.6	KNG44003.1	271 aa protein	GI:909986335	1	0	0	0	0	1	1	0	0	0	0	1	1	1	Other	81904	Cupredoxin
24360	All	Yes	Effector	172	7	Yes	N/A	N/A	N/A	N/A	FAD dependent sulfhydryl oxidase Erv2 [Pyrenophora tritici-repentis Pt-1C-BFP]	71.3	171	49	0	1	171	1	171	2e-70	274.2	XP_001933180.1	183 aa protein	GI:189193683	1	0	0	0	0	1	1	0	0	0	0	1	1	1	Other	24360	Erv1/Alr	Aspartic acid and asparagine hydroxylation site
24117	All	Yes	Effector	135	2	Yes	Q2LK92	BcPIC5__BcFKBP12	Botrytis_cinerea	reduced_virulence__increased_virulence_(hypervirulence)__unaffected_pathogenicity	fk506-binding protein 2 precursor [Stemphylium lycopersici]	78.1	137	25	1	3	134	13	149	4.6e-54	219.5	KNG46262.1	149 aa protein	GI:909988718	1	0	1	1	1	1	1	0	0	1	1	1	1	1	Other	24117	Peptidyl-prolyl cis-trans isomerase, FKBP-type					24117	cyclophilin	cyclophilin-type peptidyl-prolyl cis-trans isomerase activity	FK506-sensitive peptidyl-prolyl cis-trans isomerase
166860	All	Yes	Non-effector	255	2	Yes	N/A	N/A	N/A	N/A	fmn-binding split barrel-related protein [Stemphylium lycopersici]	84.6	253	38	1	1	253	1	252	9.1e-128	465.3	KNG44968.1	400 aa protein	GI:909987350	1	0	0	0	1	1	1	0	0	0	1	1	1	1	Other	166860	FMN-binding split barrel, related
106605	All	Yes	Effector	214	7	Yes	N/A	N/A	N/A	N/A	gpi anchored cell wall protein [Diplodia corticola]	42.5	167	85	5	52	210	32	195	6.5e-26	126.7	XP_020130217.1	198 aa protein	GI:1148908261	1	0	0	0	1	1	1	0	0	0	1	1	1	1	Other
166793	All	Yes	Non-effector	222	4	Yes	N/A	N/A	N/A	N/A	gpi anchored protein [Stemphylium lycopersici]	72.4	221	61	0	1	221	1	221	1.7e-82	314.7	KNG50132.1	221 aa protein	GI:909992680	1	0	0	0	1	1	1	0	0	1	1	1	1	1	Other
167845	All	Yes	Non-effector	160	8	Yes	N/A	N/A	N/A	N/A	gpi anchored protein [Stemphylium lycopersici]	48.7	187	68	4	1	159	1	187	3.1e-33	150.6	KNG48362.1	187 aa protein	GI:909990882	1	0	1	0	1	1	1	0	0	1	1	1	1	1	Other
162716	All	Yes	Effector	167	8	Yes	N/A	N/A	N/A	N/A	gpi anchored serine-threonine rich protein [Stemphylium lycopersici]	69.9	136	39	1	31	166	23	156	2.9e-42	180.6	KNG52319.1	156 aa protein	GI:909994893	1	0	1	1	1	1	1	0	0	1	1	1	1	1	Other
87864	All	Yes	Non-effector	250	3	Yes	N/A	N/A	N/A	N/A	gpi anchored serine-threonine rich protein [Stemphylium lycopersici]	60	265	75	6	1	249	1	250	2.7e-68	267.7	KNG45221.1	250 aa protein	GI:909987611	1	0	1	0	1	1	1	0	0	1	1	1	1	1	Other
32981	All	Yes	Non-effector	267	3	Yes	N/A	N/A	N/A	N/A	gpi ethanolamine phosphate transferase 1 [Stemphylium lycopersici]	73.9	253	60	2	1	253	1	247	3.2e-99	370.5	KNG52028.1	1741 aa protein	GI:909994602	1	0	0	0	1	1	1	0	0	0	1	1	1	1	Other	32981	Ribosomal protein L47, mitochondrial					32981	mitochondrial ribosome	structural constituent of ribosome	translation
163271	All	Yes	Non-effector	136	4	Yes	N/A	N/A	N/A	N/A	guanyl-specific ribonuclease f1 [Stemphylium lycopersici]	76.4	140	26	1	1	133	1	140	2.6e-52	213.8	KNG46663.1	141 aa protein	GI:909989128	1	0	1	1	1	1	1	0	0	0	1	1	1	1	Other	163271	Guanine-specific ribonuclease N1 and T1	Ribonuclease/ribotoxin				163271	endoribonuclease activity	ribonuclease activity	RNA binding
161753	All	Yes	Non-effector	217	2	Yes	N/A	N/A	N/A	N/A	Guided entry of tail-anchored proteins 1 [Stemphylium lycopersici]	91.1	213	19	0	1	213	1	213	1.1e-105	391.7	KNG52395.1	215 aa protein	GI:909994969	1	0	0	0	1	1	1	0	0	1	1	1	1	1	Other	161753	CHD5-like protein
165999	All	Yes	Non-effector	348	3	Yes	N/A	N/A	N/A	N/A	heme steroid binding protein [Stemphylium lycopersici]	79.7	349	68	3	1	347	1	348	1.3e-145	525	KNG47277.1	348 aa protein	GI:909989772	1	0	0	0	1	1	1	0	0	0	0	1	1	1	Other	165999	Cytochrome b5					165999	heme binding	transition metal ion binding
166649	All	Yes	Effector	263	3	Yes	N/A	N/A	N/A	N/A	hypothetical protein COCSADRAFT_187967 [Bipolaris sorokiniana ND90Pr]	86.3	262	36	0	1	262	1	262	2.8e-124	453.8	XP_007696887.1	262 aa protein	GI:628062510	1	0	0	0	0	1	1	0	0	0	1	1	1	1	Other	166649	Short-chain dehydrogenase/reductase SDR	Glucose/ribitol dehydrogenase	NAD(P)-binding			166649	3-oxoacyl-[acyl-carrier-protein] reductase activity	binding	catalytic activity
168090	All	Yes	Non-effector	329	10	Yes	PHI:811	MGG_10510	Magnaporthe_oryzae	reduced_virulence	hypothetical protein SETTUDRAFT_168090 [Exserohilum turcica Et28A]	100	328	0	0	1	328	1	328	2.8e-198	699.9	XP_008023512.1	328 aa protein	GI:636584347	1	0	0	0	1	1	1	0	0	0	0	1	1	1	Other	168090	Ribonuclease T2					168090	endoribonuclease activity	ribonuclease T2 activity	RNA binding
20098	All	Yes	Effector	175	14	Yes	N/A	N/A	N/A	N/A	IDI-2 precursor, partial [Metarhizium brunneum ARSEF 3297]	41.4	152	55	6	29	174	17	140	4.3e-20	107.1	XP_014543669.1	140 aa protein	GI:953398854	1	0	0	0	1	1	1	0	0	0	1	1	1	1	Other
26122	All	Yes	Non-effector	283	3	Yes	N/A	N/A	N/A	N/A	integral membrane protein [Stemphylium lycopersici]	66.4	265	80	4	2	263	407	665	7.3e-86	326.2	KNG47669.1	1709 aa protein	GI:909990165	1	0	0	0	0	1	1	0	0	0	0	1	1	1	Other	26122	Low-density lipoprotein receptor, YWTD repeat					26122	membrane
125372	All	Yes	Non-effector	194	2	Yes	N/A	N/A	N/A	N/A	integral membrane protein [Stemphylium lycopersici]	80.3	193	37	1	1	193	1	192	1e-83	318.5	KNG45016.1	192 aa protein	GI:909987398	1	0	0	0	1	1	1	0	0	1	0	1	1	1	Other	125372	Mpv17/PMP22					125372	integral to membrane
153480	All	Yes	Non-effector	206	4	Yes	N/A	N/A	N/A	N/A	kinesin family protein [Stemphylium lycopersici]	85.1	202	24	2	1	196	1	202	1.5e-91	344.7	KNG44051.1	2086 aa protein	GI:909986386	1	0	0	0	0	1	1	0	0	0	0	1	1	1	Other
33846	All	Yes	Non-effector	331	2	Yes	N/A	N/A	N/A	N/A	lectin family integral membrane [Stemphylium lycopersici]	79.2	240	50	0	1	240	1	240	7.5e-114	419.5	KNG48107.1	457 aa protein	GI:909990625	1	0	0	0	1	1	1	0	0	0	0	1	1	1	Other	33846	Dihydroorotase region	Legume-like lectin	Amidohydrolase 3	Concanavalin A-like lectin/glucanase	Metal-dependent hydrolase, composite	33846	hydrolase activity, acting on carbon-nitrogen (but not peptide) bonds	membrane
30084	All	Yes	Non-effector	302	6	Yes	Q6WER3	FGL1__Fgl1	Fusarium_graminearum	reduced_virulence	Lip3 precursor [Cladonia grayi]	49.5	305	147	4	1	300	1	303	5.1e-77	297	ACY56478.1	309 aa protein	GI:262348760	1	0	0	0	0	1	1	0	0	0	0	1	1	1	Other	30084	Lipase, class 3	Lipase 3, N-terminal				30084	lipid metabolic process	triacylglycerol lipase activity
163495	All	Yes	Non-effector	248	4	Yes	N/A	N/A	N/A	N/A	lipid particle protein [Stemphylium lycopersici]	62.6	254	88	3	1	247	1	254	2.7e-68	267.7	KNG46393.1	254 aa protein	GI:909988852	1	0	0	0	1	1	1	0	0	0	1	1	1	1	Other
164550	All	Yes	Effector	122	6	Yes	N/A	N/A	N/A	N/A	long chronological lifespan protein 2 [Alternaria alternata]	78	118	22	1	4	121	7	120	6.9e-49	202.2	XP_018388287.1	120 aa protein	GI:1070547918	1	0	0	0	1	1	1	0	0	1	0	1	1	1	Other
23766	All	Yes	Non-effector	153	6	Yes	N/A	N/A	N/A	N/A	major allergen alt [Diplodia corticola]	33.6	149	80	7	1	142	1	137	6.3e-07	63.2	XP_020128016.1	146 aa protein	GI:1148913052	1	0	1	1	1	1	1	0	1	1	1	1	1	1	Other
91360	All	Yes	Non-effector	307	7	Yes	PHI:2897	BEC1019	Blumeria_graminis	reduced_virulence	major allergen asp f 2 precursor [Stemphylium lycopersici]	71	307	81	3	1	306	1	300	9e-122	445.7	KNG46282.1	314 aa protein	GI:909988741	1	0	0	0	0	1	1	0	0	0	1	1	1	1	Other
90671	All	Yes	Non-effector	249	5	Yes	N/A	N/A	N/A	N/A	malate dehydrogenase [Stemphylium lycopersici]	77.4	248	56	0	1	248	1	248	3.9e-107	396.7	KNG44389.1	248 aa protein	GI:909986742	1	0	0	0	1	1	1	0	0	0	1	1	1	1	Other
149942	All	Yes	Non-effector	244	3	Yes	N/A	N/A	N/A	N/A	malate dehydrogenase protein [Stemphylium lycopersici]	66.9	260	68	2	1	243	222	480	2.9e-91	344	KNG51768.1	481 aa protein	GI:909994338	1	0	0	0	0	1	1	0	0	0	0	1	1	1	Other
169429	All	Yes	Non-effector	298	2	Yes	N/A	N/A	N/A	N/A	mannosylphosphate transferase [Stemphylium lycopersici]	81.5	302	51	1	1	297	1	302	3.1e-143	516.9	KNG50358.1	303 aa protein	GI:909992908	1	0	0	0	1	1	1	0	0	0	0	1	1	1	Other
164148	All	Yes	Effector	255	11	Yes	PHI:1420	GzC2H088	Fusarium_graminearum	unaffected_pathogenicity	metal ion binding [Ascochyta rabiei]	40.3	231	133	3	25	251	1	230	8.5e-41	176.4	KZM20610.1	238 aa protein	GI:1020699848	1	0	0	0	1	1	1	0	0	0	0	1	1	1	Other	164148	Zinc finger, C2H2-type	Zinc finger, C2H2-like				164148	intracellular	nucleic acid binding	zinc ion binding
167376	All	Yes	Non-effector	332	3	Yes	N/A	N/A	N/A	N/A	mitochondrial 54s ribosomal protein 10 18 [Stemphylium lycopersici]	89.4	331	35	0	1	331	1	331	4.3e-162	579.7	KNG45537.1	331 aa protein	GI:909987951	1	0	0	0	1	1	1	0	0	1	1	1	1	1	Other	167376	Ribosomal protein L15	Ribosomal protein L15, bacterial-type				167376	intracellular	large ribosomal subunit	ribosome
170091	All	Yes	Non-effector	311	6	Yes	N/A	N/A	N/A	N/A	mitochondrial carrier [Alternaria alternata]	91.9	310	25	0	1	310	1	310	3.9e-165	589.7	XP_018388712.1	310 aa protein	GI:1070546314	1	1	1	1	1	1	1	0	1	1	1	1	1	1	Other	170091	Adenine nucleotide translocator 1	Mitochondrial substrate carrier				170091	binding	membrane	mitochondrial inner membrane
94253	All	Yes	Non-effector	333	4	Yes	N/A	N/A	N/A	N/A	mitochondrial nuclease protein [Stemphylium lycopersici]	90.7	335	27	2	1	332	1	334	3e-171	610.1	KNG48212.1	334 aa protein	GI:909990730	1	0	1	0	1	1	1	0	0	0	1	1	1	1	Other	94253	DNA/RNA non-specific endonuclease					94253	endonuclease activity	nucleic acid binding
166304	All	Yes	Non-effector	307	14	Yes	PHI:822	Ip	Zymoseptoria_tritici	chemistry_target:_resistance_to_chemical	mitochondrial succinate dehydrogenase iron-sulfur subunit [Stemphylium lycopersici]	93.1	306	21	0	1	306	1	306	3e-165	590.1	KNG49093.1	306 aa protein	GI:909991625	1	0	0	1	1	1	1	0	1	1	1	1	1	1	Other	166304	Ferredoxin	Succinate dehydrogenase/fumarate reductase iron-sulphur protein	2Fe-2S ferredoxin, iron-sulphur binding site	4Fe-4S ferredoxin, iron-sulphur binding	Alpha-helical ferredoxin	166304	electron carrier activity | electron transport	iron-sulfur cluster binding	oxidoreductase activity
137729	All	Yes	Effector	206	3	Yes	N/A	N/A	N/A	N/A	MULTISPECIES: CHRD domain-containing protein [Pseudonocardia]	57	149	63	1	54	202	38	185	4.7e-42	180.3	WP_075310826.1	233 aa protein	GI:1128943867	1	0	0	0	0	1	1	0	0	0	0	1	1	1	Other	137729	CHRD
94639	All	Yes	Non-effector	302	4	Yes	N/A	N/A	N/A	N/A	NAD-dependent 15-hydroxyprostaglandin dehydrogenase [Alternaria alternata]	79.4	291	60	0	5	295	33	323	4.4e-137	496.5	XP_018384502.1	331 aa protein	GI:1070554966	1	0	0	0	0	1	1	0	0	0	0	1	1	1	Other	94639	Glucose/ribitol dehydrogenase	Short-chain dehydrogenase/reductase SDR	NAD(P)-binding			94639	15-hydroxyprostaglandin dehydrogenase (NAD+) activity	binding	catalytic activity
166535	All	Yes	Non-effector	221	5	Yes	N/A	N/A	N/A	N/A	NADH-quinone oxidoreductase [Alternaria alternata]	95	221	10	1	1	220	1	221	1.8e-119	437.6	XP_018383684.1	221 aa protein	GI:1070556298	1	0	1	1	1	1	1	0	0	0	1	1	1	1	Other	166535	NADH ubiquinone oxidoreductase, 20 kDa subunit	NADH dehydrogenase (ubiquinone), 20 kDa subunit				166535	mitochondrial electron transport, NADH to ubiquinone	NADH dehydrogenase (ubiquinone) activity
163665	All	Yes	Effector	231	8	Yes	N/A	N/A	N/A	N/A	NADH-quinone oxidoreductase [Alternaria alternata]	98.7	230	3	0	1	230	1	230	1.3e-128	468	XP_018382227.1	230 aa protein	GI:1070558722	1	0	1	1	1	1	1	0	0	1	1	1	1	1	Other	163665	4Fe-4S ferredoxin, iron-sulphur binding	NADH-quinone oxidoreductase, chain I	Alpha-helical ferredoxin			163665	electron carrier activity	electron transport	iron-sulfur cluster binding
30114	All	Yes	Non-effector	221	6	Yes	N/A	N/A	N/A	N/A	nadh-ubiquinone oxidoreductase kda mitochondrial [Diplodia corticola]	71.9	210	54	2	11	220	634	838	1.4e-79	305.1	XP_020126455.1	838 aa protein	GI:1148917654	1	0	0	0	1	1	1	0	0	0	0	1	1	1	Other	30114	NADH ubiquinone oxidoreductase, 20 kDa subunit	NADH dehydrogenase (ubiquinone), 20 kDa subunit				30114	mitochondrial electron transport, NADH to ubiquinone	NADH dehydrogenase (ubiquinone) activity
132893	All	Yes	Non-effector	309	8	Yes	N/A	N/A	N/A	N/A	nuclease pa3 [Stemphylium lycopersici]	85.1	308	46	0	1	308	1	308	1.5e-156	561.2	KNG48792.1	308 aa protein	GI:909991321	1	0	0	0	0	1	1	0	0	0	0	1	1	1	Other	132893	S1/P1 nuclease	Phospholipase C/P1 nuclease, core				132893	DNA catabolic process	endonuclease activity	hydrolase activity, acting on ester bonds
42278	All	Yes	Non-effector	253	4	Yes	N/A	N/A	N/A	N/A	oxidoreductase ucpA [Pyrenochaeta sp. DS3sAY3a]	84.9	252	38	0	1	252	1	252	7.4e-114	419.1	OAL44890.1	252 aa protein	GI:1029180309	1	0	0	0	1	1	1	0	0	1	0	1	1	1	Other	42278	Short-chain dehydrogenase/reductase SDR	Glucose/ribitol dehydrogenase	NAD(P)-binding			42278	binding	carbonyl reductase (NADPH) activity	catalytic activity
177420	All	Yes	Non-effector	328	4	Yes	PHI:4989	Ppt1	Bipolaris_oryzae	reduced_virulence	palmitoyl-protein thioesterase 1 precursor, partial [Alternaria alternata]	87.8	327	40	0	1	327	21	347	7e-173	615.5	XP_018384734.1	347 aa protein	GI:1070553816	1	0	0	0	1	1	1	0	0	0	0	1	1	1	Other	177420	Palmitoyl protein thioesterase					177420	palmitoyl-(protein) hydrolase activity	protein modification process
164349	All	Yes	Non-effector	342	2	Yes	N/A	N/A	N/A	N/A	periplasmic binding protein-like II [Stagonospora sp. SRC1lsM3a]	77.8	338	70	1	1	338	1	333	9.3e-152	545.4	OAL04394.1	338 aa protein	GI:1028902144	1	0	1	1	1	1	1	0	0	1	1	1	1	1	Other
103201	All	Yes	Non-effector	264	7	Yes	N/A	N/A	N/A	N/A	pgap1-like protein [Stemphylium lycopersici]	55.7	271	87	5	1	259	1	250	1.6e-55	225.3	KNG45467.1	693 aa protein	GI:909987881	1	0	0	0	0	1	1	0	0	0	0	1	1	1	Other
19807	All	Yes	Non-effector	280	2	Yes	N/A	N/A	N/A	N/A	phosphatidylinositol glycan class L [Alternaria alternata]	86.6	276	37	0	1	276	1	276	1.5e-139	504.6	XP_018388565.1	276 aa protein	GI:1070546020	1	0	0	0	0	1	1	0	0	0	0	1	1	1	Other	19807	N-acetylglucosaminyl phosphatidylinositol deacetylase					19807	N-acetylglucosaminylphosphatidylinositol deacetylase activity
151648	All	Yes	Non-effector	350	9	Yes	N/A	N/A	N/A	N/A	phosphoglycerate mutase family protein [Stemphylium lycopersici]	78.8	349	74	0	1	349	1	349	1.7e-161	577.8	KNG44743.1	349 aa protein	GI:909987110	1	0	0	0	0	1	1	0	0	0	0	1	1	1	Other	151648	Phosphoglycerate mutase	Phosphoglycerate/bisphosphoglycerate mutase				151648	catalytic activity	metabolic process
164214	All	Yes	Non-effector	241	2	Yes	N/A	N/A	N/A	N/A	protein rot1 [Stemphylium lycopersici]	83.2	202	34	0	39	240	1	202	2.9e-99	370.5	KNG52154.1	202 aa protein	GI:909994728	1	0	0	0	0	1	1	0	0	0	0	1	1	1	Other	164214	1, 6-beta-glucan biosynthesis protein ROT1, predicted
166774	All	Yes	Non-effector	256	2	Yes	N/A	N/A	N/A	N/A	pth2-domain-containing protein [Diplodia corticola]	42.6	263	129	8	1	250	1	254	5.3e-43	183.7	XP_020128063.1	262 aa protein	GI:1148912646	1	0	0	0	1	1	1	0	0	1	1	1	1	1	Other
163068	All	Yes	Non-effector	153	3	Yes	N/A	N/A	N/A	N/A	pyridoxal reductase [Stemphylium lycopersici]	58.6	152	63	0	1	152	1	152	4.3e-40	173.3	KNG47036.1	379 aa protein	GI:909989526	1	0	0	0	1	1	1	0	0	1	1	1	1	1	Other
169551	All	Yes	Effector	201	2	Yes	PHI:6093	FgVps29	Fusarium_graminearum	reduced_virulence	retrograde transporter [Pyrenophora tritici-repentis Pt-1C-BFP]	98	200	4	0	1	200	1	200	8e-111	408.7	XP_001934472.1	200 aa protein	GI:189196268	1	0	0	0	0	1	1	0	0	0	1	1	1	1	Other	169551	Metallophosphoesterase	Protein of unknown function UPF0025				169551	hydrolase activity
179623	All	Yes	Non-effector	229	4	Yes	N/A	N/A	N/A	N/A	RmlC-like cupin, partial [Alternaria alternata]	77.6	205	46	0	23	227	1	205	1.3e-85	325.1	XP_018380275.1	205 aa protein	GI:1070562968	1	0	0	0	0	1	1	0	0	0	0	1	1	1	Other	179623	Cupin 1	Cupin, RmlC-type				179623	nutrient reservoir activity
117579	All	Yes	Non-effector	212	4	Yes	N/A	N/A	N/A	N/A	secreted protein [Stemphylium lycopersici]	87.2	211	25	2	1	211	1	209	1.2e-96	361.7	KNG44324.1	209 aa protein	GI:909986677	1	0	0	0	1	1	1	0	0	0	0	1	1	1	Other
182176	All	Yes	Non-effector	247	7	Yes	N/A	N/A	N/A	N/A	serine-threonine rich protein [Stemphylium lycopersici]	69.4	252	70	3	1	246	1	251	5.4e-85	323.2	KNG52243.1	251 aa protein	GI:909994817	1	0	0	0	0	1	1	0	0	0	0	1	1	1	Other	182176	Cupredoxin
108852	All	Yes	Non-effector	350	6	Yes	N/A	N/A	N/A	N/A	SET domain-containing protein [Alternaria alternata]	64.5	313	111	0	34	346	14	326	6.9e-118	433	XP_018384950.1	327 aa protein	GI:1070554248	1	0	0	0	0	1	1	0	0	0	0	1	1	1	Other	108852	SET					108852	nucleus
178168	All	Yes	Non-effector	346	5	Yes	PHI:2836	RED3	Cochliobolus_heterostrophus	reduced_virulence	short chain dehydrogenase reductase 3 [Stemphylium lycopersici]	69.6	359	85	3	1	339	1	355	1.7e-140	508.1	KNG49811.1	356 aa protein	GI:909992355	1	0	0	0	0	1	1	0	0	0	0	1	1	1	Other	178168	Short-chain dehydrogenase/reductase SDR	Glucose/ribitol dehydrogenase	NAD(P)-binding			178168	binding	catalytic activity	metabolic process
168134	All	Yes	Non-effector	133	2	Yes	N/A	N/A	N/A	N/A	similar to An14g02980 [Aspergillus kawachii IFO 4308]	38.5	122	70	3	8	129	6	122	4.5e-09	70.1	GAA87007.1	124 aa protein	GI:358370396	1	0	0	0	0	1	1	0	0	0	0	1	1	1	Other
165842	All	Yes	Effector	250	2	Yes	N/A	N/A	N/A	N/A	similar to isochorismatase hydrolase [Leptosphaeria maculans JN3]	85.4	247	36	0	1	247	1	247	2.8e-121	443.7	XP_003838122.1	249 aa protein	GI:396468227	1	0	0	0	0	1	1	0	0	0	0	1	1	1	Other	165842	Isochorismatase hydrolase					165842	catalytic activity	metabolic process
86324	All	Yes	Non-effector	167	4	Yes	N/A	N/A	N/A	N/A	similar to Mitochondrial ribosomal protein of the large subunit [Leptosphaeria maculans JN3]	70.9	182	35	4	1	166	1	180	1.1e-60	241.9	XP_003835351.1	180 aa protein	GI:396461479	1	0	0	0	1	1	1	0	0	0	0	1	1	1	Other	86324	Ribosomal protein L32p					86324	large ribosomal subunit	structural constituent of ribosome	translation
88127	All	Yes	Non-effector	265	5	Yes	PHI:5043	Hsp150p	Saccharomyces_cerevisiae	increased_virulence_(hypervirulence)	sorbitol dehydrogenase [Stemphylium lycopersici]	66.9	269	81	2	1	264	991	1256	2e-85	324.7	KNG52441.1	1256 aa protein	GI:909995016	1	0	0	0	0	1	1	0	0	0	0	1	1	1	Other
163809	All	Yes	Effector	271	4	Yes	N/A	N/A	N/A	N/A	spherulin-1b precursor [Stemphylium lycopersici]	82.2	270	44	1	1	270	1	266	1.1e-120	441.8	KNG45032.1	266 aa protein	GI:909987419	1	0	0	0	0	1	1	0	0	0	0	1	1	1	Other	163809	Germin	Cupin 1	Cupin, RmlC-type			163809	apoplast	manganese ion binding	metal ion binding
97015	All	Yes	Non-effector	277	5	Yes	N/A	N/A	N/A	N/A	superoxide dismutase [Stemphylium lycopersici]	65.4	272	78	4	1	270	1	258	6.1e-85	323.2	KNG51320.1	261 aa protein	GI:909993886	1	0	0	0	1	1	1	0	0	1	1	1	1	1	Other	97015	Superoxide dismutase, copper/zinc binding					97015	metal ion binding	superoxide dismutase activity	superoxide metabolic process
162542	All	Yes	Non-effector	302	6	Yes	N/A	N/A	N/A	N/A	sure-like protein [Alternaria alternata]	76.5	302	69	2	1	301	1	301	5.5e-132	479.6	XP_018386126.1	301 aa protein	GI:1070551242	1	0	0	0	1	1	1	0	0	0	0	1	1	1	Other	162542	Survival protein SurE-like phosphatase/nucleotidase					162542	5'-nucleotidase activity	hydrolase activity	IMP-GMP specific 5'-nucleotidase activity
163063	All	Yes	Effector	119	5	Yes	N/A	N/A	N/A	N/A	transcription initiation factor iia gamma chain [Stemphylium lycopersici]	98	98	2	0	21	118	46	143	2e-48	200.7	KNG47046.1	143 aa protein	GI:909989536	1	0	0	1	1	1	1	0	0	0	1	1	1	1	Other	163063	Transcription initiation factor IIA, gamma subunit	Transcription factor IIA, helical	Transcription factor IIA, beta-barrel			163063	RNA polymerase II transcription factor activity	transcription factor TFIIA complex	transcription initiation from RNA polymerase II promoter
162946	All	Yes	Non-effector	204	2	Yes	N/A	N/A	N/A	N/A	transmembrane emp24 domain containing protein 2 precursor [Stemphylium lycopersici]	90.1	203	20	0	1	203	1	203	3.1e-102	380.2	KNG48878.1	766 aa protein	GI:909991408	1	0	1	1	1	1	1	0	0	1	1	1	1	1	Other	162946	emp24/gp25L/p24	GOLD				162946	integral to membrane	transport
93425	All	Yes	Non-effector	264	6	Yes	N/A	N/A	N/A	N/A	trypsin [Stemphylium lycopersici]	69.7	264	78	2	1	263	1	263	8.6e-97	362.5	KNG51985.1	263 aa protein	GI:909994559	1	0	1	1	1	1	1	0	0	0	1	1	1	1	Other	93425	Peptidase S1A, chymotrypsin	Peptidase S1 and S6, chymotrypsin/Hap	Peptidase, trypsin-like serine and cysteine			93425	catalytic activity	proteolysis	serine-type endopeptidase activity
43978	All	Yes	Non-effector	332	4	Yes	N/A	N/A	N/A	N/A	twin-arginine translocation pathway signal protein [Stemphylium lycopersici]	78.9	337	64	2	1	331	1	336	3.9e-131	476.9	KNG48672.1	336 aa protein	GI:909991198	1	0	0	0	0	1	1	0	0	0	0	1	1	1	Other	43978	Ferritin/ribonucleotide reductase-like					43978	oxidoreductase activity	transition metal ion binding
117791	All	Yes	Non-effector	256	2	Yes	N/A	N/A	N/A	N/A	ubiquinone biosynthesis protein COQ9, mitochondrial precursor [Alternaria alternata]	84.6	260	35	1	1	255	1	260	3.7e-121	443.4	XP_018380518.1	260 aa protein	GI:1070562302	1	0	0	0	0	1	1	0	0	0	1	1	1	1	Other	117791	COQ9	Ubiquinone biosynthesis protein COQ9				117791	ubiquinone biosynthetic process
152434	All	Yes	Effector	166	6	Yes	N/A	N/A	N/A	N/A	zinc ion binding [Ascochyta rabiei]	46.2	160	77	4	1	154	1	157	6.3e-29	136.3	KZM22132.1	168 aa protein	GI:1020701575	1	0	0	0	0	1	1	0	0	0	0	1	1	1	Other	152434	Zinc finger, RING-type					152434	protein binding	zinc ion binding
165528	All	Yes	Non-effector	206	8	Yes	PHI:4016	CfmB	Aspergillus_fumigatus	unaffected_pathogenicity	CFEM-domain-containing protein [Alternaria alternata]	57.1	205	86	2	1	205	1	203	1.8e-41	178.3	XP_018387687.1	203 aa protein	GI:1070548820	1	0	0	0	1	1	1	0	0	1	0	1	1	1	Pathogenesis	165528	Extracellular membrane protein, 8-cysteine region, CFEM	Extracellular membrane protein, 8-cysteine region, fungi
135655	All	Yes	Non-effector	306	8	Yes	N/A	N/A	N/A	N/A	chitin binding protein [Stemphylium lycopersici]	63	305	97	4	1	304	1	290	3.2e-95	357.5	KNG51028.1	291 aa protein	GI:909993587	1	0	1	1	1	1	1	0	0	1	1	1	1	1	Pathogenesis
165307	All	Yes	Non-effector	167	8	Yes	N/A	N/A	N/A	N/A	Extracellular membrane protein, CFEM domain protein [Cordyceps confragosa RCEF 1005]	36.3	146	82	4	5	149	4	139	1.8e-07	65.1	OAA75399.1	206 aa protein	GI:1025688109	1	0	1	1	1	1	1	0	0	1	1	1	1	1	Pathogenesis	165307	Extracellular membrane protein, 8-cysteine region, CFEM	Extracellular membrane protein, 8-cysteine region, fungi
177800	All	Yes	Non-effector	211	6	Yes	N/A	N/A	N/A	N/A	PR-1-like protein [Alternaria alternata]	78.4	208	45	0	1	208	1	208	1.1e-99	371.7	XP_018388239.1	210 aa protein	GI:1070547822	1	0	0	0	0	1	1	0	0	0	0	1	1	1	Pathogenesis	177800	Allergen V5/Tpx-1 related	Ves allergen	SCP-like extracellular			177800	extracellular region
42859	All	Yes	Non-effector	266	2	Yes	N/A	N/A	N/A	N/A	hypothetical protein COCC4DRAFT_79212 [Bipolaris maydis ATCC 48331]	51.8	280	107	9	1	263	1	269	7.4e-64	253.1	XP_014081956.1	274 aa protein	GI:928526318	1	0	0	0	1	1	1	0	0	0	0	1	1	1	Peptidase	42859	Peptidase aspartic, catalytic					42859	aspartic-type endopeptidase activity	proteolysis
30401	All	Yes	Non-effector	335	11	Yes	N/A	N/A	N/A	N/A	peptidase m35 [Diplodia corticola]	44.7	253	122	3	39	291	45	279	2.1e-55	225.3	XP_020130367.1	279 aa protein	GI:1148907870	1	0	0	0	0	1	1	0	0	0	0	1	1	1	Peptidase	30401	Peptidase M, neutral zinc metallopeptidases, zinc-binding site					30401	metallopeptidase activity	proteolysis	zinc ion binding
[truncated: 6 more columns]
